# Supplementary material for: Continuous cholinergic-dopaminergic updating in the nucleus accumbens underlies approaches to reward-predicting cues
Source: Nat Commun. 2022 Dec 24;13:7924. doi: 10.1038/s41467-022-35601-x (PMC9789106; doi:10.1038/s41467-022-35601-x)
Supplement: Supplementary file 4 — Source Data [file 41467_2022_35601_MOESM4_ESM.zip]

Archive with 14 entries (14 files):
- Data Source_Figure2.xlsx
- Data Source_Figure3.xlsx
- Data Source_Figure4.xlsx
- Data Source_Figure5.xlsx
- Data Source_Figure6.xlsx
- Data Source_Figure7.xlsx
- Data Source_Supp Figure1.xlsx
- Data Source_Supp Figure2.xlsx
- Data Source_Supp Figure3.xlsx
- Data Source_Supp Figure4.xlsx
- Data Source_Supp Figure5.xlsx
- Data Source_Supp Figure6.xlsx
- Data Source_Supp Figure7.xlsx
- Data Source_Supp Figure8.xlsx
