# Supplementary material for: Continuous cholinergic-dopaminergic updating in the nucleus accumbens underlies approaches to reward-predicting cues
Source: Nat Commun. 2022 Dec 24;13:7924. doi: 10.1038/s41467-022-35601-x (PMC9789106; doi:10.1038/s41467-022-35601-x)
Supplement: Supplementary file 4 — Source Data [file 41467_2022_35601_MOESM4_ESM.zip › Data Source_Figure2.xlsx]

## Sheet: Figure 2a
Figure 2a.	Approach behaviours in C57BL/6j mice performing the Autoshaping task
Approaches to CS during CS presentation (seconds per trial)
Sessions 1-10: acquisition. Sessions 11-20: Reversal																		Sessions 1-10: Non deterministic. Sessions 11-20: Deterministic
	Contingency: CS+								Contingency: CS-										Contingency: CS+									Contingency: CS-
Session	WT1	WT2	WT4	WT5	WT7	WT9	WT10	WT12	WT1	WT2	WT4	WT5	WT7	WT9	WT10	WT12		Session	C57BL6j-f2	C57BL6j-f4	C57BL6j-m4	C57BL6j-f3	C57BL6j-m1	(2)C57BL6j-f2	(2)C57BL6j-f3	(2)C57BL6j-m3	(2)C57BL6j-m4	C57BL6j-f2	C57BL6j-f4	C57BL6j-m4	C57BL6j-f3	C57BL6j-m1	(2)C57BL6j-f2	(2)C57BL6j-f3	(2)C57BL6j-m3	(2)C57BL6j-m4
1	0.88345	1.1164	1.30365	1.1848	1.5917	2.14675	1.6186	1.78595	1.0174	0.60745	1.2158	0.5852	1.62005	1.50415	1.18715	1.09915		1	2.00362	1.4997	1.94395	0.6932	0.5306	2.3049	0.787	2.40927	1.69637	1.41116	0.6019	2.1826	0.52405	1.43645	1.84252	0.697143	1.60983	1.79243
2	0.62325	1.02095	2.8815	1.2942	1.5336	1.6272	0.70185	1.3174	0.67035	0.1188	0.478	0.11825	0.40705	0.79865	0.59455	0.1275		2	1.62315	0.57	0.998316	0.91505	0.575737	0.691722	0.331421	2.04432	0.138429	1.393	0.423579	0.894333	0.88535	1.40995	0.6315	0.062238	1.73633	0.268579
3	1.0428	1.2203	2.64305	1.56765	1.1249	2.03665	1.1278	1.4454	0.1429	0.2319	1.0076	0.0754	0	0.9802	0.05865	0		3	0.7752	0.38925	0.656	0.602947	1.41943	0.09919	0.462474	1.1723	0.167211	1.30725	0.47385	0.887684	0.812714	0.797684	0.141105	0.626143	1.38255	0.542143
4	1.2047	1.4539	2.6831	1.8914	1.3991	3.2078	1.5014	1.8314	0.0003	0.39275	0.1769	0.353	0.0004	0.15575	0	0.8281		4	0.3916	0.186368	0.940722	0.176952	0.1759	0.711857	0	1.39911	0.287	0.61425	0.307143	1.42673	0.128316	0.40775	0.574947	0.16345	1.55309	0.329429
5	1.0186	1.06675	0.9352	1.79975	1.6033	3.1805	1.5085	2.17515	0.038	0.7072	0	0.3695	0.0663	0.73355	0.1227	1.0307		5	0.9348		1.25745	0.8358	0.60965	0.4273	0.375905	1.59005	0.55375	0.8546		1.48255	0.7717	0.5444	0.9969	0.381263	0.6137	1.01485
6	1.10675	2.0278	1.11895	0.96415	2.0546	2.5833	1.8149	1.70105	0.2268	0.3337	0.70765	0.2842	0.1516	0.6052	0.45285	0.49435		6	0.781053		1.9995	1.05852	0.464105	1.03752	0.678476	1.25581	0.36425	0.454333		1.54696	1.41721	0.943238	1.0831	0.227526	1.35311	0.4186
7	1.59635	1.62875	1.46585	1.35705	2.11665	3.5995	1.0008	2.3021	0.24395	0.2048	0.40435	0.07125	0.40955	0.09065	0.1523	0.8784		7	0.94375	1.06905	0.678	0.8572	1.3648	0.824684	0.111789	1.58171	1.47343	0.7658	1.54826	0.98745	0.96375	0.6866	0.891619	0.098095	0.932158	1.14679
8	1.5121	2.27935	1.2385	1.2135	2.17245	3.03575	1.1849	1.6501	0.0408	0.673	0.11845	0.158	0.27915	0.6065	0	0.59585		8	1.04665	1.23879	1.76061	1.55368	1.30837	0.69935	0.868632	2.54505	1.20975	1.3586	1.23305	1.45986	1.09594	0.920524	1.32025	0.312857	2.53817	0.8575
9	1.7864	1.9761	1.0911	1.92275	2.51415	3.6647	1.63065	2.47305	0.17105	0.9487	0.1942	0.51135	0.41225	0.20265	0.5047	0.72145		9	1.08945	1.18775	1.68825	0.547333	0.599	2.47325	0.12035	3.1449	1.06786	0.9797	1.3708	1.34655	0.736895	1.21314	1.33185	0.4438	2.476	1.90221
10	1.4614	2.6039	1.25465	1.356	2.3696	3.44805	1.66875	2.16845	0.1649	0.3803	0.494	1.14575	0.1666	0.856	1.0754	0.6367		10	1.72032	1.72819	0.9969	1.29741	1.94526	1.10016	0.496111	3.20261	2.29785	1.692	1.38574	0.93585	1.4055	0.859143	2.74586	0.795364	2.65177	1.81635
11	0.3551	1.0868	0.5392	0.3687	0.46175	1.3636	0.0674	1.10045	1.1214	3.5934	1.4325	1.1022	1.38765	1.75445	1.36385	1.03485		11	1.8331	1.93045	1.34005	0.6329	2.0835	0.3526	0.67175	3.2125	2.31205	1.4022	3.2835	1.4665	1.445	1.423	4.20385	0.28215	4.57855	2.03635
12	0.4105	1.6966	0.7737	0.54855	0.43735	0.46295	0.17645	0.8879	1.42005	1.90785	1.3019	0.98665	1.01635	3.9251	0.55435	0.82735		12	1.4177	2.24655	0.6489	1.5018	1.749	1.90815	0.91025	3.02875	3.31375	2.07535	1.8562	3.3539	1.393	2.24435	2.76025	0.0825	2.7047	1.05945
13	0.73055	4.18305	0.71585	0.6172	0.54665	0.41565	0.572	0.07555	1.2385	1.7171	0.5341	0.7942	0.6851	2.00535	0.41305	0.143		13	2.1507	4.31835	0.7442	1.35255	1.4226	2.13045	1.4716	2.73825	3.43245	1.403	0.52075	2.4008	0.9454	2.9645	2.0463	0	3.59015	1.01755
14	0.6741	3.77985	1.98105	0.34365	0.7713	0.55195	0.8145	0.21985	0.60985	0.97295	1.15455	0.40225	0.645	2.0962	0.16755	0.2423		14	1.96925	3.609	2.404	0.7338	2.55725	1.43405	1.57565	3.58485	3.99455	0.43295	0.72075	2.5405	1.52275	2.0052	2.3003	0.5069	4.23005	0.10955
15	1.01445	3.39545	2.4261	0.35405	1.26355	1.02425	0.79955	0.47925	0.40575	0.64335	1.1864	0.5833	1.03425	1.82135	0.47145	0.25575		15	2.6536	3.57475	0.9417	1.4412	1.7535	3.1873	1.0052	2.78375	2.63	0.7253	0.8849	1.82385	1.0786	2.1915	1.33385	0.89725	4.5356	0
16	1.0602	2.6339	2.5148	0.5193	1.43705	0.87015	0.85255	0.45145	0.6248	0.92045	1.48775	0.28755	0.52375	1.50435	0.3849	0.235		16	2.65035	2.48685	1.22175	1.22565	1.52	1.7346	1.2834	3.35945	4.54915	0.3748	0.74095	1.06365	1.14225	1.77785	1.3309	0.2507	4.15205	0.2164
17	1.13015	2.56155	2.9474	0.71865	2.1023	0.9222	1.46905	0.5519	0.5074	0.46285	0.5557	0.6872	0.5337	0.52035	0.27935	0.4831		17	2.68265	2.3286	0.8697	0.82085	2.14945	2.265	1.84235	3.45865	3.67385	0.29115	0.65785	0.96345	0.63705	1.14045	1.7657	0.79135	2.89225	0.9281
18	1.0334	2.1488	3.0602	1.0119	2.00305	0.58355	0.7159	0.73795	0.3834	0.8513	1.3925	1.213	0.4328	0.85275	0.87735	0		18	2.5525	2.65995	1.1279	1.0691	2.3432	2.1183	1.4071	2.6349	3.1953	0.51165	0.47145	1.75495	0.6209	1.62855	0.2797	0.0965	2.8949	0.1775
19	1.02575	1.7243	2.52905	1.6334	1.2252	2.2107	1.28955	0.99735	0.5407	1.0474	1.14685	1.27095	0.38915	0.7406	0.10105	1.21625		19	2.44415	3.22455	1.4437	0.7887	2.57675	2.9774	0.82595	2.8976	3.16335	0.4624	0.13635	1.9792	0.89845	1.0901	1.85465	0.4332	3.59155	0.583
20	1.2508	1.49275	2.51755	1.76755	1.2031	2.06585	1.7299	0.9546	0.51275	0.22235	0.1178	0.1279	0.1031	0.78315	0.2465	0.3758		20	1.66145	2.8669	1.42425	1.09215	2.89005	2.2557	0.7911	3.34865	2.75325	0.42375	0.445	1.92855	1.37985	0.72765	1.38745	0.64595	3.20365	0.3233
Delta (CS+ - CS-)
	Sessions 1-10: Acquisition. Sessions 11-20: Reversal									Sessions 1-10: Non deterministic. Sessions 11-20: Deterministic
Session	WT1	WT2	WT4	WT5	WT7	WT9	WT10	WT12		C57BL6j-f2	C57BL6j-f4	C57BL6j-m4	C57BL6j-f3	C57BL6j-m1	(2)C57BL6j-f2	(2)C57BL6j-f3	(2)C57BL6j-m3	(2)C57BL6j-m4
1	-0.13395	0.50895	0.08785	0.5996	-0.02835	0.6426	0.43145	0.6868		0.592461	0.8978	-0.23865	0.16915	-0.90585	0.462371	0.089857	0.799439	-0.09606
2	-0.0471	0.90215	2.4035	1.17595	1.12655	0.82855	0.1073	1.1899		0.23015	0.146421	0.103982	0.0297	-0.83422	0.060222	0.269183	0.307982	-0.13015
3	0.8999	0.9884	1.63545	1.49225	1.1249	1.05645	1.06915	1.4454		-0.53205	-0.0846	-0.23168	-0.20977	0.621744	-0.04191	-0.16367	-0.21025	-0.37493
4	1.2044	1.06115	2.5062	1.5384	1.3987	3.05205	1.5014	1.0033		-0.22265	-0.12077	-0.48601	0.048637	-0.23185	0.13691	-0.16345	-0.15399	-0.04243
5	0.9806	0.35955	0.9352	1.43025	1.537	2.44695	1.3858	1.14445		0.0802		-0.2251	0.0641	0.06525	-0.5696	-0.00536	0.97635	-0.4611
6	0.87995	1.6941	0.4113	0.67995	1.903	1.9781	1.36205	1.2067		0.326719		0.452545	-0.35869	-0.47913	-0.04558	0.45095	-0.0973	-0.05435
7	1.3524	1.42395	1.0615	1.2858	1.7071	3.50885	0.8485	1.4237		0.17795	-0.47922	-0.30945	-0.10655	0.6782	-0.06693	0.013694	0.649556	0.326639
8	1.4713	1.60635	1.12005	1.0555	1.8933	2.42925	1.1849	1.05425		-0.31195	0.005742	0.300747	0.457737	0.387845	-0.6209	0.555774	0.006879	0.35225
9	1.61535	1.0274	0.8969	1.4114	2.1019	3.46205	1.12595	1.7516		0.10975	-0.18305	0.3417	-0.18956	-0.61414	1.1414	-0.32345	0.6689	-0.83435
10	1.2965	2.2236	0.76065	0.21025	2.203	2.59205	0.59335	1.53175		0.028316	0.342454	0.06105	-0.10809	1.08612	-1.6457	-0.29925	0.550838	0.4815
11	-0.7663	-2.5066	-0.8933	-0.7335	-0.9259	-0.39085	-1.29645	0.0656		0.4309	-1.35305	-0.12645	-0.8121	0.6605	-3.85125	0.3896	-1.36605	0.2757
12	-1.00955	-0.21125	-0.5282	-0.4381	-0.579	-3.46215	-0.3779	0.06055		-0.65765	0.39035	-2.705	0.1088	-0.49535	-0.8521	0.82775	0.32405	2.2543
13	-0.50795	2.46595	0.18175	-0.177	-0.13845	-1.5897	0.15895	-0.06745		0.7477	3.7976	-1.6566	0.40715	-1.5419	0.08415	1.4716	-0.8519	2.4149
14	0.06425	2.8069	0.8265	-0.0586	0.1263	-1.54425	0.64695	-0.02245		1.5363	2.88825	-0.1365	-0.78895	0.55205	-0.86625	1.06875	-0.6452	3.885
15	0.6087	2.7521	1.2397	-0.22925	0.2293	-0.7971	0.3281	0.2235		1.9283	2.68985	-0.88215	0.3626	-0.438	1.85345	0.10795	-1.75185	2.63
16	0.4354	1.71345	1.02705	0.23175	0.9133	-0.6342	0.46765	0.21645		2.27555	1.7459	0.1581	0.0834	-0.25785	0.4037	1.0327	-0.7926	4.33275
17	0.62275	2.0987	2.3917	0.03145	1.5686	0.40185	1.1897	0.0688		2.3915	1.67075	-0.09375	0.1838	1.009	0.4993	1.051	0.5664	2.74575
18	0.65	1.2975	1.6677	-0.2011	1.57025	-0.2692	-0.16145	0.73795		2.04085	2.1885	-0.62705	0.4482	0.71465	1.8386	1.3106	-0.26	3.0178
19	0.48505	0.6769	1.3822	0.36245	0.83605	1.4701	1.1885	-0.2189		1.98175	3.0882	-0.5355	-0.10975	1.48665	1.12275	0.39275	-0.69395	2.58035
20	0.73805	1.2704	2.39975	1.63965	1.1	1.2827	1.4834	0.5788		1.2377	2.4219	-0.5043	-0.2877	2.1624	0.86825	0.14515	0.145	2.42995

## Sheet: Figure 2c
Figure 2c.	Trial by trial Dopamine mean signal (DeltaF/F) during CS presentation using GRABDA2m
Mouse: WT4, session 9
	Trial	CS+	CS-
	1	0.314032	0.096339
	2	0.047867	0.12137
	3	0.013321	0.0563
	4	-0.02397	0.042976
	5	0.070519	-0.04562
	6	-0.00748	0.052588
	7	0.015461	0.038886
	8	-0.0037	-0.00374
	9	0.036426	0.016396
	10	-0.0115	0.02365
	11	0.02707	0.040464
	12	-0.01463	-0.0285
	13	-0.00085	-0.01069
	14	0.01462	0.010669
	15	0.007274	0.035338
	16	-0.01376	-0.01279
	17	-0.01982	0.021536
	18	-0.00978	-0.02255
	19	0.005043	0.000949
	20	-0.01641	0.043013
	21	0.011957	0.011428
	22	0.013606	0.181735
	23	0.06349	0.03259
	24	0.043495	0.005296
	25	0.038692	0.005627
	26	0.025952	0.019688
	27	-0.02716	0.006596
	28	-0.01347	-0.01554
	29	-0.00451	0.040601
	30	0.021627	0.013153
	31	0.004291	0.006407
	32	-0.00945	-0.01309
	33	-0.02138	-0.00287
	34	0.04032	-0.00531
	35	0.02949	0.058082
	36	0.002612	0.007542
	37	-0.02674	-0.01924
	38	-0.02785	-0.0275
	39	0.026934	-0.02236
	40	0.051315	-0.02389
	41	0.024608	0.016902
	42	0.011041	0.011609
	43	0.068051	0.016227
	44	0.043083	0.045984
	45	0.023204	0.032415
	46	0.060202	0.042697
	47	0.031989	-0.0281
	48	0.043297	0.01915
	49	0.031649	0.058671
	50	0.088478	-0.00408
	51	0.064262	0.016184
	52	0.075899	0.058995
	53	0.042189	0.071434
	54	0.055909	0.065626
	55	0.019779	0.053618
	56	0.055513	0.031636
	57	0.054755	0.002226
	58	0.020218	0.047283
	59	0.007823	0.027705
	60	0.029021	0.006937
	61	0.058882	0.023096
	62	0.056424	0.083313
	63	0.057345	0.016402
	64	0.051377	0.031396
	65	0.028801	0.003513
	66	0.046713	0.05023
	67	0.035177	0.006519
	68	0.068331	0.084529
	69	0.057602	0.054857
	70	0.065471	0.01483
	71	0.035444	0.058267
	72	0.034066	0.056638
	73	0.03546	0.024255
	74	0.053019	0.026931
	75	0.07032	0.015016
	76	0.013885	0.01161
	77	0.090641	0.012856
	78	0.023945	0.06464
	79	0.054862	0.009771
	80	0.040835	-0.01462
	81	0.063483	0.003247
	82	0.047369	0.049623
	83	0.100778	0.02307
	84	0.049913	0.038477
	85	0.06073	6.2e-05
	86	0.042569	0.006726
	87	0.029515	-0.01151
	88	0.064642	-0.00195
	89	0.026245	-0.01898
	90	0.025652	-0.00273
	91	0.036657	0.034895
	92	0.030974	0.005411
	93	0.047636	0.003973
	94	0.029508	0.004256
	95	0.031692	-0.01309
	96	0.008083	-0.00563
	97	0.013749	0.011273
	98	0.016485	-0.01132
	99	-0.00811	0.007266
	100	0.065041	0.023203
	101	0.067296	0.028021
	102	0.054071	0.015497
	103	0.017343	0.031292
	104	0.04387	0.020481
	105	0.032444	-0.00657
	106	0.037621	0.001846
	107	0.042201	0.005143
	108	0.053528	0.050293
	109	0.039681	-0.00071
	110	0.057911	0.049383
	111	0.050215	0.00354
	112	0.045995	-0.0067
	113	0.051039	-0.00029
	114	0.011173	0.007792
	115	0.033132	0.015107
	116	0.017056	-0.01582
	117	0.006519	-0.00992
	118	-0.0039	-0.02121
	119	0.056347	-0.02373
	120	-0.01689	0.012534
	121	0.029029	0.002734
	122	0.026452	0.009361
	123	0.024011	0.0086
	124	0.036883	0.014936
	125	0.035659	0.023706
	126	0.055509	0.029905
	127	0.034441	-0.00581
	128	0.053421	-0.00605
	129	0.008929	0.004452
	130	0.041448	-0.01266
	131	0.029873	-0.00245
	132	0.063248	-0.00854
	133	0.061005	-0.01128
	134	0.053742	0.005519
	135	0.01804	-0.01819
	136	0.06222	0.003436
	137	0.04188	-0.03406
	138	-0.02912	-0.02147
	139	-0.02233	-0.00311
	140	0.023898	-0.04513
	141	0.05566	0.091179
	142	0.073822	0.107304
	143	0.05156	0.081521
	144	0.022371	-0.00062
	145	0.027094	-0.02365
	146	0.019126	-0.03122
	147	0.011186	-0.01564
	148	0.00343	0.035944
	149	0.035693	0.003966
	150	0.019645	-0.00833
	151	0.057127	-0.01395
	152	0.0317	-0.00418
	153	0.022404	0.008158
	154	0.04229	-0.01273
	155	0.022953	-0.02793
	156	0.048303	-0.02493
	157	0.037208	0.005956
	158	0.045432	0.008938
	159	0.024954	0.03385
	160	0.054923	-0.01117
	161	0.067689	-0.00084
	162	0.064901	0.079771
	163	0.052348	0.010197
	164	0.020896	-0.00978
	165	0.116062	0.000586
	166	0.014227	0.026111
	167	0.023558	-0.01826
	168	0.034953	-0.00643
	169	0.02238	0.003925
	170	0.027759	-0.01803
	171	0.024554	-0.01724
	172	0.035276	0.002335
	173	0.087768	0.019395
	174	0.06732	-0.00603
	175	0.028892	0.001326
	176	0.074523	-0.01491
	177	0.063627	-0.01413
	178	0.080782	-0.00598
	179	0.099377	-0.0104
	180	0.014497	-0.02496
	181	0.026401	-0.01751
	182	0.044858	-0.00043
	183	0.039281	0.000756
	184	0.051637	-0.01246
	185	0.001578	-0.00436
	186	0.027204	-0.01411
	187	0.082641	-0.02704
	188	0.045221	-0.01591
	189	0.028031	-0.00128
	190	0.108238	0.056321
	191	0.047407	0.009891
	192	0.020774	-0.03311
	193	0.021917	0.014152
	194	0.076387	-0.01106
	195	0.028573	-0.00582
	196	0.040172	0.010447
	197	0.025556	0.015968
	198	-0.00171	0.024667
	199	0.030283	0.040937
	200	0.055295	-0.00224
	201	0.027194	0.017573
	202	-0.00712	0.030439
	203	-0.0206	0.03611
	204	-0.03083	0.011567
	205	-0.02769	-0.00199
	206	-0.01683	-0.00528
	207	-0.01533	0.02236
	208	-0.02417	-0.01328
	209	-0.02244	-0.00446
	210	0.00364	0.046121
	211	-0.01217	0.009136
	212	-0.00778	0.018692
	213	-0.02689	-0.00368
	214	-0.00141	0.010089
	215	-0.01982	-0.00535
	216	-0.03526	0.027942
	217	-0.02089	-0.0299
	218	-0.01908	0.012246
	219	0.006899	-0.00031
	220	-0.02583	0.047948
	221	0.011975	0.039929
	222	0.003682	0.02999
	223	0.035385	0.022753
	224	0.017104	0.035025
	225	0.017927	0.0047
	226	0.022827	0.016239
	227	0.003699	0.04219
	228	0.036752	0.058996
	229	0.024345	0.031251
	230	0.011949	0.01772
	231	0.022878	0.010735
	232	0.010258	0.027272
	233	0.02249	0.02406
	234	-0.01591	0.007643
	235	0.01358	0.007535
	236	-0.01053	0.012241
	237	-0.02986	0.001134
	238	-0.00105	0.0226
	239	0.00672	-0.01943
	240	-0.02249	-0.00603
	241	0.035819	0.070522
	242	0.032579	0.052145
	243	0.03104	0.0331
	244	0.052216	0.038348
	245	0.044275	0.013878
	246	0.015694	0.033321
	247	0.011113	-0.00371
	248	0.040255	0.035159
	249	-0.00381	0.009385
	250	0.007294	0.034424
	251	0.009215	-0.01898
	252	0.0252	-0.00322
	253	-0.00521	0.013615
	254	0.047868	0.057455
	255	-0.01101	0.025668
	256	-0.01734	-0.02506
	257	-0.02175	-0.0284
	258	0.012769	0.015475
	259	0.040645	0.043636
	260	0.008448	0.060333
	261	0.048072	0.033281
	262	0.042343	0.057075
	263	0.03796	0.022605
	264	-0.00135	0.017197
	265	0.032808	0.070644
	266	0.020393	0.023557
	267	0.03976	0.031563
	268	0.035885	0.027523
	269	0.024584	0.015858
	270	0.043133	0.030096
	271	0.036406	0.036039
	272	0.036945	0.035036
	273	0.012386	0.012874
	274	0.012312	0.001013
	275	0.002787	0.023391
	276	0.021993	0.022447
	277	0.009389	0.013804
	278	-0.00449	-0.01294
	279	0.009855	-0.00759
	280	0.010316	0.006824
	281	0.081337	0.006818
	282	0.03641	0.01632
	283	0.028193	0.044881
	284	0.057356	0.013187
	285	0.027698	0.044614
	286	0.044203	0.02442
	287	0.03335	0.013718
	288	0.011395	0.024194
	289	0.019813	0.025959
	290	0.042378	-0.00477
	291	0.019557	0.050037
	292	0.035869	0.034628
	293	0.025768	-0.01669
	294	0.025919	-0.00854
	295	-0.00293	0.01184
	296	0.034017	0.010075
	297	0.023618	0.007004
	298	0.022979	0.005241
	299	-0.00444	-0.01433
	300	0.014028	-0.02272
	301	0.059338	0.041539
	302	0.042644	0.014016
	303	0.023812	-0.01212
	304	0.060222	0.017741
	305	0.049477	-0.01606
	306	0.044916	0.02091
	307	0.040018	0.000695
	308	0.027128	0.03846
	309	0.011534	-0.01679
	310	-0.01911	-0.00902
	311	0.019653	0.010006
	312	0.056722	-0.02469
	313	0.058441	0.017956
	314	0.013666	-0.0117
	315	0.044973	-0.02609
	316	0.00675	0.049679
	317	0.011053	-0.01081
	318	-0.01456	-0.00911
	319	-0.01531	-0.02766
	320	-0.01578	-0.01363
	321	0.02075	-0.00884
	322	-0.0026	0.0047
	323	0.023582	-0.00207
	324	0.030042	-0.01325
	325	0.004904	-0.02458
	326	0.01416	-0.01657
	327	0.041467	0.009315
	328	0.035626	0.012243
	329	0.019873	-0.02326
	330	0.120553	0.007035
	331	0.045828	0.011043
	332	0.018946	-0.01752
	333	0.014052	-0.01966
	334	0.008726	-0.02712
	335	0.00253	-0.0028
	336	0.087959	-0.02287
	337	0.009702	-0.02138
	338	-0.00437	-0.0066
	339	0.065785	0.012101
	340	0.044885	-0.01397
	341	0.017975	-0.00508
	342	0.06761	0.033748
	343	0.038614	0.027768
	344	0.036022	0.003044
	345	0.056313	-0.00299
	346	0.002086	-0.01044
	347	0.046944	-0.01763
	348	0.024091	0.016877
	349	0.0702	-0.00543
	350	0.00907	0.006154
	351	0.038704	-0.02064
	352	0.00183	-0.01323
	353	0.028505	-0.02692
	354	0.025034	-0.02091
	355	0.012534	-0.02263
	356	0.00056	-0.0305
	357	0.02059	0.149771
	358	0.009397	-0.00474
	359	0.016045	-0.03309
	360	0.05956	-0.00236
	361	0.026517	-0.00117
	362	0.014015	-0.02775
	363	0.066751	-0.00373
	364	0.010353	-0.0128
	365	0.057052	0.029794
	366	0.062743	-0.03563
	367	0.084788	0.008741
	368	0.01738	0.020035
	369	0.003022	-0.02168
	370	0.093773	0.025862
	371	0.082246	-0.01202
	372	0.082177	0.046111
	373	0.051209	-0.00546
	374	0.009896	-0.02215
	375	0.06338	-0.02715
	376	0.054041	-0.01859
	377	0.030107	-0.00578
	378	0.055217	0.032735
	379	0.042638	-0.01691
	380	0.052769	-0.03146
	381	0.040042	-0.03172
	382	0.058365	0.001843
	383	-0.00705	0.001959
	384	0.031733	-0.01877
	385	0.044913	-0.02329
	386	0.0579	0.034983
	387	0.03848	0.019039
	388	0.014985	0.019105
	389	0.049685	-0.00988
	390	0.036998	-0.01113
	391	0.065029	-0.00195
	392	0.083707	-0.00334
	393	0.031276	-0.0163
	394	0.03313	0.00043
	395	0.021222	-0.03185
	396	0.091505	0.013654
	397	0.027159	6.32e-05
	398	0.051576	-0.01638
	399	0.033401	-0.01736
	400	0.038888	-0.03265

## Sheet: Figure 2e
Figure 2e.	Mean DA signal (z-score) during CS presentation in acquisition and reversal sessions.
S-session
	Mean DA signal (z-score) during CS presentation
		Acquisition		Reversal		Acquisition		Reversal
	Mouse	CS+_S1	CS+_S10	CS+_S11	CS+_S20	CS-_S1	CS-_S10	CS-_S11	CS-_S20
	WT1	8.29605	16.9702	0.988042	10.8006	5.86826	2.25156	12.5104	3.13646
	WT2	15.249	10.4698	1.23811	2.81865	9.06613	0.093	8.38569	-0.94992
	WT4	9.77973	20.2549	0.451751	26.2253	11.4871	2.04219	9.73457	4.10986
	WT5	19.6438	27.0963	-1.5135	11.8994	32.4746	4.04574	14.0787	-0.11332
	WT7	11.2789	24.9748	3.01785	16.4215	11.4732	-0.36995	12.2896	5.70837
	WT9	5.23763	22.5898	16.5425	5.44014	5.81338	7.0048	22.1874	0.312333
	WT10	17.6912	21.8128	2.30291	13.8033	13.8935	5.61993	10.4184	3.95111
	WT12	17.1952	29.2165	5.75706	1.05418	12.6565	3.96704	16.4055	0.356287

## Sheet: Figure 2f
Figure 2f.	Mean DA signal (z-score) during CS presentation in non-deterministic and deterministic sessions.
S-session
	Mean DA signal (z-score) during CS presentation
		Non-deterministic		Deterministic		Non-deterministic		Deterministic
	Mouse	CS+_S1	CS+_S10	CS+_S11	CS+_S20	CS-_S1	CS-_S10	CS-_S11	CS-_S20
	C57BL6j-f2	7.52849	8.22553	9.30758	13.9533	4.97987	8.7342	7.25037	-1.76335
	C57BL6j-f4	11.3242	9.2856	10.2943	17.9761	18.3507	5.91373	10.423	1.58254
	C57BL6j-m4	11.4927	10.7863	16.3774	18.4378	15.4495	14.3703	14.8659	1.43261
	C57BL6j-f3	34.3104	19.4465	13.43	18.0621	29.4669	25.348	7.49549	-4.27802
	C57BL6j-m1	13.1391	9.38078	5.43932	11.8703	10.0697	6.95333	3.39321	2.40128
	(2)C57BL6j-f2	4.52425	6.64958	6.58866	12.4511	1.50811	3.6593	4.70345	2.96268
	(2)C57BL6j-f3	23.9423	16.1709	17.8339	49.4086	26.8183	21.6986	16.3284	7.58424
	(2)C57BL6j-m3	-0.39493	2.36972	5.06306	9.34643	1.97499	1.00896	1.62544	1.0616
	(2)C57BL6j-m4	8.85302	3.51942	8.34436	10.2793	9.59577	10.1748	3.21369	3.25929

## Sheet: Figure 2g
Figure 2g.	Dopamine signal amplitude (delta, z-score) during CS presentation and reward delivery
	Sessions 1-10: acquisition. Sessions 11-20: Reversal								Sessions 1-10: Non-deterministic. Sessions 11-20: Deterministic											Sessions 1-10: acquisition. Sessions 11-20: Reversal								Sessions 1-10: Non-deterministic. Sessions 11-20: Deterministic
	Contingency: CS presentation. Delta (CS+ - CS-)								Contingency: CS presentation. Delta (CS+ - CS-)											Contingency: Reward delivery. AUC z-score								Contingency: Reward delivery. AUC z-score
Session	WT1	WT2	WT4	WT5	WT7	WT9	WT10	WT12	C57BL6j-f2	C57BL6j-f4	C57BL6j-m4	C57BL6j-f3	C57BL6j-m1	(2)C57BL6j-f2	(2)C57BL6j-f3	(2)C57BL6j-m3	(2)C57BL6j-m4		Session	WT1	WT2	WT4	WT5	WT7	WT9	WT10	WT12	C57BL6j-f2	C57BL6j-f4	C57BL6j-m4	C57BL6j-f3	C57BL6j-m1	(2)C57BL6j-f2	(2)C57BL6j-f3	(2)C57BL6j-m3	(2)C57BL6j-m4
1	2.97292	6.72799	-1.16225	-12.2857	0.350915	-0.03063	4.34277	5.08379	2.54862	-7.02648	-3.95676	4.8435	3.06934	3.01613	-2.87597	-2.36993	-0.74275		1	9.80582	5.43416	64.6584	44.9638	64.0294	28.0083	77.4586	34.547	25.2754	19.8483	31.6406	50.7363	61.8782	7.19659	117.159	64.6494	49.1157
2	2.95983	1.08268	-6.61793	0.751582	9.03098	29.8571	-8.94444	0.049295	-1.66349	-10.9928	-0.85796	0.180172	-0.08261	-2.76602	-14.6788	1.974	-4.65697		2	33.136	76.258	80.5885	26.4272	66.807	91.0278	57.8329	41.7365	40.3096	56.126	66.8855	43.1827	50.2277	23.0498	23.5303	47.6516	50.7066
3	8.59471	1.50109	0.573479	0.697559	18.7948	11.5321	6.4846	1.14436	-0.81307	7.28624	-0.6745	-3.94329	-8.60849	0.180156	-13.2918	1.90977	-5.57514		3	44.4207	35.3343	80.927	48.7862	77.2322	61.037	60.1782	23.3368	65.4601	58.412	63.3019	46.2037	50.174	59.5131	42.241	27.8985	62.4502
4	12.1196	-0.49543	5.52982	8.58699	17.1557	3.09726	14.636	9.61399	-0.31255	0.140752	-1.16044	-1.38771	3.88404	-7.60779	2.2513	-0.54701	-0.33581		4	36.7457	18.607	83.1466	45.7922	57.2086	18.2857	60.9995	27.4093	51.1536	47.6369	49.0874	58.0335	55.1016	71.5001	41.1374	24.0183	53.9879
5	14.0398	9.02433	6.66297	-0.22082	12.8305	-2.24338	19.7555	15.6587	4.8497	2.26281	-12.0975	1.85573	2.51257	-0.09805	-2.84662	-2.74025	1.08553		5	33.931	21.7304	55.8221	31.9716	60.7386	31.7107	30.9506	15.1187	57.6746	31.0868	36.4246	52.3572	49.4244	50.3765	85.8772	19.8487	41.9303
6	18.9262	0.402638	13.5747	4.85387	24.1295	2.03115	17.9394	18.9007	2.09761	2.67317	-5.20664	-0.88879	0.040333	2.65102	10.7761	-0.76339	-2.96674		6	15.5033	14.0091	35.1219	13.308	41.2992	10.064	29.8965	16.5941	40.6531	71.4572	37.6107	44.7174	29.0444	33.6088	45.6264	27.2773	64.4143
7	13.8204	7.62825	16.5417	11.9664	20.18	6.56273	6.76885	20.3858	3.81992	-0.26616	0.495548	-1.72093	0.833866	-2.64759	1.63649	-0.31895	0.398116		7	18.3792	15.3362	26.5206	10.363	29.6312	6.83724	24.096	9.12936	40.6536	44.2557	50.2168	50.9022	28.8507	28.8794	68.5767	17.1846	90.2473
8	13.4232	7.97469	12.4588	7.97102	16.6279	5.37928	9.02399	21.4539	-1.95725	-3.01128	4.99097	-3.14959	-5.92032	2.12176	3.9324	-0.76451	2.17305		8	15.5506	10.7968	21.3267	22.3162	28.4061	15.0074	28.0297	10.9793	34.7956	31.0319	80.1026	63.1546	42.136	43.1671	47.23	16.3941	44.2645
9	12.4391	9.29722	17.6119	22.5222	13.2797	1.75306	7.48122	13.8292	-0.91918	5.711	-5.91416	-0.50183	-0.49642	-2.76351	-13.8497	-2.82303	-6.35494		9	13.0407	15.9881	16.3378	20.3396	19.464	15.9513	12.0587	7.24313	26.1359	27.9056	54.6035	118.338	32.2534	40.8912	45.2021	9.9379	69.9546
10	15.2638	10.9219	18.7579	23.5957	25.8899	16.1302	16.738	25.7946	-0.50867	3.37187	-3.58397	-5.9015	2.42745	2.99027	-5.52773	1.36076	-6.6554		10	17.5698	8.53022	19.0253	48.4262	22.0784	24.5976	29.0541	5.3907	26.5077	41.4247	39.1287	109.346	16.1998	21.2888	47.4068	25.0696	63.6203
11	-10.9772	-6.60245	-8.73769	-15.047	-8.72666	-5.09975	-7.57031	-10.1033	2.05721	-0.12871	1.5115	5.93452	2.04611	1.88521	1.50547	3.43762	5.13067		11	53.4562	13.8286	94.2033	51.718	94.869	99.0014	46.3679	42.7234	33.4015	28.9938	69.3406	92.7111	20.5148	48.8598	32.6661	37.4151	58.5341
12	-2.67677	-2.21693	-9.22575	-5.05512	-9.53128	-0.87044	-10.4197	-9.26108	4.82062	0.555572	2.56965	4.7703	3.04433	2.28794	5.54923	2.39021	-2.01506		12	11.0104	15.3849	78.0963	60.6604	93.341	59.6638	46.2547	32.7077	32.6647	33.9386	47.8038	85.0744	27.7625	30.4645	34.6175	23.8548	19.4371
13	4.0908	-1.26357	-6.1489	-7.91645	-4.22353	7.68316	-2.41889	-12.3197	8.01434	12.6217	13.3101	16.4438	0.192529	-4.12858	7.12631	-0.80868	7.7549		13	16.3653	12.4784	74.8894	49.312	51.912	61.6126	32.1395	33.1037	24.7233	36.2766	51.4163	48.9309	39.1429	15.9681	24.1375	22.9414	11.5247
14	3.4275	0.319154	-3.11164	-3.83914	5.35442	1.18433	3.96052	-5.72472	12.6217	1.77869	8.95668	13.1586	11.0004	6.03695	12.3058	8.6393	12.2495		14	27.3325	10.495	36.6062	33.8078	69.4052	28.3886	25.4891	38.9026	42.1996	30.1834	37.5141	88.249	31.3511	19.4291	46.2101	14.9754	15.6074
15	2.56526	3.4628	7.39299	1.10611	0.989214	1.0869	2.65587	0.00097	10.2942	3.1675	14.696	14.2576	8.88717	3.42403	2.21726	9.27685	19.7633		15	38.4527	8.15904	33.1383	32.828	47.5237	19.3005	47.4314	4.62507	38.2394	17.0894	32.5753	80.9535	16.5384	14.0725	17.4911	10.037	24.5298
16	7.69948	5.08091	16.7959	0.746945	4.71497	-1.57038	7.7711	-0.59157	12.7369	7.37767	12.7315	21.0536	9.14601	0.239301	16.0832	8.48554	10.9665		16	17.986	54.152	33.0194	35.795	66.6083	24.0232	31.1794	17.2707	23.2652	10.8469	21.5834	57.6514	18.7657	21.3499	23.5507	3.98167	17.7589
17	6.70012	2.00483	13.7549	0.69279	8.46651	1.48686	11.1357	0.770548	8.56618	14.1022	8.78841	18.0593	12.2649	7.5312	17.2697	8.17473	9.62268		17	14.9655	11.0088	38.2247	48.385	48.2173	27.8789	18.5912	14.7308	7.81152	17.922	17.4738	32.3839	21.5688	14.5744	26.4525	13.1694	18.6873
18	12.5431	3.57802	19.6851	7.07812	8.29234	3.33112	7.53304	-3.21467	13.6464	16.7123	11.2213	9.10748	11.9126	5.46091	12.431	13.0424	8.3828		18	13.5242	6.504	27.2285	28.3367	41.1213	25.1894	9.15741	10.317	21.5847	23.2086	11.8222	21.4783	12.2301	15.1979	39.1655	2.61177	15.9438
19	9.11458	4.18581	15.879	17.2928	10.1821	7.2763	7.08572	-4.76556	11.6245	18.8946	19.8518	21.4027	17.1385	2.33229	8.44031	9.29199	15.6062		19	16.6729	6.19333	29.7695	28.5045	36.1409	14.7474	19.1175	6.82469	14.13	15.9971	15.1595	39.8867	21.4304	9.68966	23.0746	10.8417	10.9737
20	8.20924	4.3137	22.6606	12.5579	11.2583	5.67294	10.3973	1.24302	15.7167	16.3936	17.0052	22.3401	9.46904	9.48846	41.8244	8.28483	7.01998		20	39.5151	5.9782	23.3712	38.8559	33.4212	22.6376	25.1844	1.46901	3.90903	15.9253	19.7751	31.2069	12.9971	12.9821	43.6	5.49494	9.4101

## Sheet: Figure 2h
Figure 2h.	Correlation analysis between mice (acquisition, reversal) approaching the CS and dopamine signal amplitude during CS presentation.
	Acquisition						Reversal
	Δ Approaches lit CS (s/trial)		Δ Z-score (DA)				Δ Approaches lit CS (s/trial)		Δ Z-score (DA)
	X	s.e.m.	Y	s.e.m.			X	s.e.m.	Y	s.e.m.
	0.349369	0.114901	0.204841	2.09899			-0.93091	0.266211	-9.65318	1.07527
	0.96085	0.266354	2.97601	4.24289			-0.8182	0.392959	-6.70226	1.37196
	1.21399	0.095608	5.62021	2.32395			0.040763	0.400137	-3.35977	2.27537
	1.6582	0.259102	8.23536	2.0926			0.3557	0.430467	-0.34883	1.42987
	1.27747	0.21279	8.89333	2.72375			0.544381	0.37817	1.86238	0.816087
	1.26439	0.204059	12.0496	3.16957			0.546356	0.244506	4.53578	2.09876
	1.57648	0.290553	12.4366	2.02443			1.04669	0.321579	5.0814	1.81174
	1.47686	0.17248	11.244	1.8794			0.661456	0.284613	6.80814	2.39832
	1.67407	0.292189	11.7316	2.23406			0.772794	0.201701	7.73622	2.43733
	1.42639	0.30594	18.5913	1.9237			1.31159	0.199753	8.99398	2.30614
	Non-deterministic						Deterministic
	Δ Approaches lit CS (s/trial)		Δ Z-score (DA)				Δ Approaches lit CS (s/trial)		Δ Z-score (DA)
	X	s.e.m.	Y	s.e.m.			X	s.e.m.	Y	s.e.m.
	0.2	0.19	-0.38825	1.32593			-0.64	0.48	2.59773	0.63646
	0.02	0.12	-3.72717	1.85615			-0.09	0.45	2.66364	0.78281
	-0.14	0.11	-2.61446	2.01996			0.54	0.61	6.72514	2.33542
	-0.14	0.06	-0.56391	1.0473			0.83	0.56	9.63862	1.25437
	-0.01	0.16	-0.57956	1.6605			0.72	0.54	9.55377	1.99324
	0.02	0.12	0.93474	1.50978			1	0.53	10.98	1.94222
	0.1	0.13	0.247813	0.623169			1.11	0.33	11.5977	1.34308
	0.13	0.13	-0.17609	1.22345			1.19	0.4	11.3241	1.09862
	0.01	0.21	-3.10131	1.788			1.03	0.45	13.8425	2.10839
	0.06	0.25	-1.33632	1.36811			0.96	0.39	16.3936	3.59816

## Sheet: Figure 2i
Figure 2i.	Correlation analysis between mice (non-deterministic, deterministic) approaching the CS and dopamine signal amplitude during reward collection.
	Acquisition						Reversal
	Approaches lit CS (s/trial)		AUC (DA)				Approaches lit CS (s/trial)		AUC (DA)
	X	s.e.m.	Y	s.e.m.			X	s.e.m.	Y	s.e.m.
	1.45391	0.144588	41.1132	9.33823			0.667875	0.161112	62.021	10.8576
	1.37499	0.25042	59.2268	8.32332			0.67425	0.165544	49.6399	10.269
	1.52607	0.19654	53.9065	7.02038			0.982063	0.463178	41.4766	7.70079
	1.8966	0.247145	43.5243	8.05252			1.14203	0.421768	33.8034	5.95362
	1.66097	0.264294	35.2467	5.51689			1.34458	0.368901	28.9323	5.86531
	1.67144	0.200496	21.9745	4.14103			1.29242	0.30016	35.0042	6.13732
	1.88338	0.285117	17.5366	3.02426			1.5504	0.31468	27.7503	5.43064
	1.78583	0.232876	19.0516	2.48518			1.41184	0.314456	20.1723	4.2886
	2.13236	0.271697	15.0529	1.49252			1.57941	0.197261	19.7463	3.85319
	2.04135	0.266691	21.8341	4.70641			1.62276	0.179644	23.8041	4.97485
	Non-deterministic						Deterministic
	Approaches lit CS (s/trial)		AUC (DA)				Approaches lit CS (s/trial)		AUC (DA)
	X	s.e.m.	Y	s.e.m.			X	s.e.m.	Y	s.e.m.
	1.54	0.24	47.4999	10.8658			1.6	0.31	46.9374	7.66758
	0.88	0.2	44.63	4.76753			1.86	0.3	37.2909	6.53011
	0.64	0.15	52.8505	4.1201			2.2	0.38	30.5624	4.69552
	0.47	0.15	50.1841	4.29754			2.43	0.37	36.191	7.5116
	0.82	0.14	47.2222	6.23485			2.22	0.32	27.9474	7.28332
	0.95	0.17	43.8233	5.05091			2.23	0.38	22.0837	4.93437
	0.99	0.15	46.6408	7.41134			2.23	0.33	18.8937	2.42532
	1.36	0.18	44.6974	6.1187			2.12	0.25	18.1381	3.3752
	1.32	0.32	47.2469	10.6097			2.26	0.33	17.9093	3.14732
	1.64	0.27	43.3325	9.60759			2.12	0.3	17.2556	4.26741
