# Supplementary material for: Continuous cholinergic-dopaminergic updating in the nucleus accumbens underlies approaches to reward-predicting cues
Source: Nat Commun. 2022 Dec 24;13:7924. doi: 10.1038/s41467-022-35601-x (PMC9789106; doi:10.1038/s41467-022-35601-x)
Supplement: Supplementary file 4 — Source Data [file 41467_2022_35601_MOESM4_ESM.zip › Data Source_Figure3.xlsx]

## Sheet: Figure 3a
Figure 3a.	% of striatal ChAT+ interneurons co-expressing (mRNA) VAChT and VGLUT3 in VAChT lox/lox (control littermate) and D2-Cre;VAChT lox/lox (VAChTcKO) mice
% ChAT+	VGLUT3	VAChT	VGLUT3+VAChT		% ChAT+	VGLUT3	VAChT	VGLUT3+VAChT
mouse 1	97.619	100	97.619		mouse 1	100	0	0
mouse 2	96.1477	100	96.1477		mouse 2	98.5714	10	10
mouse 3	100	100	100		mouse 3	94.2641	8.91331	8.91331

## Sheet: Figure 3b
Figure 3b.	% of striatal ChAT+ interneurons co-expressing (mRNA) VAChT and VGLUT3 in VGLUT3 lox/lox (control littermate) and D2-Cre;VGLUT3 lox/lox (VGLUT3cKO) mice
% ChAT+	VGLUT3	VAChT	VGLUT3+VAChT		% ChAT+	VGLUT3	VAChT	VGLUT3+VAChT
mouse 1	95.5267	100	95.5267		mouse 1	6.77083	100	6.77083
mouse 2	99.1071	100	99.1071		mouse 2	9.91162	100	9.91162
mouse 3	98.4375	100	98.4375		mouse 3	10.6532	100	10.6532

## Sheet: Figure 3c
Figure 3c.	Control littermate and VAChTcKO mice approaching the the CS during CS presentation
Sessions 1-10: acquisition. Sessions 11-20: Reversal
	Genotype: Control littermate
	Contingency: CS+ presentation.																								Contingency: CS- presentation.
Session	mouse 1	mouse 2	mouse 3	mouse 4	mouse 5	mouse 6	mouse 7	mouse 8	mouse 9	mouse 10	mouse 11	mouse 12	mouse 13	mouse 14	mouse 15	mouse 16	mouse 17	mouse 18	mouse 19	mouse 20	mouse 21	mouse 22	mouse 23	mouse 24	mouse 1	mouse 2	mouse 3	mouse 4	mouse 5	mouse 6	mouse 7	mouse 8	mouse 9	mouse 10	mouse 11	mouse 12	mouse 13	mouse 14	mouse 15	mouse 16	mouse 17	mouse 18	mouse 19	mouse 20	mouse 21	mouse 22	mouse 23	mouse 24
1	1.97285	1.02325	1.54743	1.7935	3.25085	1.46665	2.8995	0.83295	2.01835	2.40163	0.244471	1.14463	1.78871	1.096	1.3164	1.98817	2.72605	1.6169	0.7734	2.21025	0.17465	1.1588	0.12155	0.640214	1.7291	0.9926	2.01223	2.06842	2.29495	1.36325	1.5671	0.508053	1.24925	1.34211	0.7812	1.93841	1.06744	1.63025	2.26162	0.587632	1.524	1.86194	1.02767	1.1112	0.4915	1.128	0.5089	2.06925
2	2.3434	1.18687	0.689357	1.11445	1.84805	1.7352	2.90825	0.2319	0.68585	2.23515	0.1511	2.82405	1.64914	0.1237	1.92739	0.87085	1.38594	0.42905	0.03685	0.2915	0.0195	0.0007	0.0292	1.7902	0.63125	0.877733	0.556385	1.3796	1.4031	0.911	0.4719	0.38685	0.6979	1.65816	0.3196	0.45925	0.619083	0.5486	2.70063	0.2394	0.981938	0.3249	0.3234	0.9358	0.006	0.1095	0.42735	1.16475
3	3.61771	0.9517	1.1005	0.2946	1.27395	0.0915	2.57915	0.41975	2.30075	1.7852	0.072	2.40875	0.689071	0.13195	1.8793	1.6025	1.03505	0.4765	0.02435	1.6444	0.18345	0.10945	1.0621	0.01345	1.46412	1.4158	1.5003	1.03435	0.60935	0.9237	1.5033	0.33545	0.17705	0.9202	0.1344	0.4298	2.34923	1.25425	1.45425	0.2469	1.50095	0.3791	0.04645	1.4575	0.1162	0.0135	0.0661	0.15745
4	2.84925	0.79415	0.25975	0.37895	1.3358	0.11695	2.92135	0.75805	2.29905	1.34715	0.0459	3.91345	0.8651	0.0038	2.2506	1.3202	1.6431	1.2234	0.02005	0.4863	0.48735	1.5458	0.76015	0.0607	1.20575	1.10755	0.128	0.3062	0.1884	1.04515	1.33525	0.03015	0.13015	1.8153	0.0841	0.5271	1.17355	0.8848	0.63865	0.15735	0.1935	0.22585	0.2378	1.8714	0	0.01875	0.8489	0.20465
5	1.95715	2.30815	0.8078	0.76685	2.2309	0.00415	3.09925	0.63205	1.6968	1.94325	0.5086	4.23575	2.04835	0.32665	3.37415	2.83735	2.6432	0.1057	0.0076	1.2203	1.53705	1.6425	1.46615	0.6505	1.54945	1.1301	0.8753	0.425	0.49865	0.94905	0.92205	0.5724	0.0784	1.82455	0.68265	0.41135	0.6156	0.82375	0.7449	0.10865	0	0.0978	0	0.5148	0.25575	0.006	1.45475	0.44575
6	2.72595	1.09615	1.5151	1.24695	3.7263	0.0056	3.98625	2.4674	3.4187	2.5235	0.9798	4.9903	2.9951	0.05935	3.0417	3.4582	3.31875	1.16225	0.028	0.6346	1.8514	1.66565	0.96495	0.81365	2.0938	0.442842	0.63805	0.1631	0.2232	0.4198	1.7275	0.4188	0.48975	1.0892	0.1128	0.2292	0.0401	1.0207	1.48445	0.28345	0.0147	0.3286	0.11055	1.80225	0.476	0.7039	1.19615	0.93825
7	2.01415	1.14594	1.83085	0.72325	3.8617	0.0755	5.3147	1.5294	3.0671	2.4653	1.10245	4.819	2.24665	2.42705	0.22255	3.0213	4.44455	2.20435	0.0515	1.04385	4.4893	1.05105	1.53035	0.20675	1.88025	0.502823	0.1733	0.9087	0.09675	0.10495	1.144	0.2668	0.63365	0.6567	0.4034	0.9516	0.64005	1.5676	0.89715	0.0849	0.2021	0.4937	0.37475	1.15305	0.8972	1.1385	0.49245	0.74875
8	1.7043	0.516053	1.48635	0.75455	4.32235	0.00205	5.1307	1.17645	4.3455	2.18435	1.2787	3.91035	2.28775	0.59305	2.78015	4.38035	3.51785	2.15955	0.0751	0.44475	3.3081	1.52085	1.2264	0.34125	2.046	0.137353	0.2328	0.5876	0.03915	0.19785	0.97365	0.09425	0.4089	1.2464	0.2339	0.7671	0.53285	0.90375	1.06225	0	0.4012	0.3545	0.19005	2.80655	0.4113	0.6746	0.8317	0.56455
9	2.29095	0.1708	0.9038	0.6814	4.20095	0.1872	5.99135	0.5261	3.5151	2.93	0.2922	3.234	1.8494	0.66505	2.45045	3.92025	3.78865	2.26275	0.1028	0.6769	2.63265	1.5875	1.1638	0.4049	3.01465	1.07015	1.0958	1.48895	0.1246	0.28035	0.826	0.90455	0.9155	0.7269	0.1459	0.85285	0.3531	1.26515	2.22515	0	0.41855	0.401	0.08085	2.5356	1.0581	0.34475	0.81265	0.93605
10	2.54005	0.2957	2.60865	0.917	3.72855	0.0158	6.2157	1.15755	2.95815	2.72415	1.89685	3.79535	1.7921	2.0217	2.54675	4.27515	3.10845	1.9089	0.02905	0.8848	3.1977	1.9966	1.4094	0.33965	1.90095	0.3604	1.34645	0.945	0.2646	0.15105	1.1927	0.5159	1.2037	1.07865	0.34655	0.61705	0.54005	0.2699	2.32035	0	0.3877	0.43135	0.25585	2.2397	0.21855	0.6101	0.7191	0.546
11	1.4271	0.851944	0.4253	1.4905	0.1521	0.16305	2.0505	0.6993	0.8618	1.65275	0.37995	0.8561	1.363	0.9581	2.07805	0	0.4107	0.37725	0.02275	1.625	0.6012	0.63015	0.28515	0.4228	0	0.0159474	1.4935	1.00175	3.6029	0.01845	5.0508	1.9095	3.2703	2.89035	1.42295	0	1.6721	1.9276	2.6988	1.92755	2.4334	2.2973	0.1802	0.83265	1.9043	2.79805	1.27715	1.0476
12	1.56135	3.11925	0.58885	2.51115	0.2336	0.4561	1.89025	0.0536	0.56795	1.93495	1.35165	1.2011	1.774	1.34665	2.5594	0	0.3024	0.50675	0.12275	1.7744	0.36005	0.9219	0.66725	0.47695	2.46915	1.08625	1.11594	0.5885	3.1379	0.14835	4.29155	2.3193	3.0935	3.1799	1.96405	2.80215	1.9117	2.0873	3.11495	2.20255	3.1961	0	0.0252	1.3479	1.87305	3.12865	0.57695	0.4685
13	1.1996	1.9027	0.58815	4.46215	0.25205	1.1331	1.74465	0.06785	0.58545	2.4411	1.56865	1.0632	3.21025	3.8511	2.52785	2.90605	0.458	0.701	0.3268	1.1564	0.52945	0.79615	1.61375	0.5091	1.89375	0.51655	0.94185	1.62075	2.56495	0.00425	3.46705	1.3415	2.9007	2.2181	1.8411	1.3734	3.59715	2.1072	2.4294	2.67545	4.0282	1.6132	0.17695	0.6516	1.6037	1.7526	0.4998	0.39435
14	1.62275	1.9635	0.71355	3.9246	0.0843	0.5511	2.97135	0.0122	0.9613	2.99	2.14495	2.13895	2.92805	3.2171	3.8016	3.5642	1.7997	0.7982	0.55655	1.32835	0.20705	0.99705	1.86485	2.7305	0.93445	0.34695	0.41465	1.0348	2.73165	0.03695	2.83995	0.81295	2.11045	1.68595	1.11185	1.31655	2.3437	3.654	3.01225	1.6487	1.9521	0	0.3092	1.33445	1.67125	1.3696	1.11655	0.2316
15	1.49565	2.951	0.8632	5.06155	0.50795	0.07195	2.99855	0.62245	0.99275	2.6792	3.30995	2.75865	3.60345	3.27715	2.7415	2.615	3.0812	2.551	0.0347	2.31115	1.4264	1.13955	1.3774	1.0551	1.56185	0.193	0.5015	0.4337	1.62665	0.2133	2.2557	0.378	2.3962	1.91775	1.88015	0.4452	1.4218	1.64575	4.1559	1.52	1.75735	0.97055	0.2759	1.10285	1.3642	1.2846	0.9027	0.183
16	1.906	2.26175	0.27795	5.0595	1.0339	0.77235	3.67655	0.46495	1.33415	2.85495	3.9135	3.64895	2.8428	3.61435	3.328	3.05765	2.88735	1.24965	0.0601	1.97585	2.99135	2.42665	0.889	1.14895	2.06215	2.06975	0.0014	0.85845	1.698	0.0137	1.5531	0.77155	2.3553	0.7929	1.85445	0.22115	3.07945	2.11135	2.8654	0.5234	0.7418	0.01765	0.46585	0.72465	0.67325	1.1746	1.2858	0.2294
17	2.31645	2.7385	0.2298	4.70215	1.3874	0.40385	3.9503	0.81755	2.1961	3.772	5.7158	4.095	3.3735	3.5735	2.6408	0	4.41875	2.3713	0.3729	1.23005	3.1651	2.75955	1.04615	2.1251	1.205	1.28067	0.13925	0.3728	2.35285	0.01255	1.28285	1.4841	1.72505	1.27325	0.7512	0.65115	2.63865	3.37275	1.4488	0.6595	0.4077	1.36635	0.52435	0.91875	0.71205	1.22485	1.9762	0.34545
18	2.77715	1.80572	0	4.6861	1.06455	0.9164	3.10825	0.98125	0.46465	5.44365	5.15675	3.9643	3.8842	2.6473	2.857	4.9002	5.54015	2.65165	0.62565	2.51095	3.764	4.55235	0.6854	0.75885	0	0.647823	0.36755	0.73065	2.18445	0.2191	1.15025	1.3795	2.7434	0.91965	0.57995	0.8674	1.7584	2.2876	3.09345	0.98625	0.52295	1.8421	0.2979	1.52515	1.1931	0.61735	1.8588	0.56145
19	2.61035	1.44155	0.15995	5.0007	0.98205	0.43735	2.72105	0.3239	0.0192	5.48865	6.15105	4.36715	3.41775	2.92665	2.90695	3.82895	4.392	3.68285	0.15695	3.12705	4.285	3.73715	1.31475	1.0063	1.49585	0.2927	0.11825	0.8577	0.9743	0.08455	0.87895	1.152	1.7036	1.173	0.7873	0.3158	1.62395	2.60425	2.82935	1.79995	0.8596	1.9013	0.1643	0.89795	0.7069	0.83045	1.60965	0.3202
20	0.7411	1.1619	0.45555	3.63095	2.8868	1.1078	2.6445	1.08085	1.02085	7.46755	5.19815	4.3543	3.3557	2.58988	2.65885	3.9798	5.38495	4.1762	0.10555	2.679	4.56205	4.92975	2.26435	0.96925	0.68625	3.9235	0.39135	0.47975	0.60845	0.2004	0.72795	0.74945	2.0385	0.67985	0.31485	1.0332	1.2676	0.342125	2.72705	1.30875	0.78935	0.9155	0.01825	0.9405	0.85495	0.96385	1.7669	1.07755
	Genotype: VAChTcKO
	Contingency: CS+ presentation.																									Contingency: CS- presentation.
Session	mouse 1	mouse 2	mouse 3	mouse 4	mouse 5	mouse 6	mouse 7	mouse 8	mouse 9	mouse 10	mouse 11	mouse 12	mouse 13	mouse 14	mouse 15	mouse 16	mouse 17	mouse 18	mouse 19	mouse 20	mouse 21	mouse 22	mouse 23	mouse 24	mouse 25	mouse 1	mouse 2	mouse 3	mouse 4	mouse 5	mouse 6	mouse 7	mouse 8	mouse 9	mouse 10	mouse 11	mouse 12	mouse 13	mouse 14	mouse 15	mouse 16	mouse 17	mouse 18	mouse 19	mouse 20	mouse 21	mouse 22	mouse 23	mouse 24
1	1.3089	0	2.26269	1.09938	0.922786	1.58285	0.57905	1.23405	1.51885	2.1968	0.44905	1.0552	1.01255	0.0855	1.78345	3.46342	0.0434	1.786	1.87525	0.56835	3.27185	1.5258	1.59555	1.60607	2.59221	0.284947	0.8802	1.16513	1.43292	0.698231	1.14385	1.1853	1.3867	0.76305	1.8524	0.89445	1.80105	1.1388	0.59235	0.77325	0.471667	1.50445	2.04506	1.56025	0.62095	1.60835	1.45385	0.94435	1.54938
2	1.55553	0.01255	0.47075	1.74372	0.602	1.89605	0.609	0.5173	0.528941	1.3439	0.11545	1.70584	0.82321	0.2526	0.8955	3.1068	0.038	0.65225	0.8102	0.7871	0.9731	2.25665	2.81915	1.40237	0	0.342235	0.23515	0.5762	1.89578	0.466929	1.39275	0.7746	0.39735	0.438667	0.7431	0.0003	0.945944	1.06316	0.04095	0.2733	1.0127	0.7302	0.76115	1.99175	1.0093	0.74245	2.6048	0.04975	0.973
3	2.11371	0.0738	1.13795	1.57222	0.351143	2.1148	0.2215	0.263	0.48995	1.01065	0.07465	0.86195	0.23475	0.3172	0.85605	1.424	0.0749	0.40055	0.30415	0.3054	0.672	2.34095	1.6583	0.492412	0.73	0.389059	0	0.21825	1.7045	0.7675	0.2327	0.4465	1.17315	0.1362	0.46425	0.1181	0.5181	0.2913	0.0056	0.50915	0.34315	0.0414	0.197	1.7421	0.6129	0.2779	1.132	0.8947	0.378765
4	1.68295	0.23125	1.1074	1.67671	0.613786	1.38595	0.42015	0.4306	0.2841	0.34735	0.24445	0.67445	0.40605	0.5511	1.44585	1.6477	0.2336	0.22175	0.18185	1.1824	0.4467	1.87115	2.2337	0	0.9966	0.6223	0.5419	0.4032	0.570937	0.0888333	0.31505	0.3082	0.14965	0.1983	0.0485	0.10775	0.763	1.18715	0.67755	0.5213	0.1227	0.3443	0.5709	0.8138	1.05705	0.3838	0.67785	0.36155	0
5	1.00615	0.16075	2.90495	1.551	0.934231	1.55205	0.28095	0.4238	0.2876	0.39755	0.62905	0.1245	0.4804	0.23805	1.7744	0.8469	0.12655	0.0904	0.13715	0.3611	0.72475	1.20475	3.53185	0	0.79425	0.79905	0.11295	0.13535	0.649421	0.388917	0.3176	0.3711	0.3699	0.4466	0.1276	0.34505	1.90025	1.3779	0.42145	0.34155	0	0.14725	0.56955	0.58	0.47105	0.80705	0.1498	0.71565	0.037
6	1.63355	0.23525	4.31555	1.7668	0.250286	0.8215	0.3717	0.42895	0.05725	0.3541	1.01865	1.31215	0.2654	0.4408	2.16665	0.9493	0.55505	0.00725	0.0638	0.2003	1.4278	1.62245	3.95685	0.359632	1.0476	0.20105	0.65165	0.26565	0.617	0.633462	0.97315	0.10185	0.16025	0.2461	0.55495	0.55885	0.77075	2.41275	0.05975	0.12395	0.1797	0.0998	0.4246	0.72205	0.24845	0.5612	0.9727	0.4867	0.0018889
7	2.12585	0.3622	3.97695	1.74265	0.713333	1.5194	0.2611	0.4535	0.2627	0.6085	1.74115	1.16475	0.85865	0.6334	2.5873	0.5586	0.18755	0.283	0.13005	1.6013	1.051	1.88715	3.89865	0	1.0386	1.31345	0.11995	0.06605	1.06995	1.233	0.6264	0.2386	0.2064	0.78955	0.2408	0.64175	1.3975	1.9371	0.16635	0.1452	0.15545	0.3145	0.5627	1.0402	0.7857	1.7835	0.5378	0.3103	0.0974
8	1.47295	0.20635	3.37675	2.03995	0.425333	1.82	0.25895	0.82615	0.1725	0.976	1.66415	1.0289	0.75805	1.3625	2.55145	1.6166	0.76855	0.2932	0.127	1.0546	1.9528	1.123	2.63305	0.2865	0.9436	0.6895	0.27185	0	0.8766	2.30457	1.25945	0.1059	0.1789	0.77255	0.0721	0.5555	1.75185	2.2325	0.0478	0.38045	0.0372	0.50545	0.77095	0.6679	0.7545	0.9211	0.93945	0.0998	0.26335
9	1.64885	0.0959	2.83765	2.41255	0.0698667	1.8175	1.33435	0.80795	0.21585	0.6891	1.4787	1.4443	0.8505	1.549	1.899	2.156	1.0609	0.23465	0.293	0.88845	2.2901	1.15645	2.6067	0	1.0979	0.3878	0.15575	0	0.46705	0.145933	0.6501	0.1128	0.0005	0.40615	0.5832	1.33745	2.8552	3.22125	0.4877	0.4858	0.5504	0.54815	0.85915	1.09445	0.77415	0.59685	2.21095	0.3345	4.959
10	2.06295	0.2444	3.2986	1.3562	0.261714	1.51465	2.65175	0.33235	0.30215	1.00285	1.65535	1.36345	1.07465	0.94	3.2141	1.77195	1.33195	0.09575	0.6849	0.80565	1.86815	1.4232	1.7938	0	1.15085	0.3693	0.2026	0	1.05955	0.705167	1.1595	0.47255	0.17335	0.10545	0.1649	0.29225	2.6025	2.88745	0.2495	0.16575	0.3427	0.35155	0.6705	0.3439	0.4024	0.4144	0.6298	0.69255	5.18767
11	0.0519474	0.10885	0	0.250267	0.585538	1.75815	0.4166	0.0816	0.22535	0.6339	0.2304	2.66825	1.65	0.0376	0.731	0.31845	0.9193	0.5902	1.822	0.71535	1.0812	1.93885	0.02335	1.434	2.3132	2.15079	0.01215	2.84445	2.43007	0.826583	1.78	0.2204	0.1976	0.0408	1.01375	1.45815	0.9319	2.11284	0.43925	2.4551	1.76715	0.76275	0.2808	0.6647	1.10685	1.3448	1.2971	3.5171	0.444
12	0.3823	0.64215	0	0.82695	0.199444	2.344	0.1145	0.14425	0.3061	0.21865	0.99445	2.58795	1.63453	0.0055	0.3255	0.4877	0.31295	0.69485	1.44505	1.51745	1.49935	3.81925	0.3266	2.483	1.5559	2.0472	0.01485	2.51335	2.7795	0.454056	1.6147	1.5088	0.1216	0.1114	1.09985	1.92735	1.20305	2.02811	0.4581	2.75905	0.6717	0.34255	0.41135	1.903	0.34775	1.86675	0.864	3.0318	0
13	0.0377222	0.5984	1.0509	1.13105	0.991385	1.7655	0.2773	0.06085	0.2343	0.2281	0.960722	2.87155	1.76667	0.08275	0.41475	0.2619	0.60485	1.70135	2.2949	1.4303	1.5573	1.35105	0.11165	2.733	1.44775	1.54859	0.171	3.12605	1.9416	2.02885	2.31205	1.8002	0.88035	0.2033	0.70285	3.03941	0.93925	1.61412	0.1428	2.53525	0.44005	1.21075	0.0659	1.49015	0.2226	1.9478	2.6741	3.47975	0
14	0.01725	0.13395	1.239	0.78245	0.667923	0.22145	0.44635	0.22575	0.22255	1.30155	1.62425	1.42525	1.821	0.14485	0.24025	0.0852	0.5711	1.5431	1.74885	2.26475	2.25255	1.97585	0.0016	3.62325	2.8837	1.92395	0.0366	3.30695	3.18235	1.166	1.071	1.68675	0.40605	0	2.52225	1.5926	0.16455	1.63347	0.2091	1.92395	0.126	0.65025	0.23365	1.44725	0.7514	2.3851	0.8454	3.75615	0.242
15	0.74875	0.61825	1.50115	0.761105	0.397	0.54505	0.465	0.0755	0.2763	2.12125	1.53335	3.9775	1.5914	0.0412	0.35855	0.20005	0.64365	1.74925	2.4629	1.38155	2.9856	3.5827	0.09885	1.59767	3.33345	1.0974	0.29825	3.16505	1.41183	1.48411	0.8746	1.225	1.1804	0.1161	1.785	1.84915	0.3571	1.94393	0.52185	2.62785	0.1088	0.7215	0.00835	1.5987	0.32905	1.8373	0.547	2.7642	0
16	0.0671	0.9851	0	0.52675	1.59658	0.8146	0.12925	0.01125	0.04015	1.5052	1.52175	3.5557	2.15958	0.2381	0.5882	0.43065	0.2894	1.8458	2.34325	1.8377	2.64025	5.126	0.0034	0.4	3.71085	0.68215	0.52125	2.5887	3.039	0.743818	0.86075	2.47815	1.9334	0.0028	1.8358	2.70078	0.2279	2.22772	0.34195	2.3487	0.19205	1.24515	1.00065	1.12345	0.594	1.46285	0.16825	3.40755	0.747
17	0.09605	0.93905	1.53515	0.0927	0.0241667	0.756	0.5457	0	0.3443	1.1342	1.7499	2.4294	3.24017	0.06645	1.2091	0.49425	0.92905	1.45145	1.91785	3.12325	2.2929	4.8397	0.0224	1.689	2.43565	0.9715	0.66665	2.32245	2.6089	0.4308	1.33235	1.14095	0.74915	0.5127	1.97905	1.39265	0.1592	1.85672	0.22795	2.16595	0.0336	1.8894	0.28075	0.44335	0.01815	1.2681	0.39525	2.5443	0
18	0.1275	0.7188	2.47665	1.29655	1.623	0.28995	0.2742	0	0.27925	2.43785	2.0548	2.1781	1.23479	0.00765	1.095	0.0468	1.10895	1.8169	1.81705	4.75035	2.1259	4.81735	0.202	1.69533	2.86435	0.92465	0.62745	2.08575	2.1671	1.56133	1.02405	1.15965	1.94175	0.042	1.44225	1.7161	0.27165	2.16554	0.22465	1.636	0.20015	0.7584	0.03225	0.6572	0.0401	0.50045	1.25035	2.63895	0.474625
19	0.1787	1.1311	2.7111	1.38535	0.276333	0.66525	0.61265	0	0.2667	1.92635	2.1464	2.53765	2.213	0.0022	1.7487	0.1556	0.6092	2.12495	2.7403	5.0556	1.9766	3.394	0.11705	1.3995	2.43165	0.4984	0.47945	3.32335	1.80537	0.576909	1.1772	1.95045	1.6106	0.0072	0.76925	0.8247	0.3424	0.951714	0.24605	1.81535	0.4001	1.0846	0.026	0.16485	0.10765	0.6615	1.23425	2.7161	0.0022857
20	0.03015	2.6552	2.31035	0.470824	0.906692	0.4616	0.93135	0	0.30295	1.81385	2.0676	3.52125	3.47155	0.05095	1.86355	0.05035	0.6786	3.1369	3.06425	5.8618	2.37285	4.5649	0.0569	2.30967	2.5489	0.40765	2.3111	2.08005	2.04637	1.15809	1.49635	1.83055	1.08015	0.1392	1.43935	0.7347	0.36715	0.97465	0.40775	1.28375	0.06245	1.2607	0.309	0.4006	0.03355	0.2118	1.4546	1.227	0
	Genotype: Control littermate																									Genotype: VAChTcKO
	Contingency: CS presentation, Delta (CS+ - CS-).																									Contingency: CS presentation, Delta (CS+ - CS-).
Session	mouse 1	mouse 2	mouse 3	mouse 4	mouse 5	mouse 6	mouse 7	mouse 8	mouse 9	mouse 10	mouse 11	mouse 12	mouse 13	mouse 14	mouse 15	mouse 16	mouse 17	mouse 18	mouse 19	mouse 20	mouse 21	mouse 22	mouse 23	mouse 24		mouse 1	mouse 2	mouse 3	mouse 4	mouse 5	mouse 6	mouse 7	mouse 8	mouse 9	mouse 10	mouse 11	mouse 12	mouse 13	mouse 14	mouse 15	mouse 16	mouse 17	mouse 18	mouse 19	mouse 20	mouse 21	mouse 22	mouse 23	mouse 24
1	0.24375	0.03065	-0.4648	-0.27492	0.9559	0.1034	1.3324	0.324897	0.7691	1.05952	-0.53673	-0.79378	0.721268	-0.53425	-0.94522	1.40054	1.20205	-0.24504	-0.25427	1.09905	-0.31685	0.0308	-0.38735	-1.42904		1.02395	-0.8802	1.09755	-0.33353	0.224555	0.439	-0.60625	-0.15265	0.7558	0.3444	-0.4454	-0.74585	-0.12625	-0.50685	1.0102	2.99175	-1.46105	-0.25906	0.315	-0.0526	1.6635	0.07195	0.6512	0.056687
2	1.71215	0.309133	0.132973	-0.26515	0.44495	0.8242	2.43635	-0.15495	-0.01205	0.576992	-0.1685	2.3648	1.03006	-0.4249	-0.77324	0.63145	0.404004	0.10415	-0.28655	-0.6443	0.0135	-0.1088	-0.39815	0.62545		1.21329	-0.2226	-0.10545	-0.15206	0.135071	0.5033	-0.1656	0.11995	0.090275	0.6008	0.11515	0.759898	-0.23995	0.21165	0.6222	2.0941	-0.6922	-0.1089	-1.18155	-0.2222	0.23065	-0.34815	2.7694	0.429375
3	2.15359	-0.4641	-0.3998	-0.73975	0.6646	-0.8322	1.07585	0.0843	2.1237	0.865	-0.0624	1.97895	-1.66016	-1.1223	0.42505	1.3556	-0.4659	0.0974	-0.0221	0.1869	0.06725	0.09595	0.996	-0.144		1.72465	0.0738	0.9197	-0.13228	-0.41636	1.8821	-0.225	-0.91015	0.35375	0.5464	-0.04345	0.34385	-0.05655	0.3116	0.3469	1.08085	0.0335	0.20355	-1.43795	-0.3075	0.3941	1.20895	0.7636	0.113647
4	1.6435	-0.3134	0.13175	0.07275	1.1474	-0.9282	1.5861	0.7279	2.1689	-0.46815	-0.0382	3.38635	-0.30845	-0.881	1.61195	1.16285	1.4496	0.99755	-0.21775	-1.3851	0.48735	1.52705	-0.08875	-0.14395		1.06065	-0.31065	0.7042	1.10577	0.524952	1.0709	0.11195	0.28095	0.0858	0.29885	0.1367	-0.08855	-0.7811	-0.12645	0.92455	1.525	-0.1107	-0.34915	-0.63195	0.12535	0.0629	1.1933	1.87215	0
5	0.4077	1.17805	-0.0675	0.34185	1.73225	-0.9449	2.1772	0.05965	1.6184	0.1187	-0.17405	3.8244	1.43275	-0.4971	2.62925	2.7287	2.6432	0.0079	0.0076	0.7055	1.2813	1.6365	0.0114	0.20475		0.2071	0.0478	2.7696	0.901579	0.545314	1.23445	-0.09015	0.0539	-0.159	0.26995	0.284	-1.77575	-0.8975	-0.1834	1.43285	0.8469	-0.0207	-0.47915	-0.44285	-0.10995	-0.0823	1.05495	2.8162	-0.037
6	0.63215	0.653308	0.87705	1.08385	3.5031	-0.4142	2.25875	2.0486	2.92895	1.4343	0.867	4.7611	2.955	-0.96135	1.55725	3.17475	3.30405	0.83365	-0.08255	-1.16765	1.3754	0.96175	-0.2312	-0.1246		1.4325	-0.4164	4.0499	1.1498	-0.38318	-0.15165	0.26985	0.2687	-0.18885	-0.20085	0.4598	0.5414	-2.14735	0.38105	2.0427	0.7696	0.45525	-0.41735	-0.65825	-0.04815	0.8666	0.64975	3.47015	0.357743
7	0.1339	0.643121	1.65755	-0.18545	3.76495	-0.02945	4.1707	1.2626	2.43345	1.8086	0.69905	3.8674	1.6066	0.85945	-0.6746	2.9364	4.24245	1.71065	-0.32325	-0.1092	3.5921	-0.08745	1.0379	-0.542		0.8124	0.24225	3.9109	0.6727	-0.51967	0.893	0.0225	0.2471	-0.52685	0.3677	1.0994	-0.23275	-1.07845	0.46705	2.4421	0.40315	-0.12695	-0.2797	-0.91015	0.8156	-0.7325	1.34935	3.58835	-0.0974
8	-0.3417	0.3787	1.25355	0.16695	4.2832	-0.1958	4.15705	1.0822	3.9366	0.93795	1.0448	3.14325	1.7549	-0.3107	1.7179	4.38035	3.11665	1.80505	-0.11495	-2.3618	2.8968	0.84625	0.3947	-0.2233		0.78345	-0.0655	3.37675	1.16335	-1.87924	0.56055	0.15305	0.64725	-0.60005	0.9039	1.10865	-0.72295	-1.47445	1.3147	2.171	1.5794	0.2631	-0.47775	-0.5409	0.3001	1.0317	0.18355	2.53325	0.02315
9	-0.7237	-0.89935	-0.192	-0.80755	4.07635	-0.09315	5.16535	-0.37845	2.5996	2.2031	0.1463	2.38115	1.4963	-0.6001	0.2253	3.92025	3.3701	1.86175	0.02195	-1.8587	1.57455	1.24275	0.35115	-0.53115		1.26105	-0.05985	2.83765	1.9455	-0.07607	1.1674	1.22155	0.80745	-0.1903	0.1059	0.14125	-1.4109	-2.37075	1.0613	1.4132	1.6056	0.51275	-0.6245	-0.80145	0.1143	1.69325	-1.0545	2.2722	-4.959
10	0.6391	-0.0647	1.2622	-0.028	3.46395	-0.13525	5.023	0.64165	1.75445	1.6455	1.5503	3.1783	1.25205	1.7518	0.2264	4.27515	2.72075	1.47755	-0.2268	-1.3549	2.97915	1.3865	0.6903	-0.20635		1.69365	0.0418	3.2986	0.29665	-0.44345	0.35515	2.1792	0.159	0.1967	0.83795	1.3631	-1.23905	-1.8128	0.6905	3.04835	1.42925	0.9804	-0.57475	0.341	0.40325	1.45375	0.7934	1.10125	-5.18767
11	1.4271	0.835997	-1.0682	0.48875	-3.4508	0.1446	-3.0003	-1.2102	-2.4085	-1.2376	-1.043	0.8561	-0.3091	-0.9695	-0.62075	-1.92755	-2.0227	-1.92005	-0.15745	0.79235	-1.3031	-2.1679	-0.992	-0.6248		-2.09884	0.0967	-2.84445	-2.1798	-0.24104	-0.02185	0.1962	-0.116	0.18455	-0.37985	-1.22775	1.73635	-0.46284	-0.40165	-1.7241	-1.4487	0.15655	0.3094	1.1573	-0.3915	-0.2636	0.64175	-3.49375	0.99
12	-0.9078	2.033	-0.52709	1.92265	-2.9043	0.30775	-2.4013	-2.2657	-2.52555	-1.24495	-0.6124	-1.60105	-0.1377	-0.74065	-0.55555	-2.20255	-2.8937	0.50675	0.09755	0.4265	-1.513	-2.20675	0.0903	0.00845		-1.6649	0.6273	-2.51335	-1.95255	-0.25461	0.7293	-1.3943	0.02265	0.1947	-0.8812	-0.9329	1.3849	-0.39358	-0.4526	-2.43355	-0.184	-0.0296	0.2835	-0.45795	1.1697	-0.3674	2.95525	-2.7052	2.483
13	-0.69415	1.38615	-0.3537	2.8414	-2.3129	1.12885	-1.7224	-1.27365	-2.31525	0.223	-0.27245	-0.3102	-0.3869	1.7439	0.09845	0.2306	-3.5702	-0.9122	0.14985	0.5048	-1.07425	-0.95645	1.11395	0.11475		-1.51087	0.4274	-2.07515	-0.81055	-1.03746	-0.54655	-1.5229	-0.8195	0.031	-0.47475	-2.07869	1.9323	0.152549	-0.06005	-2.1205	-0.17815	-0.6059	1.63545	0.80475	1.2077	-0.3905	-1.32305	-3.3681	2.733
14	0.6883	1.61655	0.2989	2.8898	-2.64735	0.51415	0.1314	-0.80075	-1.14915	1.30405	1.0331	0.8224	0.58435	-0.4369	0.78935	1.9155	-0.1524	0.7982	0.24735	-0.0061	-1.4642	-0.37255	0.7483	2.4989		-1.9067	0.09735	-2.06795	-2.3999	-0.49808	-0.84955	-1.2404	-0.1803	0.22255	-1.2207	0.03165	1.2607	0.187526	-0.06425	-1.6837	-0.0408	-0.07915	1.30945	0.3016	1.51335	-0.13255	1.13045	-3.75455	3.38125
15	-0.0662	2.758	0.3617	4.62785	-1.1187	-0.14135	0.74285	0.24445	-1.40345	0.76145	1.4298	2.31345	2.18165	1.6314	-1.4144	1.095	1.32385	1.58045	-0.2412	1.2083	0.0622	-0.14505	0.4747	0.8721		-0.34865	0.32	-1.6639	-0.65073	-1.08711	-0.32955	-0.76	-1.1049	0.1602	0.33625	-0.3158	3.6204	-0.35253	-0.48065	-2.2693	0.09125	-0.07785	1.7409	0.8642	1.0525	1.1483	3.0357	-2.66535	1.59767
16	-0.15615	0.192	0.27655	4.20105	-0.6641	0.75865	2.12345	-0.3066	-1.02115	2.06205	2.05905	3.4278	-0.23665	1.503	0.4626	2.53425	2.14555	1.232	-0.40575	1.2512	2.3181	1.25205	-0.3968	0.91955		-0.61505	0.46385	-2.5887	-2.51225	0.852765	-0.04615	-2.3489	-1.92215	0.03735	-0.3306	-1.17903	3.3278	-0.06814	-0.10385	-1.7605	0.2386	-0.95575	0.84515	1.2198	1.2437	1.1774	4.95775	-3.40415	-0.347
17	1.11145	1.45783	0.09055	4.32935	-0.96545	0.3913	2.66745	-0.66655	0.47105	2.49875	4.9646	3.44385	0.73485	0.20075	1.192	-0.6595	4.01105	1.00495	-0.15145	0.3113	2.45305	1.5347	-0.93005	1.77965		-0.87545	0.2724	-0.7873	-2.5162	-0.40663	-0.57635	-0.59525	-0.74915	-0.1684	-0.84485	0.35725	2.2702	1.38344	-0.1615	-0.95685	0.46065	-0.96035	1.1707	1.4745	3.1051	1.0248	4.44445	-2.5219	1.689
18	2.77715	1.1579	-0.36755	3.95545	-1.1199	0.6973	1.958	-0.39825	-2.27875	4.524	4.5768	3.0969	2.1258	0.3597	-0.23645	3.91395	5.0172	0.80955	0.32775	0.9858	2.5709	3.935	-1.1734	0.1974		-0.79715	0.09135	0.3909	-0.87055	0.061667	-0.7341	-0.88545	-1.94175	0.23725	0.9956	0.3387	1.90645	-0.93075	-0.217	-0.541	-0.15335	0.35055	1.78465	1.15985	4.71025	1.62545	3.567	-2.43695	1.22071
19	1.1145	1.14885	0.0417	4.143	0.00775	0.3528	1.8421	-0.8281	-1.6844	4.31565	5.36375	4.05135	1.7938	0.3224	0.0776	2.029	3.5324	1.78155	-0.00735	2.2291	3.5781	2.9067	-0.2949	0.6861		-0.3197	0.65165	-0.61225	-0.42002	-0.30058	-0.51195	-1.3378	-1.6106	0.2595	1.1571	1.3217	2.19525	1.26129	-0.24385	-0.06665	-0.2445	-0.4754	2.09895	2.57545	4.94795	1.3151	2.15975	-2.59905	1.39721
20	0.05485	-2.7616	0.0642	3.1512	2.27835	0.9074	1.91655	0.3314	-1.01765	6.7877	4.8833	3.3211	2.0881	2.24775	-0.0682	2.67105	4.5956	3.2607	0.0873	1.7385	3.7071	3.9659	0.49745	-0.1083		-0.3775	0.3441	0.2303	-1.57555	-0.2514	-1.03475	-0.8992	-1.08015	0.16375	0.3745	1.3329	3.1541	2.4969	-0.3568	0.5798	-0.0121	-0.5821	2.8279	2.66365	5.82825	2.16105	3.1103	-1.1701	2.30967
[truncated: 1 more columns]

## Sheet: Figure 3d
Figure 3d.	Control littermate and VGLUT3cKO mice approaching the the CS during CS presentation
Sessions 1-10: acquisition. Sessions 11-20: Reversal
	Genotype: Control littermate
	Contingency: CS+ presentation.																								Contingency: CS- presentation.
Session	mouse 1	mouse 2	mouse 3	mouse 4	mouse 5	mouse 6	mouse 7	mouse 8	mouse 9	mouse 10	mouse 11	mouse 12	mouse 13	mouse 14	mouse 15	mouse 16	mouse 17	mouse 18	mouse 19	mouse 20	mouse 21	mouse 22	mouse 23	mouse 24	mouse 1	mouse 2	mouse 3	mouse 4	mouse 5	mouse 6	mouse 7	mouse 8	mouse 9	mouse 10	mouse 11	mouse 12	mouse 13	mouse 14	mouse 15	mouse 16	mouse 17	mouse 18	mouse 19	mouse 20	mouse 21	mouse 22	mouse 23	mouse 24
1	0.733941	0.9231	1.2043	0.20545	1.5589	0.14421	3.17884	0.289385	1.3859	1.9903	1.85006	0.76955	0.26385	0.4655	0.76615	0.6618	1.3791	1.73313	0.63175	1.4472	0.86395	1.02565	2.93784	1.01623	1.54177	1.54625	0.551895	0.8516	3.85595	1.35224	1.37167	1.24736	0.38175	1.3301	2.28565	1.183	0.697421	1.6159	1.9411	1.12093	0.6584	1.99133	1.69655	1.73685	0.8642	1.03535	3.33989	1.38606
2	0.3306	0.02775	0.3884	0.00595	0.56155	1.82431	2.46075	0	1.76105	1.7915	0.33665	0.26255	0.6234	0.13945	0.9589	0.6488	1.71375	1.2398	0.24925	0.320765	0.91485	0.6619	1.9378	1.0236	0.98795	0.2194	0.0285	0.47565	2.49758	0.610083	1.1058	0.0206364	0.38775	1.5855	1.1957	0.4109	0.20755	0.46485	0.2526	2.01789	0.60165	2.68871	0.3569	0.245062	1.0985	0.2849	3.77705	1.9204
3	0.17475	0.1247	0.35095	0.06595	0.761944	1.36112	2.15925	0.0250625	2.49245	1.25905	0.4385	0.11535	1.23945	0.3734	2.20505	0	0.19415	1.13355	0.99075	0.228	0.04795	1.27755	3.15765	0.6907	0.1729	0.06205	0.3027	0.31125	1.40068	2.54875	0.8136	0.698667	0.2043	0.83845	0.13145	0.21405	0.4246	0.7758	0.39325	0.73525	0.2727	0.1155	0.16255	0.0592	0.00375	0.24885	2.23905	0.7954
4	1.53145	0	0.55265	0.10355	0.67285	2.42136	2.64845	1.8335	3.0193	4.33525	0.581722	0.321	2.4654	1.4639	0.8201	0.2888	0.61995	0.73365	2.02595	0.40475	0.00975	2.5751	0.6782	1.3178	0.9858	0.12955	0	0.1857	0.826	1.254	0.9899	0.1245	1.0242	1.31	0.308944	0.16425	0.7117	0.6861	0.33345	0.78075	1.3997	0.97745	0.5504	0.0698	0.0405	0.312	0.8313	0.56115
5	2.27155	0	0.63725	0.045	1.24825	1.29754	1.72655	2.3725	3.1977	4.11325	0.4885	0.15745	1.3686	2.77565	1.91555	0.64745	1.8039	1.0981	2.302	1.02305	0.00825	1.535	0	1.1646	0.839	0.1794	0.38625	0.16885	1.5657	2.61909	1.3963	0.62975	0.57895	0.81595	1.4688	0.248	1.0754	0.16715	0.2455	0.34865	0.48475	0.67945	1.4702	0.50525	0.2285	1.1467	0.96745	0.6028
6	0.9533	0	1.2279	0	2.39372	1.00385	2.61455	2.9242	2.8599	4.53375	0.87545	0.07715	1.93495	1.59537	3.33665	0.22275	1.6217	1.9908	2.3379	0.50105	0	1.15405	0	1.54665	0.9228	0.5006	0.5494	0.5825	1.42641	0.2901	0.8945	0.6013	0.98385	0.3095	1.2158	0.66525	1.1928	0.180235	0.559	0.23235	1.47505	0.3225	1.6503	0.36215	0.96255	1.06205	1.34585	2.38665
7	0.3575	0	1.2135	0.5455	3.28345	1.19467	3.52235	1.74055	2.98585	3.5035	0.94925	0	2.0843	3.5021	3.24495	0.82765	2.51555	1.623	1.8741	0.3822	0.00075	0.64955	0	0.7523	1.1089	0.20195	0.6208	0.33105	2.3628	1.33412	0.8754	0.2602	0.8516	0.8402	0.55735	0.79915	0.4707	0.23195	0.66825	0.0526	0.8468	2.261	1.3156	0.189	0.51615	0.74415	1.0107	0.00225
8	0.1912	0.3902	1.19315	0.42205	2.654	1.25065	2.4042	3.78437	2.97385	3.85665	1.06025	1.9018	1.74585	3.97155	4.52865	1.15305	3.55315	2.5215	2.28675	0.87175	0.00075	1.31835	3.4883	0.60975	0.5921	0.83115	0.15505	0.5792	1.10685	1.02553	1.1025	1.30593	0.6281	0.81905	0.5705	0.1124	0.8	0.68395	0.3309	0.3863	1.37715	1.57835	1.22025	0.7762	0.64955	0.3584	1.6862	0.5523
9	0.43845	0.608	1.02395	0.3662	2.29105	1.75982	2.92515	2.80905	3.575	3.57155	1.0941	0.3068	1.85475	4.5568	3.45715	0.7222	2.4512	3.5099	2.62695	1.6042	0.015	0.85165	3.54495	0.932	0.54635	0.4018	1.0117	0.79915	1.56335	0.624267	1.0167	0.79545	0.2771	0.7419	0.7689	1.00955	1.11125	1.01615	0.31525	1.0109	1.7623	1.98285	1.0844	0.23925	0.23465	0.4387	1.7577	0.39515
10	0.26605	0	1.3614	0.4695	2.65285	1.1364	1.62445	2.28045	3.37185	2.98445	2.06945	0.26905	2.18465	3.1228	3.10465	0.528	3.97655	2.8229	2.0337	1.9924	1.5943	1.06655	0	0.61645	1.17745	0.5612	0.58035	0.87725	0.88375	0.465	0.9256	0.22805	0.3777	0.195	0.29465	0.7806	1.1407	0.2823	0.2217	0.66775	1.2483	2.2013	0.92955	0.43505	1.12515	0.9001	2.29985	0.67385
11	0.7114	0.95605	0.33525	0.46945	2.28725	0.3076	1.8388	0.8734	2.39185	0.42735	1.08215	0.9561	2.4474	0.82015	0.2529	1.63515	1.69685	2.60521	1.43575	0.3752	1.1364	1.15965	3.1936	0.3756	0.77875	0	0.189	0.2445	3.02415	2.86455	1.3069	2.45165	2.11285	3.3059	0.30365	1.30015	1.21145	3.1422	2.3007	3.1254	2.6058	2.78421	1.98945	2.1365	0.8109	1.30785	0	0.26455
12	0.67805	0.3419	0.5577	0.3461	3.96415	1.33095	1.70645	0.231	2.20495	0.9907	0.3482	0.73815	3.7868	1.16235	0.9769	0.7868	0.68965	2.84512	2.56365	0.06075	0.7628	1.4346	3.3556	0.52935	1.9214	0.144	0.57135	0.67395	2.3306	1.29735	2.10955	2.68465	1.74845	3.00475	1.3228	0.6841	0.65325	2.57275	0.81665	1.19345	3.35645	2.308	1.75315	1.14925	2.5582	2.05005	0.41385	0.3584
13	1.64805	0.3379	0.0143	0.9985	3.0595	1.13315	2.0591	0.7025	3.2843	0.37185	0.68745	0.35035	3.92765	2.18475	1.0618	0.65685	1.89205	2.1513	3.36855	1.7701	0.82995	1.37615	3.3421	0.8443	2.54725	0.28625	0.8288	0.66525	0.95665	0.96495	1.60065	1.5032	0.88835	3.36215	1.0741	0.96485	0.76405	1.6455	1.26455	1.11735	1.36475	3.21053	1.0509	0.242	1.30415	1.72475	0.9594	1.07565
14	2.858	1.6958	0.0356	1.53495	4.25925	1.4715	1.4177	0.7662	3.63905	0.9156	0.9709	0.44535	3.94585	3.0889	1.47735	0.6327	1.70725	2.26565	4.7208	2.0747	0.34555	2.10425	2.06065	0.6635	1.866	0.1884	0.20175	0.1679	0.84545	1.13938	1.67045	1.21345	1.0601	3.8342	0.6609	0.9326	0.7317	1.2457	0.39295	0.7748	1.50789	2.0216	1.0376	0.5611	1.52935	1.982	0.7975	0.63535
15	2.10385	2.8556	0.3045	0.5075	4.6184	2.1905	0.2816	1.4237	3.29615	1.28845	0.6098	0.5427	4.6724	3.3309	1.7302	0.5303	0.96695	1.82065	7.9591	2.4095	0.2262	5.26915	3.4325	0.9071	1.8425	0.51725	0.3805	0.23985	0.8748	1.49237	0.860278	1.67235	1.12805	1.8606	0.54665	1.14815	0.69015	1.2618	0.68925	1.39265	1.433	2.0639	0.99355	1.03815	1.236	1.7988	0.492	0.5923
16	1.67195	2.2109	0.7867	0.639	4.39	2.9658	0.86175	1.30407	4.28975	2.10705	0.96845	0.48535	4.88705	3.40655	2.35645	0.85575	3.24605	1.42005	7.3771	3.70875	0.5767	3.6954	2.5385	0.7122	1.48695	0.46425	0.23255	0.4027	0.943846	1.2739	1.27865	1.75329	1.02325	1.9996	0.5432	1.07925	0.6212	1.2331	1.80205	0.7564	0.2403	1.49515	0.31025	0.451	0.98295	2.7097	1.45925	0.4326
17	2.3819	2.84195	0.4602	0.6789	3.8074	1.47735	1.6772	0.197937	3.2731	3.2502	0.2318	0.703	3.90265	2.48625	2.11615	0.9447	1.6809	1.5739	7.01205	2.63565	0.59275	2.74455	2.48155	0.8355	1.2804	0.33525	0.3959	0.3573	0.7212	1.50019	1.85075	1.08847	0.71855	1.2064	0.0970526	0.48805	0.45275	1.09045	1.0868	0.275	0.55415	3.43955	1.263	1.0897	0.3963	2.4785	1.0437	0.1166
18	1.58695	2.74145	0.2121	0.69945	5.18	1.41133	1.09195	0.0015	3.1785	2.8987	4.35135	1.27725	3.72635	2.60645	2.135	1.28978	2.8106	1.80325	7.3226	2.1543	0.3163	3.1682	3.5132	0.60595	0.76175	0.3839	0.4769	0.31625	0.84205	1.91033	1.51575	0.98745	0.88305	1.11995	0.35345	0.7233	1.0848	1.25095	0.3557	1.03843	0.56885	2.0933	0.9456	0.8538	1.29625	1.6953	1.20055	0.60645
19	1.45765	2.0905	0.30335	1.3465	5.98625	0.656692	1.05645	0.460143	2.86405	3.2772	3.6029	0.790778	3.26615	2.63125	1.7896	0.1122	1.70035	1.6997	7.31165	2.3948	0.86005	2.77155	2.71525	0.25185	1.16645	0.18665	0.16115	0.74365	1.245	2.16192	1.1685	0.904167	0.9123	1.48185	0.33005	0.575278	1.2639	1.4443	0.6466	0.9358	0.8734	1.69645	0.5764	0.8733	0.6506	3.155	1.00645	0.93055
20	1.70655	1.59355	0.11245	0.27445	5.8047	1.02325	1.22685	0.0228823	4.12985	3.8019	3.4008	0.26705	3.763	1.97115	1.75765	0.23905	1.03385	2.19015	6.4743	2.78635	0.90855	4.83825	2.8084	0.9354	1.8442	0.6846	0.2856	0.53255	0.7837	2.05065	1.5514	0.755	0.4608	1.5082	0.2379	0.6854	0.79375	1.11665	0.8753	0.38645	0.80005	2.05655	0.61685	0.2608	1.3364	1.75645	0.35435	0.4123
	Genotype: VGLUT3
	Contingency: CS+ presentation.																							Contingency: CS- presentation.
Session	mouse 1	mouse 2	mouse 3	mouse 4	mouse 5	mouse 6	mouse 7	mouse 8	mouse 9	mouse 10	mouse 11	mouse 12	mouse 13	mouse 14	mouse 15	mouse 16	mouse 17	mouse 18	mouse 19	mouse 20	mouse 21	mouse 22	mouse 23	mouse 1	mouse 2	mouse 3	mouse 4	mouse 5	mouse 6	mouse 7	mouse 8	mouse 9	mouse 10	mouse 11	mouse 12	mouse 13	mouse 14	mouse 15	mouse 16	mouse 17	mouse 18	mouse 19	mouse 20	mouse 21	mouse 22	mouse 23
1	0.673625	1.96555	0.4925	0.26	0.338286	0.414867	0.574545	0.758667	0.368077	1.8626	0.2856	1.02756	1.39588	2.53755	1.6644	2.22531	0.768	0.743647	0.681556	1.0397	1.5502	1.97571	0.363167	1.155	3.03283	0.54965	1.95208	1.03433	1.40686	1.05656	0.9534	1.92861	2.68715	0.2682	2.35887	1.78373	1.28175	1.6778	1.07387	1.75975	0.69025	2.63469	2.01315	1.08315	1.35957	0.522222
2	0.70075	0.64655	0.89875	1.00271	1.42091	0.97335	0	3.67067	1.20465	2.206	0.03075	0.6136	0.93605	0.12835	2.02695	1.12931	0.8038	0.47015	0.3477	0.33665	1.2848	0.04125	0.1169	2.80236	2.8817	0.45965	2.60875	3.3529	1.0912	0.739455	0.490667	0.9582	1.51935	0.5739	3.05938	0.59715	1.00465	0.90455	0.867833	1.33355	0.22465	1.3026	0.9268	0.77985	0.275722	0.5835
3	0.7155	2.88235	0	1.21016	2.0489	1.4465	0.00375	1.6134	1.0417	1.7536	0.012	1.22007	0.45515	0.57435	1.4929	0.4896	1.32265	0.45005	1.6389	0.1694	1.31775	0	0.4162	0.267083	1.36485	0.1769	1.20184	1.8814	1.0925	0.67305	1.782	1.18395	1.99255	0.2318	2.11615	0.9525	0.62625	0.9563	0.80545	0.52525	0.3557	0.65455	0.82955	1.69635	0.13715	0.11405
4	0.06075	4.858	0	0.13945	1.54965	1.0045	0.23925	3.67191	0.63055	1.6602	0.10715	1.12527	0.6093	1.49575	1.57955	0.46325	1.70355	0.932	2.91655	0.52425	1.5952	0	0.2869	0.5461	2.696	0.51335	0.04425	1.19675	0.8369	0.53265	0.303667	1.0343	1.2806	0.21225	2.6565	0.8189	0.09355	0.5703	0.9188	0.30515	0.6474	0.58195	0.221	1.10665	0.0936	0.07275
5	0.1491	4.53265	0	0.72355	3.0989	0.8376	0	1.929	0.9786	2.70965	0.23565	2.425	3.2066	0	2.6602	2.9691	2.54385	2.424	2.89605	0.27655	2.48965	0.1687	0.4919	1.2272	1.9696	0.39765	0.5765	1.16874	0.7337	0.43145	0.777167	0.80035	1.45445	0.36885	2.56753	0.34825	0.54855	0.7195	0.87795	0.48305	1.70112	0.62255	0.00075	0.9331	0.03885	0.1971
6	0.6533	4.4801	0	0.22795	3.0735	1.69395	0.14945	2.94275	1.0815	3.4625	0.23085	2.04217	1.4361	0	2.68455	3.0394	1.229	3.759	2.26375	0.1815	2.74045	0.2009	0.47655	1.17015	1.50375	0.4017	0.02255	1.20685	0.2757	0.02775	0.859071	1.0346	0.52965	0.5921	0.886687	0.5931	1.42285	2.2158	0.523	0.78025	0.9098	0.66395	0.4327	0.57715	0.08705	0.27675
7	0.63275	1.8713	0	0.58115	3.15389	1.9588	0.15195	2.8479	1.8646	3.45155	0.21515	2.81	2.0585	0	2.5864	2.3081	0.97715	2.8301	1.64735	0.61845	2.505	1.5447	0.55905	1.13865	1.97755	0.8832	0.3927	1.09353	0.6068	0.2559	0.7833	0.8442	0.7161	0.29345	4.333	1.5487	1.25065	2.7047	1.03065	0.75695	1.2215	1.31385	0.13845	0.98355	0.10205	0.10585
8	0.9256	2.60035	3.648	0.4758	2.0203	2.5341	0.190947	3.32375	1.68815	3.1814	0.29745	1.97881	3.77165	0	2.1811	2.3361	2.47255	3.71145	3.30445	0.6951	1.3576	2.1702	1.0612	1.48925	3.06295	1.17325	0.79745	2.1931	0.8857	0.500222	0.46025	1.2579	1.6912	0.61125	1.16419	1.39825	1.09385	2.04435	2.1344	0.56095	0.4973	0.874	0.46725	0.384	0.34195	0.5735
9	1.39525	2.95355	5.28585	0.3831	3.095	4.0141	0.1696	4.57669	0.9201	3.83855	0.00525	2.97863	2.8787	2.7257	2.4121	1.79785	1.9677	3.6231	3.9975	0.94435	1.8359	2.0691	0.9331	1.09495	4.1355	0.761	0.50105	2.25065	0.3137	0.4448	0.2348	1.3634	2.15875	0.28495	1.79881	0.92705	1.5804	1.9741	2.58225	0.71055	0.5889	0.7621	0.25105	0.43805	0.7137	0.4947
10	2.8202	3.7775	0	0.0906	2.33685	1.7929	0.1905		1.48595	4.1007	1.22555	3.28772	3.57465	0	2.6513	3.04005	3.1772	3.245	1.0149	0.318	1.8829	1.98395	1.89285	1.28415	5.4649	0.7016	0.55715	2.77945	0.12065	0.671		1.82505	1.9067	1.04885	2.31171	1.40235	1.2511	2.2134	1.9756	0.84385	0.66805	0.6476	0.7433	0.09345	0.6924	0.71845
11	2.1691	4.19575	1.51525	0.84635	3.26255	0.45175	0.127286	0.67015	2.42765	2.5589	0.7724	2.9872	2.7582	1.02295	3.4649	1.746	1.2651	0.77985	1.3811	0.46335	0.0525	1.0638	1.0289	2.17355	2.51735		0.1113	1.4261	3.6632	0.0111667	2.6347	1.76475	3.00865	0.39665	2.6951	3.1671	0	1.61515	2.4261	3.2404	2.90115	3.53835	0.2751	3.09605	0.9135	0.9679
12	3.2854	5.46585	1.3093	0	2.2299	1.112	0.5189	0.70245	2.4612	3.47395	1.1191	2.1841	2.1946	3.035	5.0893	2.6444	1.2867	0.9155	1.5776	0.00225	1.5139	1.84875	0.2936	1.519	2.17455	1.29785	0.0285	1.3141	1.44135	0.3485	2.45935	1.7722	2.4176	1.3045	1.83825	1.5973	2.6419	1.38735	2.1195	1.5866	2.22515	2.227	0.11175	3.2755	1.57455	0.97995
13	3.41875	5.38255	0.90095	0.74665	3.29295	2.8106	0.75095	0.805294	3.9351	3.613	0.2501	1.92365	3.57475	2.2178	4.968	2.1833	2.50145	1.38275	3.42305	0	1.73205	1.16975	0.2533	1.1834	1.1154	0.7983	0.84145	1.33235	1.50405	0.54425	3.91581	1.49025	1.5052	1.6532	3.57435	2.54965	1.37305	1.26755	1.63655	0.9516	1.45865	0.8194	0.05255	3.57595	1.95005	1.6139
14	5.11815	6.17595	1.0334	1.51765	5.43385	2.1316	0.9071	0.9693	4.63975	3.5781	0.02035	2.26778	4.0753	3.22765	6.43905	0	5.505	1.7484	2.9164	0.00075	1.51075	1.24815	0.00225	0.43395	0.81695	0.70855	1.5588	0.71665	1.75725	1.0084	3.17055	0.5971	1.90235	1.14075	2.76911	3.04455	1.27685	1.69625	0	0.5025	0.66615	0.7512	0.3591	2.37075	1.23275	0.3435
15	5.6966	6.31865	2.27155	0.56795	1.85944	2.53885	0.6567	1.07414	5.2018	3.16735	0.00075	4.29105	5.13995	2.2217	5.3827	4.03785	4.555	2.45195	3.25015	0.2953	2.9888	1.78285	0	0.7173	0.91495	0.82665	0.9948	0.437733	0.50245	2.4624	2.12064	1.2493	1.5594	0.91685	2.32574	0.99795	0.6261	1.0408	1.12435	0.69325	1.03435	0.2086	0.2664	1.5986	0.6731	1.19895
16	3.64105	4.86495	2.1399	3.4883	2.82485	1.33965	0.78405	1.29093	3.75685	3.40665	0.039	3.61056	3.29925	2.37075	6.82175	2.9969	3.65665	2.26045	3.54095	0.387	2.4839	1.83635	0.12225	0.81805	0.93225	0.71445	0.92545	0.43725	1.40533	1.0111	2.66862	1.3446	1.487	1.1681	1.92494	1.3818	1.15845	0.94775	2.2194	1.43665	0.69835	1.4144	0.255	2.48915	0.6348	2.0027
17	3.73615	2.68113	1.14455	1.9544	2.49325	3.7147	1.23675	1.07493	3.53725	3.83505	0.04125	3.19842	3.74095	3.12035	6.53725	4.6169	4.95295	3.24265	3.836	1.1844	2.84775	1.50035	0.0772	0.4846	0.001875	0.69215	0.4576	0.66045	0.953	1.01245	2.19836	1.58885	1.5349	0.5766	2.16924	0.50235	0.59825	0.91375	1.11295	1.34825	0.45655	2.84925	0.40505	1.51665	1.0353	1.43785
18	5.05575	6.97095	0.879	1.91333	1.33435	4.75685	0.717375	2.48785	0.53275	3.7589	0.297	0.1375	5.5999	2.8582	8.09195	4.6036	3.16355	3.83435	4.804	0.02995	3.9401	2.5527	0.49605	0.7762	1.11735	1.2712	1.19382	0.85735	0.994	0.772143	1.68437	3.2104	1.2943	0.1877	4.08031	0.1687	0.7214	0.8379	1.6399	0.8537	1.10205	1.23185	0.12925	1.1439	0.2266	0.3672
19	6.00421	7.3056	0.79235	2.71745	1.9164	0.4801	1.63027	1.8116	1.1322	3.85225	0.6071	0.715714	3.77105	1.97365	3.81835	5.2521	3.26315	3.9853	4.7905	0.26085	3.90055	2.9899	0.61295	0.852316	1.05685	0.2752	0.7067	0.18825	1.1468	0.401214	1.8095	0.9977	1.8336	0.003	2.63469	0.45415	1.2997	2.1812	1.16485	0.6345	0.3439	0.5917	0.00595	0.64715	0.21145	1.74075
20	4.9801	5.66855	0.7208	2.24263	1.34495	2.6734	0.3436	1.58675	0.5872	3.4675	0.18665	0.399154	4.06995	2.15745	7.5975	4.74635	3.1589	3.6283	4.90485	0.3119	3.7699	2.9202	0.9772	0.46335	0.2961	1.5046	0.731294	0.60765	1.0537	0.99195	1.5135	0.681	1.9021	0.79515	3.0035	0.74325	0.5873	1.37015	0.6393	1.0753	0.82175	0.88715	0.1004	1.32505	0.34795	1.4066
	Genotype: Control littermate																								Genotype: VGLUT3cKO
	Contingency: CS presentation, Delta (CS+ - CS-).																								Contingency: CS presentation, Delta (CS+ - CS-).
Session	mouse 1	mouse 2	mouse 3	mouse 4	mouse 5	mouse 6	mouse 7	mouse 8	mouse 9	mouse 10	mouse 11	mouse 12	mouse 13	mouse 14	mouse 15	mouse 16	mouse 17	mouse 18	mouse 19	mouse 20	mouse 21	mouse 22	mouse 23	mouse 24	mouse 1	mouse 2	mouse 3	mouse 4	mouse 5	mouse 6	mouse 7	mouse 8	mouse 9	mouse 10	mouse 11	mouse 12	mouse 13	mouse 14	mouse 15	mouse 16	mouse 17	mouse 18	mouse 19	mouse 20	mouse 21	mouse 22	mouse 23
1	-0.807824	-0.62315	0.652405	-0.64615	-2.29705	-1.20802	1.80717	-0.957979	1.00415	0.6602	-0.435588	-0.41345	-0.433571	-1.1504	-1.17495	-0.459129	0.7207	-0.2582	-1.0648	-0.28965	-0.00025	-0.0097	-0.402047	-0.369824	-0.48138	-1.06728	-0.05715	-1.69208	-0.69605	-0.99199	-0.48201	-0.19473	-1.56054	-0.82455	0.0174	-1.33132	-0.38785	1.2558	-0.0134	1.15145	-0.99175	0.053397	-1.95313	-0.97345	0.46705	0.616143	-0.15906
2	-0.65735	-0.19165	0.3599	-0.4697	-1.93603	1.21422	1.35495	-0.0206364	1.3733	0.206	-0.85905	-0.14835	0.41585	-0.3254	0.7063	-1.36909	1.1121	-1.44891	-0.10765	0.0757022	-0.18365	0.377	-1.83925	-0.8968	-2.10161	-2.23515	0.4391	-1.60604	-1.93199	-0.11785	-0.73945	3.18	0.24645	0.68665	-0.54315	-2.44578	0.3389	-0.8763	1.1224	0.261475	-0.52975	0.2455	-0.9549	-0.59015	0.50495	-0.23447	-0.4666
3	0.00185	0.06265	0.04825	-0.2453	-0.63874	-1.18762	1.34565	-0.673604	2.28815	0.4206	0.30705	-0.0987	0.81485	-0.4024	1.8118	-0.73525	-0.07855	1.01805	0.8282	0.1688	0.0442	1.0287	0.9186	-0.1047	0.448417	1.5175	-0.1769	0.008316	0.1675	0.354	-0.6693	-0.1686	-0.14225	-0.23895	-0.2198	-0.89608	-0.49735	-0.0519	0.5366	-0.31585	0.7974	0.09435	0.98435	-0.66015	-0.3786	-0.13715	0.30215
4	0.54565	-0.12955	0.55265	-0.08215	-0.15315	1.16736	1.65855	1.709	1.9951	3.02525	0.272778	0.15675	1.7537	0.7778	0.48665	-0.49195	-0.77975	-0.2438	1.47555	0.33495	-0.03075	2.2631	-0.1531	0.75665	-0.48535	2.162	-0.51335	0.0952	0.3529	0.1676	-0.2934	3.36824	-0.40375	0.3796	-0.1051	-1.53123	-0.2096	1.4022	1.00925	-0.45555	1.3984	0.2846	2.3346	0.30325	0.48855	-0.0936	0.21415
5	1.43255	-0.1794	0.251	-0.12385	-0.31745	-1.32155	0.33025	1.74275	2.61875	3.2973	-0.9803	-0.09055	0.2932	2.6085	1.67005	0.2988	1.31915	0.41865	0.8318	0.5178	-0.22025	0.3883	-0.96745	0.5618	-1.0781	2.56305	-0.39765	0.14705	1.93016	0.1039	-0.43145	1.15183	0.17825	1.2552	-0.1332	-0.14253	2.85835	-0.54855	1.9407	2.09115	2.0608	0.722875	2.2735	0.2758	1.55655	0.12985	0.2948
6	0.0305	-0.5006	0.6785	-0.5825	0.96731	0.71375	1.72005	2.3229	1.87605	4.22425	-0.34035	-0.5881	0.74215	1.41513	2.77765	-0.0096	0.14665	1.6683	0.6876	0.1389	-0.96255	0.092	-1.34585	-0.84	-0.51685	2.97635	-0.4017	0.2054	1.86665	1.41825	0.1217	2.08368	0.0469	2.93285	-0.36125	1.15548	0.843	-1.42285	0.46875	2.5164	0.44875	2.8492	1.5998	-0.2512	2.1633	0.11385	0.1998
7	-0.7514	-0.20195	0.5927	0.21445	0.92065	-0.139451	2.64695	1.48035	2.13425	2.6633	0.3919	-0.79915	1.6136	3.27015	2.5767	0.77505	1.66875	-0.638	0.5585	0.1932	-0.5154	-0.0946	-1.0107	0.75005	-0.5059	-0.10625	-0.8832	0.18845	2.06036	1.352	-0.10395	2.0646	1.0204	2.73545	-0.0783	-1.523	0.5098	-1.25065	-0.1183	1.27745	0.2202	1.6086	0.3335	0.48	1.52145	1.44265	0.4532
8	-0.4009	-0.44095	1.0381	-0.15715	1.54715	0.225124	1.3017	2.47844	2.34575	3.0376	0.48975	1.7894	0.94585	3.2876	4.19775	0.76675	2.176	0.94315	1.0665	0.09555	-0.6488	0.95995	1.8021	0.05745	-0.56365	-0.4626	2.47475	-0.32165	-0.1728	1.6484	-0.30927	2.8635	0.43025	1.4902	-0.3138	0.814625	2.3734	-1.09385	0.13675	0.2017	1.9116	3.21415	2.43045	0.22785	0.9736	1.82825	0.4877
9	-0.1079	0.2062	0.01225	-0.43295	0.7277	1.13556	1.90845	2.0136	3.2979	2.82965	0.3252	-0.70275	0.7435	3.54065	3.1419	-0.2887	0.6889	1.52705	1.54255	1.36495	-0.21965	0.41295	1.78725	0.53685	0.3003	-1.18195	4.52485	-0.11795	0.84435	3.7004	-0.2752	4.34189	-0.4433	1.6798	-0.2797	1.17981	1.95165	1.1453	0.438	-0.7844	1.25715	3.0342	3.2354	0.6933	1.39785	1.3554	0.4384
10	-0.9114	-0.5612	0.78105	-0.40775	1.7691	0.6714	0.69885	2.0524	2.99415	2.78945	1.7748	-0.51155	1.04395	2.8405	2.88295	-0.13975	2.72825	0.6216	1.10415	1.55735	0.46915	0.16645	-2.29985	-0.0574	1.53605	-1.6874	-0.7016	-0.46655	-0.4426	1.67225	-0.4805	0	-0.3391	2.194	0.1767	0.976016	2.1723	-1.2511	0.4379	1.06445	2.33335	2.57695	0.3673	-0.4253	1.78945	1.29155	1.1744
11	-0.06735	0.95605	0.14625	0.22495	-0.7369	-2.55695	0.5319	-1.57825	0.279	-2.87855	0.7785	-0.34405	1.23595	-2.32205	-2.0478	-1.49025	-0.90895	-0.179	-0.5537	-1.7613	0.3255	-0.1482	3.1936	0.11105	-0.00445	1.6784	1.51525	0.73505	1.83645	-3.21145	0.116119	-1.96455	0.6629	-0.44975	0.37575	0.2921	-0.4089	1.02295	1.84975	-0.6801	-1.9753	-2.1213	-2.15725	0.18825	-3.04355	0.1503	0.061
12	-1.24335	0.1979	-0.01365	-0.32785	1.63355	0.0336	-0.4031	-2.45365	0.4565	-2.01405	-0.9746	0.05405	3.13355	-1.4104	0.16025	-0.40665	-2.6668	0.537118	0.8105	-1.0885	-1.7954	-0.61545	2.94175	0.17095	1.7664	3.2913	0.01145	-0.0285	0.9158	-0.32935	0.1704	-1.7569	0.689	1.05635	-0.1854	0.34585	0.5973	0.3931	3.70195	0.5249	-0.2999	-1.30965	-0.6494	-0.1095	-1.7616	0.2742	-0.68635
13	-0.8992	0.05165	-0.8145	0.33325	2.10285	0.1682	0.45845	-0.8007	2.39595	-2.9903	-0.38665	-0.6145	3.1636	0.53925	-0.20275	-0.4605	0.5273	-1.05923	2.31765	1.5281	-0.4742	-0.3486	2.3827	-0.23135	2.23535	4.26715	0.10265	-0.0948	1.9606	1.30655	0.2067	-3.11052	2.44485	2.1078	-1.4031	-1.6507	1.0251	0.84475	3.70045	0.54675	1.54985	-0.0759	2.60365	-0.05255	-1.8439	-0.7803	-1.3606
14	0.992	1.5074	-0.16615	1.36705	3.4138	0.332125	-0.25275	-0.44725	2.57895	-2.9186	0.31	-0.48725	3.21415	1.8432	1.0844	-0.1421	0.199355	0.24405	3.6832	1.5136	-1.1838	0.12225	1.26315	0.02815	4.6842	5.359	0.32485	-0.04115	4.7172	0.37435	-0.1013	-2.20125	4.04265	1.67575	-1.1204	-0.50133	1.03075	1.9508	4.7428	0	5.0025	1.08225	2.1652	-0.35835	-0.86	0.0154	-0.34125
15	0.26135	2.33835	-0.076	0.26765	3.7436	0.698132	-0.578678	-0.24865	2.1681	-0.57215	0.06315	-0.60545	3.98225	2.0691	1.04095	-0.86235	-0.46605	-0.24325	6.96555	1.37135	-1.0098	3.47035	2.9405	0.3148	4.9793	5.4037	1.4449	-0.42685	1.4217	2.0364	-1.8057	-1.0465	3.9525	1.60795	-0.9161	1.96532	4.142	1.5956	4.3419	2.9135	3.86175	1.4176	3.04155	0.0289	1.3902	1.10975	-1.19895
16	0.185	1.74665	0.55415	0.2363	3.44615	1.6919	-0.4169	-0.449219	3.2665	0.10745	0.42525	-0.5939	4.26585	2.17345	0.5544	0.09935	3.00575	-0.0751	7.06685	3.25775	-0.40625	0.9857	1.07925	0.2796	2.823	3.9327	1.42545	2.56285	2.3876	-0.06568	-0.22705	-1.37768	2.41225	1.91965	-1.1291	1.68562	1.91745	1.2123	5.874	0.7775	2.22	1.5621	2.12655	0.132	-0.00525	1.20155	-1.88045
17	1.1015	2.5067	0.0643	0.3216	3.0862	-0.022835	-0.17355	-0.890529	2.55455	2.0438	0.134747	0.21495	3.4499	1.3958	1.02935	0.6697	1.12675	-1.86565	5.74905	1.54595	0.19645	0.26605	1.43785	0.7189	3.25155	2.67925	0.4524	1.4968	1.8328	2.7617	0.2243	-1.12343	1.9484	2.30015	-0.53535	1.02919	3.2386	2.5221	5.6235	3.50395	3.6047	2.7861	0.98675	0.77935	1.3311	0.46505	-1.36065
18	0.8252	2.35755	-0.2648	0.3832	4.33795	-0.499	-0.4238	-0.98595	2.29545	1.77875	3.9979	0.55395	2.64155	1.3555	1.7793	0.251349	2.24175	-0.29005	6.377	1.3005	-0.97995	1.4729	2.31265	-0.0005	4.27955	5.8536	-0.3922	0.719509	0.477	3.76285	-0.05477	0.803482	-2.67765	2.4646	0.1093	-3.94281	5.4312	2.1368	7.25405	2.9637	2.30985	2.7323	3.57215	-0.0993	2.7962	2.3261	0.12885
19	0.2912	1.90385	0.1422	0.60285	4.74125	-1.50522	-0.11205	-0.444024	1.95175	1.79535	3.27285	0.2155	2.00225	1.18695	1.143	-0.8236	0.82695	0.00325	6.73525	1.5215	0.20945	-0.38345	1.7088	-0.6787	5.15189	6.24875	0.51715	2.01075	1.72815	-0.6667	1.22905	0.0021	0.1345	2.01865	0.6041	-1.91898	3.3169	0.67395	1.63715	4.08725	2.62865	3.6414	4.1988	0.2549	3.2534	2.77845	-1.1278
20	-0.13765	0.90895	-0.17315	-0.2581	5.021	-1.0274	-0.32455	-0.732118	3.66905	2.2937	3.1629	-0.41835	2.96925	0.8545	0.88235	-0.1474	0.2338	0.1336	5.85745	2.52555	-0.42785	3.0818	2.45405	0.5231	4.51675	5.37245	-0.7838	1.51134	0.7373	1.6197	-0.64835	0.07325	-0.0938	1.5654	-0.6085	-2.60435	3.3267	1.57015	6.22735	4.10705	2.0836	2.80655	4.0177	0.2115	2.44485	2.57225	-0.4294
