# Supplementary material for: Continuous cholinergic-dopaminergic updating in the nucleus accumbens underlies approaches to reward-predicting cues
Source: Nat Commun. 2022 Dec 24;13:7924. doi: 10.1038/s41467-022-35601-x (PMC9789106; doi:10.1038/s41467-022-35601-x)
Supplement: Supplementary file 4 — Source Data [file 41467_2022_35601_MOESM4_ESM.zip › Data Source_Figure4.xlsx]

## Sheet: Figure 4d
Figure 4d.	Mean ACh signal (z-score) during Reward response in acquisition sessions.
S-session
	Mean DA signal (z-score) during CS presentation
		Control		VAChTcKO		Control		VAChTcKO
	Mouse	CS+_S1	CS+_S10	KO_CS+_S1	KO_CS+_S10	CS-_S1	CS-_S10	KO_CS-_S1	KO_CS-_S10
	1	-4.29593	-28.5405	-0.67008	-5.10049	-0.23092	-0.11406	-0.123462	-0.10475
	2	-0.05469	-16.8046	-0.28329	-2.19242	-0.09738	-0.01554	-0.100864	-0.00304
	3	-0.08446	-7.90326	-0.2475	-1.20023	-0.13019	-0.11382	-0.14678	-0.14304
	4	-0.0684	-10.6043	-0.52183	-1.01189	-0.0266	-0.05962	-0.12662	-0.14242
	5	-0.19089	-14.0098	-0.34885	-3.17865	-0.06786	-0.08486	-0.04782	-0.06704
	6	-0.33495	-21.9492	-0.50055	-2.55847	-0.16413	-0.18399	-0.17006	-0.120471
	7	-0.19362	-10.0729	-0.47617	-3.65731	-0.023	-0.11799	-0.011782	-0.14205
	8			-0.8509	-2.22307			-0.105725	-0.14755

## Sheet: Figure 4e
Figure 4e.	Acetylcholine signal (z-score, AUC and Heigth peak) during reward response.
Sessions 1-10: acquisition. Sessions 11-20: Reversal
	AUC ACh																Height peak ACh
	Genotype: Control littermate																Genotype: Control littermate
	Contingency: CS+ presentation.							Contingency: CS- presentation.									Contingency: CS+ presentation.							Contingency: CS- presentation.
Session	mouse 1	mouse 2	mouse 3	mouse 4	mouse 5	mouse 6	mouse 7	mouse 1	mouse 2	mouse 3	mouse 4	mouse 5	mouse 6	mouse 7		Session	mouse 1	mouse 2	mouse 3	mouse 4	mouse 5	mouse 6	mouse 7	mouse 1	mouse 2	mouse 3	mouse 4	mouse 5	mouse 6	mouse 7
1	-4.29593	-0.05469	-0.08446	-0.0684	-0.19089	-0.33495	-0.19362	-0.23092	-0.09738	-0.13019	-0.0266	-0.06786	-0.16413	-0.023		1	-2.41641	-0.67503	-0.55008	-0.59681	-0.83087	-1.01529	-0.55514	-0.15257	-0.06503	-0.04724	-0.00865	-0.02119	-0.10216	-0.07369
2	-4.03821	-3.86962	-2.55288	-3.00661	-5.2541	-2.64434	-1.18229	-0.08917	-0.00808	-0.08513	-0.16675	-0.11658	-0.09141	-0.07088		2	-3.82642	-2.08521	-2.24161	-1.32257	-2.1411	-1.00287	-0.99207	-0.11601	-0.1918	-0.06186	-0.06847	-0.05493	-0.09399	-0.03822
3	-6.41783	-1.91972	-1.68794	-0.75489	-1.62195	-1.12652	-2.81145	-0.07634	-0.07545	-0.04212	-0.01961	-0.02341	0.10213	-0.10252		3	-2.2182	-0.41272	-1.88552	-2.17658	-1.40594	-1.90394	-1.53471	-0.05699	-0.17012	-0.09463	-0.14801	-0.02967	-0.06149	-0.16151
4	-4.65962	-10.9696	-5.03769	-4.66792	-6.47224	-5.09696	-6.68798	-0.04367	-0.07072	-0.04896	-0.16546	-0.0289	-0.13931	-0.08487		4	-3.33578	-2.36742	-1.62304	-1.39936	-1.94898	-1.91842	-2.14373	-0.01787	-0.06288	-0.06361	-0.16828	-0.12378	-0.17777	-0.16626
5	-9.33696	-8.3818	-1.52639	-2.7368	-6.97205	-4.90973	-2.46448	-0.15558	-0.11083	-0.11469	-0.0317	-0.13273	-0.00088	-0.00891		5	-4.04629	-1.85112	-1.22739	-1.27458	-1.34113	-1.96737	-0.94851	-0.10021	-0.04121	-0.12596	-0.1519	-0.00249	-0.14411	-0.24799
6	-13.9522	-4.10116	-2.35947	-2.70126	-6.37599	-5.69263	-2.49354	-0.067	-0.10873	-0.04874	-0.09295	-0.09166	-0.09396	-0.08329		6	-4.20216	-1.68085	-1.30144	-1.85195	-2.18756	-1.65168	-1.08703	-0.09987	-0.06758	-0.06087	-0.06697	-0.07709	-0.12193	-0.16808
7	-15.8798	-7.5158	-5.77876	-12.4378	-13.4711	-7.91455	8.19202	-0.15972	-0.097	-0.1938	-0.14193	-0.00787	-0.08696	-0.02729		7	-1.85328	-1.79943	-1.57187	-1.54311	-2.09311	-2.11752	-1.01092	-0.09005	-0.09831	-0.09066	-0.13376	-0.15454	-0.17024	-0.16122
8	-20.7677	-9.42786	-8.90714	-15.8666	-16.5074	-20.7732	-13.0708	-0.08155	-0.01268	-0.06691	-0.16692	-0.19797	-0.02386	-0.14349		8	-5.75465	-2.10285	-1.56241	-1.32725	-1.90635	-3.18184	-1.15862	-0.11317	-0.02577	-0.09716	-0.15084	-0.13527	-0.11428	-0.14906
9	-32.8109	-15.1653	-11.9165	-12.2377	-23.8468	-20.0157	-13.3103	-0.12052	-0.15879	-0.11768	-0.00399	-0.00944	-0.06042	-0.1335		9	-5.32604	-2.62636	-1.38064	-1.72179	-3.84461	-2.92837	-1.13084	-0.16231	-0.1666	-0.03873	-0.07557	-0.02824	-0.15957	-0.02306
10	-28.5405	-16.8046	-7.90326	-10.6043	-14.0098	-21.9492	-10.0729	-0.11406	-0.01554	-0.11382	-0.05962	-0.08486	-0.18399	-0.11799		10	-3.82901	-1.66024	-1.67566	-1.36907	-3.02269	-4.10543	-2.57426	-0.09023	-0.19558	-0.09248	-0.08343	-0.12391	-0.10218	-0.13847
11	-38.4349	-18.9331	-22.7999	-21.0038	-14.7786	-27.112	-19.9426	-0.27993	-0.2123	-0.1238	-0.17232	-0.1604	-0.10742	-0.16233		11	-3.87531	-2.43426	-2.17641	-3.52483	-3.88007	-2.1136	-1.87222	-0.18043	-0.21055	-0.15164	-0.10766	-0.37538	-0.12552	-0.28602
12	-30.6648	-10.7772	-13.0022	-19.1811	-8.34561	-16.0635	-13.3359	-0.18924	-0.06713	-0.10887	-0.12714	-0.12561	-0.07227	-0.0234		12	-3.75649	-1.79494	-1.59785	-1.16219	-1.33004	-2.07981	-1.0432	-0.09888	-0.03749	-0.07828	-0.00869	-0.06864	-0.11737	-0.0696
13	-14.7281	-13.4022	-4.8089	-6.04287	-9.48488	-9.46229	-8.19198	-0.19394	-0.16249	-0.02422	-0.12037	-0.11127	-0.08249	-0.07955		13	-2.32523	-1.61194	-1.22849	-1.71981	-1.40841	-2.05055	-1.52869	-0.10188	-0.16391	-0.08419	-0.03321	-0.11463	-0.15519	-0.08612
14	-15.3892	-13.7268	-11.7011	-10.2619	-13.1634	-9.62606	-8.84627	-0.12135	-0.14016	-0.10204	-0.16384	-0.07401	-0.07951	-0.0157		14	-2.50398	-1.28858	-1.2268	-0.93132	-1.39757	-2.2697	-1.23474	-0.15176	-0.03355	-0.07271	-0.12827	-0.15484	-0.06762	-0.13887
15	-18.3917	-7.20899	-16.7203	-12.8694	-7.51192	-10.3874	-10.8155	-0.07058	-0.01187	-0.06622	-0.11183	-0.12917	-0.07963	-0.06829		15	-3.34431	-1.8444	-1.3803	-1.63191	-2.03735	-3.15386	-1.39236	-0.08322	-0.05673	-0.06925	-0.17318	-0.06782	-0.06492	-0.12563
16	-19.4222	-12.144	-13.981	-9.48403	-7.52188	-10.7299	-10.5662	-0.13085	-0.01237	-0.18304	-0.15798	-0.08205	-0.01274	-0.07267		16	-4.23282	-1.05602	-1.36473	-2.21162	-2.20725	-3.64475	-1.26603	-0.04877	-0.16723	-0.11063	-0.13686	-0.0635	-0.09655	-0.14603
17	-29.7212	-14.0458	-10.6368	-16.6625	-16.91	-7.26579	-13.7837	-0.12465	-0.07122	-0.10949	-0.09892	-0.13219	-0.08122	-0.17258		17	-4.14833	-1.30757	-0.89472	-2.11714	-1.91511	-3.1214	-1.19961	-0.07454	-0.14071	-0.16611	-0.13273	-0.07239	-0.08615	-0.05834
18	-23.0825	-10.9585	-15.6609	-11.1435	-7.85072	-22.8635	-13.6136	-0.00641	-0.08405	-0.14771	-0.15378	-0.16123	-0.06296	-0.10635		18	-4.76771	-1.10671	-1.17283	-1.06894	-2.27288	-3.61814	-1.13769	-0.08502	-0.04471	-0.14552	-0.05832	-0.03954	-0.19204	-0.0836
19	-22.2134	-16.23	-20.359	-20.2202	-14.1745	-24.7855	-21.3642	-0.17338	-0.11031	-0.17724	-0.0869	-0.01088	-0.1997	-0.08439		19	-2.43373	-2.68964	-1.81443	-1.869	-1.92687	-2.28636	-1.98844	-0.08093	-0.01967	-0.02856	-0.13883	-0.16175	-0.00179	-0.17349
20	-17.9767	-5.60889	-10.3459	-14.9654	-7.69806	-17.3097	-14.3226	-0.06086	-0.02032	-0.0473	-0.04268	-0.08722	-0.02491	-0.15297		20	-2.48974	-2.24817	-1.09598	-1.28267	-2.20539	-1.74335	-0.92176	-0.11248	-0.10965	-0.10469	-0.12015	-0.09356	-0.09086	-0.14402
	AUC ACh																	Height peak ACh
	Genotype: VAChTcKO																		Genotype: VAChTcKO
	Contingency: CS+ presentation.								Contingency: CS- presentation.										Contingency: CS+ presentation.								Contingency: CS- presentation.
Session	mouse 1	mouse 2	mouse 3	mouse 4	mouse 5	mouse 6	mouse 7	mouse 8	mouse 1	mouse 2	mouse 3	mouse 4	mouse 5	mouse 6	mouse 7	mouse 8		Session	mouse 1	mouse 2	mouse 3	mouse 4	mouse 5	mouse 6	mouse 7	mouse 8	mouse 1	mouse 2	mouse 3	mouse 4	mouse 5	mouse 6	mouse 7	mouse 8
1	-0.67008	-0.28329	-0.2475	-0.52183	-0.34885	-0.50055	-0.47617	-0.8509	-0.16608	-0.03875	-0.45603	0.0839	0.11021	-0.0418	-0.06964	-0.09287		1	-0.99148	-0.661	-0.23513	-0.92142	-0.58514	-0.56186	-0.25495	-0.39938	-0.2127	-0.13065	-0.15495	-0.19578	-0.13158	-0.06139	-0.14758	-0.05031
2	-0.58619	-1.21764	-0.72696	-1.10606	-1.37119	-0.86451	-1.93812	-2.07138	-0.06071	-0.04307	-0.06609	-0.19426	-0.22346	-0.11963	-0.03641	-0.09544		2	-0.28313	-0.29943	-0.55641	-0.20537	-0.87309	-0.47378	-0.38432	-0.45373	-0.08337	-0.2641	-0.19356	-0.14542	-0.18847	-0.02329	-0.09077	-0.13449
3	-1.07522	-1.06486	-2.22498	-2.0798	-1.00896	-0.87437	-0.92875	-1.22552	-0.01753	-0.11294	-0.06498	-0.40949	-0.00849	-0.10331	-0.19988	-0.18899		3	-0.66137	-0.71426	-0.26186	-0.10619	-1.0557	-1.15209	-0.66787	-0.12953	-0.19079	-0.13378	-0.15359	-0.08908	-0.26879	-0.1999	-0.0196	-0.01641
4	-1.14258	-3.18998	-2.01235	-4.01875	-1.15185	-1.00193	-2.06012	-3.06051	-0.05542	-0.12641	-0.02159	-0.03459	-0.16076	-0.07378	-0.23735	-0.17621		4	-1.07962	-0.40865	-0.59491	-0.11822	-0.8264	-0.3296	-0.09687	-0.09516	-0.12719	-0.02864	-0.18056	-0.08178	-0.08044	-0.17249	-0.14184	-0.12494
5	-1.28492	-3.01673	-1.31236	-2.12572	-1.02868	-1.22437	-1.40512	-2.45317	-0.15891	-0.14868	-0.09024	-0.15346	-0.0393	-0.20706	-0.13693	-0.02319		5	-1.18713	-0.58375	-0.40207	-0.57828	-1.3654	-0.67781	-0.65003	-0.12098	-0.0899	-0.05409	-0.16232	-0.13933	-0.15837	-0.15191	-0.0555	-0.16218
6	-2.16477	-1.01165	-3.08265	-2.09427	-1.10661	-1.09191	-3.1262	-2.04896	-0.12763	-0.08959	-0.11235	-0.29258	-0.16783	-0.09729	-0.10554	-0.11702		6	-0.65212	-0.26761	-0.37974	-0.5216	-0.2376	-0.33318	-0.35118	-0.26816	-0.07903	-0.09374	-0.10191	-0.18928	-0.10301	-0.11938	-0.10365	-0.15838
7	-3.15152	-2.26375	-1.10715	-2.3133	-4.01909	-1.1786	-0.98631	-2.31854	-0.11895	-0.04417	-0.17738	-0.1237	-0.17818	-0.10561	-0.16774	-0.14533		7	-0.17978	-0.17779	-0.46792	-0.61127	-0.25885	-0.07843	-1.5002	-0.33654	-0.19909	-0.18051	-0.12504	-0.13188	-0.11148	-0.1392	-0.1914	-0.11227
8	-3.13632	-2.38202	-0.34552	-3.36851	-2.66236	-1.31904	-3.29374	-1.40869	-0.17628	-0.16051	-0.19184	-0.17204	-0.17297	-0.08623	-0.01366	-0.13456		8	-0.38772	-0.46131	-0.61015	-0.55606	-0.21728	-0.38783	-0.29308	-0.45346	-0.14062	-0.19539	-0.18829	-0.19419	-0.19632	-0.10036	-0.10194	-0.10556
9	-6.45714	-1.10279	-3.16283	-0.01577	-2.18124	-4.45289	-2.02483	-1.18656	-0.14477	-0.03218	-0.11028	-0.19457	-0.00807	-0.1685	-0.01719	-0.13629		9	-1.25009	-0.16712	-0.2411	-0.1563	-0.5875	-0.16726	-0.25877	-0.34149	-0.14502	-0.15224	-0.10234	-0.15884	-0.2503	-0.21396	-0.17528	-0.14891
10	-5.10049	-2.19242	-1.20023	-1.01189	-3.17865	-2.55847	-3.65731	-2.22307	-0.4973	-0.7287	-0.15423	-0.76632	-0.56402	-1.17472	-0.49112	-0.93706		10	-0.24411	-0.17698	-0.32584	-0.20607	-0.00389	-0.66519	-0.16653	-0.47249	-0.09996	-0.16588	-0.11622	-0.24351	-0.1543	-0.18042	-0.01816	-0.06856
11	-0.49152	-1.64648	-1.18926	-2.16681	-2.13006	-1.1794	-2.65638	-0.91719	-0.07912	-0.06569	-0.13702	-0.17341	-0.12446	-0.1022	-0.22539	-0.16374		11	-0.20461	-0.86198	-0.18778	-0.16357	-0.39439	-0.27453	-0.31231	-0.07574	-0.15763	-0.1183	-0.01902	-0.16537	-0.08046	-0.12882	-0.21857	-0.10335
12	-1.26953	-1.95992	-2.28726	-3.27864	-1.34508	-2.06946	-3.49208	-1.09776	-0.35614	-0.64276	-1.28168	-0.33469	-0.941	-0.36858	-0.34054	-0.38131		12	-0.32759	-1.12108	-0.27623	-0.0434	-0.24032	-0.00226	-0.53771	-0.08556	-0.14276	-0.0652	-0.16314	-0.15074	-0.11458	-0.13481	-0.17819	-0.15162
13	-1.66791	-5.11984	-2.4182	-0.98229	-4.13069	-2.12166	-1.07062	-5.2199	-0.1298	-0.28979	-0.19252	-0.60904	0.03652	-1.25669	-0.01951	-1.02394		13	-0.54512	-0.83225	-0.47591	-0.00399	-0.02752	-0.58716	-0.08055	-0.20515	-0.13538	-0.14957	-0.16042	-0.14949	-0.18606	-0.06198	-0.06901	-0.16453
14	-3.18003	-2.13683	-2.27129	-0.61278	-1.21008	-2.34427	1.15056	-2.46247	-0.15574	-0.18808	-0.14972	-0.03776	-0.10746	-0.11576	-0.14044	-0.18739		14	-0.32153	-0.50042	-0.24743	-0.0957	-1.59894	-0.75294	-0.44451	-0.03442	-0.15931	-0.08718	-0.01812	-0.15808	-0.10949	-0.10045	-0.19514	-0.15343
15	-2.38698	-4.29097	-1.71442	-2.68627	-3.12411	-5.32002	-0.51302	-0.18282	-0.05626	-0.32943	-0.26922	-0.27861	-0.09634	-0.13908	-0.18462	-0.04371		15	-0.3473	-0.61223	-0.2028	-0.115	-0.26374	-0.89903	-0.32241	-0.41074	-0.16502	-0.06733	-0.10822	-0.08157	-0.05544	-0.12803	-0.04154	-0.57667
16	-3.25987	-1.57493	-3.54034	-2.56141	-1.21445	-5.66224	-1.41463	-0.78587	-0.08588	-0.03437	-0.13053	-0.10676	-0.13714	-0.05312	-0.03645	-0.17033		16	-0.69956	-0.64012	-0.11704	-0.82303	-0.82503	-0.42884	-0.12713	-0.63472	-0.32385	-0.17274	-0.28251	-0.02005	-0.0183	-0.17184	-0.05305	-0.17647
17	-4.45897	-3.02813	-1.31428	-6.14876	-3.38948	-2.69157	-0.91624	-1.1847	-0.03565	-0.08226	-0.16699	-0.10606	-0.21997	-0.29268	-0.16773	-0.04893		17	-0.98812	-0.35302	-0.76876	-0.70463	-0.20704	-0.37791	-1.17702	-0.62667	-0.1964	-0.00649	-0.17718	-0.03796	-0.04725	-0.14427	-0.15034	-0.14505
18	-3.85353	-3.30586	-1.3932	-1.1102	-2.42491	-4.16803	-1.5941	-2.17445	-0.11157	-0.20108	-0.18587	-0.19113	-0.09568	-0.14711	-0.16561	-0.02839		18	-0.51248	-0.23213	-0.85768	-0.58605	-0.36752	-0.70012	-1.22564	-0.80647	-0.19043	-0.08117	-0.23981	-0.0488	-0.32295	-0.11105	-0.18931	-0.16086
19	-3.27194	-2.11848	-4.31384	-2.25178	-1.09123	-4.25466	-2.06063	-4.25093	-0.19389	-0.14235	-0.18054	-0.03885	-0.02394	-0.09707	-0.15863	-0.1251		19	-0.86818	-0.71324	-0.91342	-0.78564	-0.76461	-0.83872	-0.72718	-0.78241	-0.0202	-0.33841	-0.24401	-0.04716	-0.19813	-0.12083	-0.1641	-0.1394
20	-1.37553	-2.15894	-3.25739	-2.7281	-4.10122	-0.54309	-2.53608	-1.29437	-0.01708	-0.26788	-0.17445	-0.48725	-0.28248	-0.1421	-0.17502	-0.2584		20	-1.55792	-0.77442	-0.53668	-0.64277	-0.29087	-0.3735	-0.32675	-0.2146	-0.13525	-0.20807	-0.1981	-0.08501	-0.06138	-0.20256	-0.46403	-0.25476
	AUC ACh																	Height peak ACh
	Genotype: control littermate								Genotype: VAChTcKO										Genotype: control littermate								Genotype: VAChTcKO
	Contingency: CS presentation, delta (CS+ - CS-).								Contingency: CS presentation, delta (CS+ - CS-).										Contingency: CS presentation, delta (CS+ - CS-).								Contingency: CS presentation, delta (CS+ - CS-).
Session	mouse 1	mouse 2	mouse 3	mouse 4	mouse 5	mouse 6	mouse 7		mouse 1	mouse 2	mouse 3	mouse 4	mouse 5	mouse 6	mouse 7	mouse 8		Session	mouse 1	mouse 2	mouse 3	mouse 4	mouse 5	mouse 6	mouse 7		mouse 1	mouse 2	mouse 3	mouse 4	mouse 5	mouse 6	mouse 7	mouse 8
1	-4.06501	0.04269	0.04573	-0.0418	-0.12303	-0.17082	-0.17062		-0.504	-0.24454	0.20853	-0.60573	-0.45906	-0.45875	-0.40653	-0.75803		1	-2.26384	-0.61	-0.50284	-0.58816	-0.80968	-0.91313	-0.48145		-0.77878	-0.53035	-0.08018	-0.72564	-0.45356	-0.50047	-0.10737	-0.34907
2	-3.94904	-3.86154	-2.46775	-2.83986	-5.13752	-2.55293	-1.11141		-0.52548	-1.17457	-0.66087	-0.9118	-1.14773	-0.74488	-1.90171	-1.97594		2	-3.71041	-1.89341	-2.17975	-1.2541	-2.08617	-0.90888	-0.95385		-0.19976	-0.03533	-0.36285	-0.05995	-0.68462	-0.45049	-0.29355	-0.31924
3	-6.34149	-1.84427	-1.64582	-0.73528	-1.59854	-1.22865	-2.70893		-1.05769	-0.95192	-2.16	-1.67031	-1.00047	-0.77106	-0.72887	-1.03653		3	-2.16121	-0.2426	-1.79089	-2.02857	-1.37627	-1.84245	-1.3732		-0.47058	-0.58048	-0.10827	-0.01711	-0.78691	-0.95219	-0.64827	-0.11312
4	-4.61595	-10.8989	-4.98873	-4.50246	-6.44334	-4.95765	-6.60311		-1.08716	-3.06357	-1.99076	-3.98416	-0.99109	-0.92815	-1.82277	-2.8843		4	-3.31791	-2.30454	-1.55943	-1.23108	-1.8252	-1.74065	-1.97747		-0.95243	-0.38001	-0.41435	-0.03644	-0.74596	-0.15711	0.04497	0.02978
5	-9.18138	-8.27097	-1.4117	-2.7051	-6.83932	-4.90885	-2.45557		-1.12601	-2.86805	-1.22212	-1.97226	-0.98938	-1.01731	-1.26819	-2.42998		5	-3.94608	-1.80991	-1.10143	-1.12268	-1.33864	-1.82326	-0.70052		-1.09723	-0.52966	-0.23975	-0.43895	-1.20703	-0.5259	-0.59453	0.0412
6	-13.8852	-3.99243	-2.31073	-2.60831	-6.28433	-5.59867	-2.41025		-2.03714	-0.92206	-2.9703	-1.80169	-0.93878	-0.99462	-3.02066	-1.93194		6	-4.10229	-1.61327	-1.24057	-1.78498	-2.11047	-1.52975	-0.91895		-0.57309	-0.17387	-0.27783	-0.33232	-0.13459	-0.2138	-0.24753	-0.10978
7	-15.7201	-7.4188	-5.58496	-12.2958	-13.4632	-7.82759	8.21931		-3.03257	-2.21958	-0.92977	-2.1896	-3.84091	-1.07299	-0.81857	-2.17321		7	-1.76323	-1.70112	-1.48121	-1.40935	-1.93857	-1.94728	-0.8497		0.01931	0.00272	-0.34288	-0.47939	-0.14737	0.06077	-1.3088	-0.22427
8	-20.6861	-9.41518	-8.84023	-15.6996	-16.3094	-20.7493	-12.9273		-2.96004	-2.22151	-0.15368	-3.19647	-2.48939	-1.23281	-3.28008	-1.27413		8	-5.64148	-2.07708	-1.46525	-1.17641	-1.77108	-3.06756	-1.00956		-0.2471	-0.26592	-0.42186	-0.36187	-0.02096	-0.28747	-0.19114	-0.3479
9	-32.6904	-15.0065	-11.7988	-12.2337	-23.8374	-19.9553	-13.1768		-6.31237	-1.07061	-3.05255	0.1788	-2.17317	-4.28439	-2.00764	-1.05027		9	-5.16373	-2.45976	-1.34191	-1.64622	-3.81637	-2.7688	-1.10778		-1.10507	-0.01488	-0.13876	0.00254	-0.3372	0.0467	-0.08349	-0.19258
10	-28.4265	-16.789	-7.78944	-10.5447	-13.9249	-21.7652	-9.9549		-4.60319	-1.46372	-1.046	-0.24557	-2.61463	-1.38375	-3.16619	-1.28601		10	-3.73878	-1.46466	-1.58318	-1.28564	-2.89878	-4.00325	-2.43579		-0.14415	-0.0111	-0.20962	0.03744	0.15041	-0.48477	-0.14837	-0.40393
11	-38.1549	-18.7208	-22.6761	-20.8315	-14.6182	-27.0046	-19.7803		-0.4124	-1.58079	-1.05224	-1.9934	-2.0056	-1.0772	-2.43099	-0.75345		11	-3.69488	-2.22371	-2.02477	-3.41717	-3.50469	-1.98808	-1.5862		-0.04698	-0.74368	-0.16876	0.0018	-0.31393	-0.14571	-0.09374	0.02761
12	-30.4755	-10.71	-12.8933	-19.054	-8.22	-15.9912	-13.3125		-0.91339	-1.31716	-1.00558	-2.94395	-0.40408	-1.70088	-3.15154	-0.71645		12	-3.65761	-1.75745	-1.51957	-1.1535	-1.2614	-1.96244	-0.9736		-0.18483	-1.05588	-0.11309	0.10734	-0.12574	0.13255	-0.35952	0.06606
13	-14.5341	-13.2397	-4.78468	-5.9225	-9.37361	-9.3798	-8.11243		-1.53811	-4.83005	-2.22568	-0.37325	-4.16721	-0.86497	-1.05111	-4.19596		13	-2.22335	-1.44803	-1.1443	-1.6866	-1.29378	-1.89536	-1.44257		-0.40974	-0.68268	-0.31549	0.1455	0.15854	-0.52518	-0.01154	-0.04062
14	-15.2678	-13.5866	-11.5991	-10.098	-13.0893	-9.54655	-8.83057		-3.02429	-1.94875	-2.12157	-0.57502	-1.10262	-2.22851	1.291	-2.27508		14	-2.35222	-1.25503	-1.15409	-0.80305	-1.24273	-2.20208	-1.09587		-0.16222	-0.41324	-0.22931	0.06238	-1.48945	-0.65249	-0.24937	0.11901
15	-18.3211	-7.19712	-16.6541	-12.7576	-7.38275	-10.3078	-10.7472		-2.33072	-3.96154	-1.4452	-2.40766	-3.02777	-5.18094	-0.3284	-0.13911		15	-3.26109	-1.78767	-1.31105	-1.45873	-1.96953	-3.08894	-1.26673		-0.18228	-0.5449	-0.09458	-0.03343	-0.2083	-0.771	-0.28087	0.16593
16	-19.2913	-12.1316	-13.798	-9.32605	-7.43983	-10.7171	-10.4936		-3.17399	-1.54056	-3.40981	-2.45465	-1.07731	-5.60912	-1.37818	-0.61554		16	-4.18405	-0.88879	-1.2541	-2.07476	-2.14375	-3.5482	-1.12		-0.37571	-0.46738	0.16547	-0.80298	-0.80673	-0.257	-0.07408	-0.45825
17	-29.5965	-13.9746	-10.5273	-16.5636	-16.7778	-7.18457	-13.6112		-4.42332	-2.94587	-1.14729	-6.0427	-3.16951	-2.39889	-0.74851	-1.13577		17	-4.07379	-1.16686	-0.72861	-1.98441	-1.84272	-3.03525	-1.14127		-0.79172	-0.34653	-0.59158	-0.66667	-0.15979	-0.23364	-1.02668	-0.48162
18	-23.0761	-10.8745	-15.5131	-10.9897	-7.68949	-22.8006	-13.5073		-3.74196	-3.10478	-1.20733	-0.91907	-2.32923	-4.02092	-1.42849	-2.14606		18	-4.68269	-1.062	-1.02731	-1.01062	-2.23334	-3.4261	-1.05409		-0.32205	-0.15096	-0.61787	-0.53725	-0.04457	-0.58907	-1.03633	-0.64561
19	-22.0401	-16.1196	-20.1817	-20.1333	-14.1636	-24.5858	-21.2798		-3.07805	-1.97613	-4.1333	-2.21293	-1.06729	-4.15759	-1.902	-4.12583		19	-2.3528	-2.66997	-1.78587	-1.73017	-1.76512	-2.28457	-1.81495		-0.84798	-0.37483	-0.66941	-0.73848	-0.56648	-0.71789	-0.56308	-0.64301
20	-17.9158	-5.58857	-10.2986	-14.9227	-7.61084	-17.2848	-14.1697		-1.35845	-1.89106	-3.08294	-2.24085	-3.81874	-0.40099	-2.36106	-1.03597		20	-2.37726	-2.13852	-0.99129	-1.16252	-2.11183	-1.65249	-0.77774		-1.42267	-0.56635	-0.33858	-0.55776	-0.22949	-0.17094	0.13728	0.04016

## Sheet: Figure 4f
Figure 4f.	Correlation analysis in control littermate mice approaching the CS+ and acetylcholine signal amplitude during reward delivery.
	Acquisition						Reversal
	Approaches lit CS+ (s/trial)		AUC (ACh)				Approaches lit CS+ (s/trial)		AUC (ACh)
	X	s.e.m.	Y	s.e.m.			X	s.e.m.	Y	s.e.m.
	1.54	0.35	-0.74613	0.554507			0.94	0.23	-23.2864	2.70829
	1.25	0.28	-3.22115	0.461051			1.18	0.38	-15.91	2.61037
	0.88	0.29	-2.33433	0.676284			1.51	0.67	-9.44588	1.27647
	1.22	0.31	-6.22743	0.795088			1.94	0.71	-11.8164	0.845054
	1.49	0.36	-5.18974	1.09457			1.92	0.52	-11.9865	1.52062
	1.89	0.26	-5.38232	1.44941			1.95	0.44	-11.9785	1.36232
	2.22	0.29	-7.8294	2.80948			1.9	0.46	-15.5751	2.50855
	2.69	0.23	-15.0458	1.71693			2.29	0.7	-15.0248	2.10077
	2.3	0.17	-18.4719	2.72448			2.43	0.61	-19.9067	1.27416
	2.36	0.31	-15.6978	2.60779			2.07	0.74	-12.6039	1.69336

## Sheet: Figure 4g
Figure 4g.	Correlation analysis in VAChTcKO mice approaching the CS+ and acetylcholine signal amplitude during reward delivery.
	Acquisition						Reversal
	Approaches lit CS+ (s/trial)		AUC (ACh)				Approaches lit CS+ (s/trial)		AUC (ACh)
	X	s.e.m.	Y	s.e.m.			X	s.e.m.	Y	s.e.m.
	1.02	0.26	-0.4874	0.071389			0.89	0.28	-1.54714	0.258379
	0.4	0.09	-1.23526	0.191129			0.74	0.26	-2.09997	0.317546
	0.4	0.13	-1.31031	0.187934			1.47	0.75	-2.84139	0.614947
	0.55	0.23	-2.20476	0.394948			1.53	0.67	-1.6334	0.485806
	0.5	0.16	-1.73138	0.252162			1.76	0.84	-2.52733	0.619989
	0.45	0.14	-1.96588	0.300867			1.51	0.71	-2.50172	0.571462
	0.67	0.24	-2.16728	0.376722			1.5	0.81	-2.89152	0.636337
	0.54	0.21	-2.23953	0.389921			1.45	0.66	-2.50304	0.408668
	0.61	0.25	-2.57301	0.732481			1.33	0.57	-2.95169	0.438813
	0.82	0.28	-2.64032	0.472145			1.48	0.63	-2.24934	0.408657
