# Supplementary material for: Continuous cholinergic-dopaminergic updating in the nucleus accumbens underlies approaches to reward-predicting cues
Source: Nat Commun. 2022 Dec 24;13:7924. doi: 10.1038/s41467-022-35601-x (PMC9789106; doi:10.1038/s41467-022-35601-x)
Supplement: Supplementary file 4 — Source Data [file 41467_2022_35601_MOESM4_ESM.zip › Data Source_Figure5.xlsx]

## Sheet: Figure 5c
Figure 5c.	Mean dopamine signal (z-score) during CS presentation in acquisition sessions.
S-session
	Genotype: VAChT lox/lox						Genotype: D2-Cre;VAChTcKO
	Mouse I.D.	CS+_S1	CS+_S10	CS-_S1	CS-_S10		Mouse ID	CS+_S1	CS+_S10	CS-_S1	CS-_S10
	H980B-m6	5.41415	12.2333	6.64191	4.97131		H979B-f1	1.15136	9.29902	3.28259	3.66329
	H981B-m1	2.34089	8.92565	1.4154	3.29642		D2-cre-VAChT-lox-f1	13.9658	5.73118	7.12735	3.85741
	H985B-m2	3.52068	10.6092	4.63759	3.27803		H973B-f7	2.69662	12.5841	1.8297	6.45882
	H996B-m4	13.0514	19.3746	11.6272	9.51209		H978B-f3	-0.17649	-0.37641	-0.75684	0.903713
	H992B-f3	13.7187	14.3958	23.9019	3.49781		H980B-m1	9.02108	5.67602	10.7947	2.40414
	H980B-m7	9.16377	19.2284	9.79507	1.51052		H978B-f2	2.79058	9.69185	1.92657	5.35721
	H996B-m5	7.63103	19.8973	13.6758	1.0041		H985B-m3	6.8989	10.5353	9.262	2.09125
	H998B-f3	6.50307	4.43666	4.76643	-3.15562

## Sheet: Figure 5d
Figure 5d.	Dopamine signaling during CS presentation and reward delivery, and approaches to CS presentation (second/trial, delta)
	Delta Mean signal during CS presentation
	Control								VAChTcKO
Session	H980B-m6	H981B-m1	H985B-m2	H996B-m4	H992B-f3	H980B-m7	H996B-m5	H998B-f3	H979B-f1	D2-cre-VAChT-lox-f1	H973B-f7	H978B-f3	H980B-m1	H978B-f2	H985B-m3
1	-1.22776	0.925482	-1.11691	1.42419	-10.1831	-0.63129	-6.04472	1.73664	-2.13123	6.83845	0.866917	0.580353	-1.77359	0.864002	-2.3631
2	-0.69941	-0.23053	-4.54304	-0.09462	3.18014	-1.41039	7.91308	4.53854	2.38118	-0.7436	1.11872	-0.63615	1.26332	-2.66493	4.93393
3	0.693625	-0.36447	0.332755	4.7131	6.08806	6.09802	14.727	7.44992	1.58882	-1.51137	-1.7572	-0.58332	6.6045	5.26194	1.8003
4	1.59502	0.066735	4.9058	8.94323	4.32783	7.23627	16.6806	1.77769	1.78011	3.5231	6.61826	1.91414	2.35444	2.05002	0.466576
5	4.34671	0.645239	11.2323	3.86837	18.1206	-0.44958	21.1843	8.96547	4.34581	1.80983	1.1148	-1.58895	7.78391	0.620763	1.44095
6	3.18199	0.876148	16.153	3.63264	6.42551	8.92711	21.1689	7.00439	6.33655	1.55763	7.45248	-1.1532	2.65408	0.931462	3.00831
7	6.09939	1.44584	7.09933	19.6442	18.0229	9.45553	8.07224	8.01856	3.4337	3.81288	8.68527	-0.15232	3.829	3.89298	3.33129
8	4.26787	2.34163	3.58209	16.0925	7.9518	15.8197	13.958	7.61503	4.93492	2.18992	4.79798	-1.40705	3.88968	7.73781	4.57224
9	6.1427	2.94669	2.55294	11.7563	12.7134	11.4175	21.962	10.8753	3.88976	2.81136	4.90004	-0.87064	5.80646	2.25687	3.17199
10	7.26195	5.62923	7.33119	9.86255	10.898	17.7178	18.8932	7.59228	5.63574	1.87377	6.12523	-1.28012	3.27188	4.33464	8.44404
11	-6.71694	-3.40636	-3.87254	-0.28785	-2.10645	-5.98758	-14.907	-11.3675	-2.79438	0.381863	-5.28709	0.493589	-1.0959	-1.13097	-6.26557
12	-5.60029	-1.49815	-5.79765	2.41721	-0.20123	-6.39736	-4.43007	2.23332	1.05291	1.32024	-3.89056	-0.27348	-0.82013	4.6558	-0.41023
13	1.7725	-1.89998	-1.17348	-4.29155	0.795737	0.505329	-6.01532	-3.01558	-0.47511	-0.40295	-6.31468	1.62664	-0.14262	-0.76407	-1.20043
14	0.814553	-1.02314	-1.33803	1.30246	4.00175	3.24474	2.44497	0.802847	-2.49643	1.16557	-2.98612	1.37216	-2.30456	-5.5999	0.530792
15	3.18209	-0.98814	-2.1766	0.267681	2.65653	7.27311	4.09901	11.3922	2.26828	2.14239	-3.06932	-0.98406	-2.50507	2.00221	1.09664
16	0.946708	-1.93751	-2.78854	1.77909	6.16901	3.77719	3.55755	7.12689	-0.81663	2.36672	1.37444	0.482839	-1.09578	6.04057	2.79173
17	5.5131	4.37738	3.38662	5.12908	3.10347	-0.00579	-0.78705	10.7977	1.14409	1.30719	2.92705	0.423382	-1.9618	6.80945	3.26629
18	10.597	0.729377	2.12357	-0.37387	4.26944	0.098618	0.412479	7.76644	2.07522	0.070251	1.75548	0.383221	-0.50892	6.20751	0.674827
19	11.5514	2.9634	-0.48475	16.1571	9.54638	-3.21421	6.84938	9.18478	3.29685	4.9121	3.42527	0.420746	-2.31257	8.8275	0.105227
20	9.48162	1.67155	4.04675	4.53606	9.44333	0.468036	8.45242	8.61114	0.720618	4.35074	5.49551	0.288392	-1.40545	4.4236	1.54444
	AUC reward delivery
	Control								VAChTcKO
Session	H980B-m6	H981B-m1	H985B-m2	H996B-m4	H992B-f3	H980B-m7	H996B-m5	H998B-f3	H979B-f1	D2-cre-VAChT-lox-f1	H973B-f7	H978B-f3	H980B-m1	H978B-f2	H985B-m3
1	57.3871	50.2061	69.5528	68.4016	72.2804	45.1954	34.3768	37.952	1.87072	14.6534	14.0826	2.78723	8.25265	11.675	21.1938
2	88.2651	36.4488	56.553	63.4404	55.3053	49.2319	27.8799	34.6326	22.1779	17.9185	16.0646	7.73572	14.6883	6.25877	24.0749
3	77.7406	25.0249	37.4268	22.5787	46.7143	44.9869	50.2216	42.9549	57.198	43.7179	33.0246	12.3103	12.522	24.9411	25.5011
4	45.0925	11.5074	13.5254	66.6989	61.4775	21.4874	45.1881	18.9028	32.7889	16.5699	21.3285	21.683	14.5603	29.525	17.3119
5	42.5209	10.9065	12.8994	12.2378	52.7348	20.4202	27.4392	27.4601	29.7723	15.3718	21.0232	14.0239	13.7412	49.1292	14.2011
6	29.4306	12.4629	10.8859	16.9599	43.7572	14.047	27.8823	31.1755	27.6237	10.7856	18.3881	7.25112	12.2116	35.5471	9.58132
7	30.8873	19.4379	18.5945	24.8859	47.8689	22.506	12.7007	24.2001	32.2049	30.2119	25.3765	4.63576	10.1843	47.0563	18.9183
8	10.4407	18.7351	7.68909	10.1522	30.9847	27.8366	22.0837	28.1789	12.6165	2.92135	23.1798	4.87945	10.8274	34.8232	9.16746
9	19.7551	13.379	3.70545	23.0719	38.0222	23.7722	24.7113	32.8964	33.9578	25.1219	28.7431	9.20213	13.7438	54.745	6.45898
10	10.981	54.669	7.82778	13.3988	33.2649	21.7183	17.3005	17.6307	28.5691	11.0106	32.2585	0.28029	16.121	42.7601	11.7112
11	85.5408	31.3031	56.7534	66.1136	96.8682	56.1104	64.1657	73.9408	28.7986	21.1945	33.7415	5.76145	9.84962	63.4695	14.0627
12	78.6429	32.2804	20.9819	45.0996	136.194	28.1697	56.1605	40.2849	21.159	21.62	38.1208	6.0766	14.8757	37.4099	23.9542
13	46.6048	43.9337	5.25505	22.7735	96.7614	31.6184	37.6135	42.1647	20.5567	19.3784	41.8325	6.75143	14.7642	32.1251	24.1123
14	32.8939	14.5005	3.76583	16.6011	62.0633	46.2584	49.2686	17.974	20.7155	14.4949	14.9297	6.88021	9.18394	35.9581	14.2719
15	39.5185	19.2466	5.01962	21.999	53.9142	12.2183	51.605	49.6237	16.0667	23.7622	27.4719	5.38424	12.8498	47.7232	23.3277
16	33.6136	12.7958	8.48521	15.3974	78.7499	3.19634	59.5568	33.5179	21.9809	15.106	46.233	8.96989	7.11208	17.0631	1.35322
17	32.488	38.7364	1.09114	22.0869	51.644	10.9491	22.0104	18.6372	29.845	21.7355	33.5013	2.65601	3.00933	16.06	6.37237
18	38.4084	12.3895	18.4125	12.6663	84.7204	9.17627	18.3593	13.4807	17.9373	16.261	46.2966	3.42029	6.0629	35.4215	1.49107
19	21.1808	26.3884	4.42863	11.1072	44.2297	4.45828	19.4154	8.34636	33.282	19.5882	18.6396	3.38329	2.74845	31.8844	4.68358
20	20.4015	19.5999	29.8056	27.8893	66.6358	10.1054	8.25452	10.218	16.5965	19.9566	22.2649	4.19401	3.87242	19.8134	15.5107
	Delta approaching CS during presentation (sec/trial)
	Control								VAChTcKO
Session	H980B-m6	H981B-m1	H985B-m2	H996B-m4	H992B-f3	H980B-m7	H996B-m5	H998B-f3	H979B-f1	D2-cre-VAChT-lox-f1	H973B-f7	H978B-f3	H980B-m1	H978B-f2	H985B-m3
1	0.8016	-0.75465	1.0832	-0.1243	-0.84505	-0.34275	-0.27175	-0.1885	0.850222	1.73725	0.7022	-0.1743	-0.946	-0.59325	-0.224167
2	0.5318	-0.12355	0.3326	-0.3314	0.2545	-0.6329	1.3626	0	-0.43745	-0.22605	1.0087	0.1232	0.40865	0.3546	0.29165
3	1.6957	0.6406	0.0754	0.42215	0.50935	0.12565	0.76165	0.6284	-0.18825	0.9339	0.2857	0.0198	0.88085	0.14085	-0.08805
4	1.79245	1.53305	0.94635	0.78905	0.74815	-0.0195	1.6318	0.97375	0.2047	0.4683	-0.57425	0	0.3058	0.00815	0.03725
5	2.5357	1.8728	1.01545	0.52525	1.18225	0.1101	2.4893	1.3404	0	0.90135	-0.1831	0	1.17515	0.05875	0.0167
6	2.5	2.15725	1.63885	1.3264	1.89165	0.0783	2.1005	1.2018	-0.19145	1.60005	-0.14375	0	1.0126	-0.04465	-0.03085
7	2.478	2.3191	2.3369	0.8849	1.92835	0.25905	2.1482	1.821	0.0004	1.7724	-0.44545	-0.2141	1.5582	0.18395	0.0939
8	2.85975	2.62255	3.00485	1.8092	0.37245	0.66715	1.7081	2.06415	-0.06245	2.12665	-0.0395	0.12755	1.4988	-0.04005	0.09265
9	2.28615	1.9913	3.31465	2.12995	0.6657	-0.33135	0.4644	1.4852	0.10015	2.5466	0.1421	-0.06015	1.43885	-0.3673	0.2337
10	2.3605	2.55555	2.85135	2.26205	-0.25595	0.9653	0.74175	1.92165	-0.2848	1.30965	-0.3142	-0.1639	1.02645	0.54485	0.0589
11	-1.99615	-0.22515	-4.17165	-0.026	-1.9882	-0.5429	-0.81165	-0.88815	0.15955	0	0.0888	0.0499	-0.70455	0.064	-0.98415
12	-1.1172	-0.1773	-2.385	0.18775	0.8742	-0.87895	-0.79365	-0.0255	0.07405	-1.1642	-0.1826	0.2537	0.3808	-0.1759	-0.98005
13	0.22955	0.19735	-1.7762	1.074	3.0015	-0.11545	0.23025	2.37655	0	-0.05955	-0.13865	-0.01325	0.51295	-0.0707	-0.8194
14	0.74395	0.52035	1.414	0.39035	3.3698	0.68235	2.13285	3.28965	0	0.76675	-0.39465	0.005	-0.42105	0.57275	-0.26135
15	0.69505	-0.05455	0.18625	-0.2324	3.42255	1.2744	2.2947	2.89635	-0.00045	1.12775	-0.73105	-0.16435	-1.69125	0.470614	-0.40095
16	0.54255	1.18795	1.0685	1.03455	4.6765	0.1728	2.217	2.5745	0	2.06945	-1.5664	0	-2.3046	0.97915	0.42805
17	0.56755	1.8713	1.4349	0.8817	3.41065	2.59085	1.9065	4.2303	-0.0762	0.89945	0.74595	0.02655	0.12205	1.50557	1.0251
18	2.03575	0.4104	1.35295	1.1369	2.56975	1.0316	2.36235	1.05495	0.1158	1.2841	3.4251	0	-0.91555	1.43695	1.7999
19	0.64725	0.56145	-0.74955	1.75	3.1878	-0.21145	3.63515	3.82965	0	1.9287	2.0112	-0.08075	-0.5721	2.85187	3.00265
20	0.6939	0.38435	0.67005	1.8526	3.15155	1.51825	3.4906	3.8473	0.09165	1.2852	3.65945	-0.1189	-0.7618	0.432	0.67445

## Sheet: Figure 5e
Figure 5e.	Correlation analysis between VAChT lox/lox and VAChTcKO mice (acquisition, reversal) approaching the CS (seconds/trial, delta) during presentation and dopamine mean signal amplitude (z-score, delta) during CS presentation.
	VAChT lox/lox						VAChT lox/lox
	Acquisition						Reversal
	Δ Approaches lit CS (s/trial)		Δ DA during CS				Δ Approaches lit CS (s/trial)		Δ DA during CS
	X	s.e.m.	Y	s.e.m.			X	s.e.m.	Y	s.e.m.
	-0.04278	0.27652	-1.88969	1.46825			-1.44385	0.53998	-6.08153	1.73023
	0.28951	0.21006	1.08172	1.38324			-0.49096	0.39972	-2.40928	1.28318
	0.67618	0.18921	4.96725	1.75349			0.76186	0.59855	-1.66529	0.949877
	1.20209	0.16453	5.69165	1.88952			1.69442	0.47821	1.28127	0.671202
	1.56588	0.28749	8.48919	2.80823			1.31542	0.57385	3.21323	1.5803
	1.83092	0.17713	8.42121	2.4489			1.90022	0.53573	2.3288	1.25341
	1.98806	0.20386	9.73226	2.16113			2.04327	0.50233	3.93932	1.26793
	2.06301	0.34098	8.95357	1.98419			1.56044	0.29634	3.20288	1.42763
	1.76248	0.37275	10.0458	2.22157			1.83739	0.66849	6.56919	2.2796
	1.7767	0.42431	10.6483	1.77098			2.01291	0.55776	5.83886	1.28104
	D2-Cre;VAChT lox/lox						D2-Cre;VAChT lox/lox
	Acquisition						Reversal
	Δ Approaches lit CS (s/trial)		Δ DA during CS				Δ Approaches lit CS (s/trial)		Δ DA during CS
	X	s.e.m.	Y	s.e.m.			X	s.e.m.	Y	s.e.m.
	0.12615	0.31486	0.411686	1.20203			-0.23367	0.156	-2.24264	1.0081
	0.1113	0.18681	0.807497	0.93039			-0.33414	0.2102	0.233504	0.97832
	0.26381	0.14953	1.6291	1.23643			-0.08801	0.12774	-1.09618	0.932779
	0.05381	0.10882	2.67238	0.740315			0.11873	0.1727	-1.47407	0.977508
	0.25987	0.17436	2.21816	1.13953			-0.01441	0.34585	0.135868	0.865773
	0.28503	0.23153	2.96962	1.141			-0.02769	0.48574	1.59198	0.927523
	0.40104	0.28775	3.83326	0.973976			0.85492	0.31538	1.98795	1.03495
	0.54635	0.29454	3.8165	1.07014			1.02224	0.46753	1.52251	0.853024
	0.46283	0.35794	3.13798	0.812755			1.11626	0.52311	2.66787	1.38331
	0.39278	0.23043	4.05788	1.19484			0.84754	0.47895	2.20255	0.972261

## Sheet: Figure 5f
Figure 5f.	Correlation analysis between VAChT lox/lox and VAChTcKO mice (acquisition, reversal) approaching the CS+ (seconds/trial) during CS+ presentation and dopamine signal amplitude (AUC, z-score) during reward delivery.
	VAChT lox/lox						VAChT lox/lox
	Acquisition						Reversal
	Approaches lit CS+ (s/trial)		DA [AUC] reward				Approaches lit CS+ (s/trial)		DA [AUC] reward
	X	s.e.m.	Y	s.e.m.			X	s.e.m.	Y	s.e.m.
	1.17612	0.182798	54.419	5.22367			0.246236	0.071475	66.3495	7.05505
	0.661171	0.189411	51.4696	6.82478			0.57265	0.218902	54.7268	13.2692
	0.757814	0.194396	43.4561	6.04498			1.51296	0.523582	40.8406	9.31578
	1.27804	0.144945	35.485	7.75106			2.2828	0.528045	30.4157	7.22506
	1.61528	0.276955	25.8274	5.36461			2.22586	0.677361	31.6431	6.83036
	1.98454	0.194614	23.3252	4.08933			2.34436	0.552715	30.6641	9.41371
	2.34087	0.219912	25.1352	3.75027			2.66726	0.483435	24.7054	5.63937
	2.27628	0.231245	19.5126	3.25392			2.01516	0.32074	25.9517	8.9849
	2.33217	0.284199	22.4142	3.77909			2.4727	0.628559	17.4443	4.77395
	2.31298	0.286442	22.0989	5.39773			2.49306	0.556056	24.1137	6.7212
	D2-Cre;VAChT lox/lox						D2-Cre;VAChT lox/lox
	Acquisition						Reversal
	Approaches lit CS+ (s/trial)		DA [AUC] reward				Approaches lit CS+ (s/trial)		DA [AUC] reward
	X	s.e.m.	Y	s.e.m.			X	s.e.m.	Y	s.e.m.
	1.19042	0.251098	10.645	2.60346			0.203356	0.065746	25.2682	7.40656
	0.72	0.19831	15.5598	2.53832			0.232744	0.087053	23.3166	4.34849
	0.478019	0.147947	29.8879	6.17446			0.415156	0.19093	22.7887	4.33641
	0.324581	0.146115	21.9668	2.58375			0.666369	0.261758	16.6335	3.63114
	0.387931	0.190833	22.4661	4.95795			0.775935	0.303936	22.3694	5.09564
	0.458069	0.217512	17.3412	3.99284			1.04639	0.346829	16.8312	5.54171
	0.613569	0.267931	24.084	5.41387			1.45948	0.401557	16.1685	4.80623
	0.728275	0.332213	14.0593	4.25134			1.50543	0.409585	18.1272	6.42674
	0.707806	0.398413	24.5675	6.35791			1.81458	0.535424	16.3156	4.95929
	0.813606	0.283167	20.3873	5.55084			1.61794	0.553414	14.6012	2.85693
