# Supplementary material for: Continuous cholinergic-dopaminergic updating in the nucleus accumbens underlies approaches to reward-predicting cues
Source: Nat Commun. 2022 Dec 24;13:7924. doi: 10.1038/s41467-022-35601-x (PMC9789106; doi:10.1038/s41467-022-35601-x)
Supplement: Supplementary file 4 — Source Data [file 41467_2022_35601_MOESM4_ESM.zip › Data Source_Figure6.xlsx]

## Sheet: Figure 6c
Figure 6c.	Time (seconds/trial) control (D2-Cre) and VAChTcKO mice approached the CS+ and CS- during presentation
Session 1-10: Acquisition, Session 11-20: Reversal
	Genotype: D2-Cre (control)
	Contingency: CS+									Contingency: CS-
Session	mouse 1	mouse 2	mouse 3	mouse 4	mouse 5	mouse 6	mouse 7	mouse 8	mouse 9	mouse 1	mouse 2	mouse 3	mouse 4	mouse 5	mouse 6	mouse 7	mouse 8	mouse 9
1	1.11477	1.5447	1.8565	1.8318	1.30555	1.7857	1.9939	1.08875	2.7269	2.80177	1.8712	1.65725	0.39855	3.14075	2.6541	3.17685	1.31975	2.30825
2	1.28695	1.62025	1.38335	1.5992	1.70845	1.3018	1.8486	1.2809	3.3063	1.10285	1.1992	2.4157	0.59205	3.07585	2.1533	0.70755	0.916	2.3678
3	1.24628	0.5749	2.4908	1.33185	2.48085	3.10815	1.7882	0.09315	1.1597	2.42782	1.44805	2.66645	0.4586	2.4894	2.68945	0.4563	0.45785	2.33855
4	0.7898	0.47075	2.8276	2.78375	1.72405	2.79865	2.8589	0.14885	1.11245	1.7362	1.4378	2.7375	0.67005	2.6872	2.0001	1.5094	1.1482	1.70505
5	1.3684	1.9895	2.03165	3.195	3.14985	4.55915	3.53685	1.1843	1.57875	1.11115	1.2753	2.4944	0.79045	1.6527	0.55715	0.57825	0.5192	1.82475
6	2.38595	1.6409	2.39975	3.12905	1.8381	3.94675	4.2091	1.96055	2.15465	1.23545	1.8839	2.6326	0.56165	1.04745	0.51445	1.331	1.4264	1.84915
7	2.82495	2.323	2.72185	3.6191	2.41125	5.15705	4.0424	2.3747	1.5024	1.71745	1.2831	1.9666	1.29805	1.2675	0.60675	0.62765	0.6405	1.83955
8	3.39765	2.621	2.9445	3.03765	1.4215	5.0848	2.5877	2.2187	2.12475	0.12235	1.97625	1.11445	0.83055	1.3411	0.81355	1.82355	1.02885	1.76015
9	3.1778	1.51595	2.617	2.9093	1.67735	4.1124	2.402	1.6946	1.57585	0.2128	0.8777	1.27055	1.0308	1.91285	0.5706	1.46395	0.48405	1.2679
10	3.18995	2.60775	3.34055	3.38165	2.1708	4.1441	2.5788	2.0151	1.87	0.65125	1.2324	0.77695	1.26425	0.6693	1.23295	1.17295	0.4053	1.01365
11	0.8375	1.35305	1.01855	0.504	5.21305	0.97795	1.04965	0.175	2.28775	2.1522	2.3324	2.7642	2.93455	2.22935	5.3676	2.62095	1.95265	1.5428
12	0.49695	1.49555	1.7564	2.20315	4.02925	1.87585	1.0579	1.0951	2.5073	0.87345	1.41035	1.37605	1.68555	2.55315	5.10775	3.17865	0.7257	1.1304
13	0.1126	3.0625	0.9981	1.54925	4.83715	2.37795	1.63115	0.5671	3.03095	0	1.82785	1.602	0.4667	0.57775	4.70685	2.40185	0.40445	1.47755
14	0.3646	2.30555	2.0484	1.53355	5.6791	3.1855	0.7771	2.0382	3.76985	0.17115	1.06565	2.10785	0.63915	1.4688	3.33795	2.47665	0.1554	0.96945
15	1.1251	1.92735	3.17055	1.4842	5.42865	3.9144	2.9152	0.86705	2.2692	0	1.73205	1.72795	1.46085	2.15515	1.98605	1.85935	0.337	0.96305
16	1.5804	2.80275	1.08375	1.5008	3.69775	3.95085	3.45325	0.83185	3.04465	0	1.6797	1.13345	2.41905	1.8118	1.87315	0.66075	0.0078	0.1577
17	1.63465	1.60285	1.99425	1.1894	3.2741	3.94175	2.48395	2.82	1.9362	0.40855	1.867	0.627	2.209	3.8485	1.70395	1.29415	0.28445	0.27395
18	2.3465	2.5279	1.3587	2.36795	5.12715	3.11225	2.73305	2.7043	2.18995	0.33545	1.54035	2.42825	2.1911	1.6907	1.74375	1.079	0.0641	0.95725
19	2.5046	3.29115	1.1303	2.2759	2.4879	3.3805	1.71255	3.54215	2.3302	0.44225	1.67745	1.9859	1.39995	1.51315	1.8971	1.69095	0.07185	0
20	2.0713	3.39785	1.9963	2.2606	4.7344	3.6053	2.02505	3.55725	1.58435	0.7309	0.73645	1.5429	1.7238	1.42595	1.3533	0.99935	0.2552	0.6006
	Genotype: D2-Cre;VAChT lox/lox (VAChTcKO)
	Contingency: CS+										Contingency: CS-
Session	mouse 1	mouse 2	mouse 3	mouse 4	mouse 5	mouse 6	mouse 7	mouse 8	mouse 9	mouse 10	mouse 1	mouse 2	mouse 3	mouse 4	mouse 5	mouse 6	mouse 7	mouse 8	mouse 9	mouse 10
1	1.1126	0.8882	1.616	2.3956	1.31005	2.4041	0.7303	2.2051	2.93845	1.6687	3.38345	2.18485	3.11805	1.1289	2.352	1.8949	2.4626	2.2817	1.4465	2.3419
2	1.8853	1.5572	2.02955	1.70856	3.03215	0.905	3.2403	1.81775	2.62275	1.70715	1.85575	2.47045	2.5482	3.59929	2.53035	2.3092	2.1945	2.4404	1.779	1.52515
3	1.11975	1.5553	1.8055	2.71325	1.5444	0.30145	3.219	1.84785	3.11435	0.6122	1.72155	2.5774	2.75235	1.9833	1.0594	3.21615	1.954	1.79695	1.62455	1.58285
4	0.716313	0.91225	0.58745	1.53895	1.9595	0.3077	2.1136	3.90595	2.57795	0.98175	2.6834	2.3376	2.9313	1.48425	0.7309	1.74765	1.7315	1.0675	1.98475	1.0378
5	1.1232	0.81	0.4031	2.43285	1.61795	0.2936	2.21195	2.77595	2.5396	0.1119	2.37055	1.03715	2.226	0.5544	1.20835	2.3969	2.30785	1.80605	1.58715	1.0463
6	0.931	2.0786	2.22515	1.76385	0.78985	0.45535	1.5566	2.07465	1.87145	0.5788	2.6868	1.3301	1.95865	0.8308	2.50385	2.10105	1.73625	1.9112	1.63215	1.42745
7	1.38325	0.85425	1.53965	1.45495	1.84555	0.2026	2.3803	3.2599	1.86175	0.3807	3.19925	0.6877	2.05375	1.17925	2.4289	1.69435	1.0732	1.45165	2.2488	1.8524
8	1.50235	1.79605	1.6624	1.4458	1.1148	0.58855	1.78095	2.84915	1.8607	1.1644	2.44725	1.35575	2.75905	2.25185	2.33395	2.1265	1.3748	2.3494	1.40305	1.8064
9	1.06395	1.1135	1.66735	1.42285	1.31855	1.048	2.31845	4.2186	2.05575	0.7729	1.90305	0.98395	1.3916	2.09575	2.9547	1.90585	1.32245	0.78255	2.69805	1.6384
10	1.1596	1.20255	1.8157	1.5987	1.37135	1.2241	2.42065	3.3677	2.47665	0.51925	2.48815	1.3469	2.1318	0.83965	2.17415	1.87585	1.35845	1.59165	2.40915	1.4912
11	1.56215	0.79125	2.75655	1.7015	2.3044	2.1714	1.42305	1.4351	2.36985	1.69385	3.31045	1.94645	2.24735	1.5887	1.98845	1.09865	3.0263	4.10285	3.13765	0.66765
12	1.9996	1.31345	2.12105	2.15445	1.74955	3.86105	1.9978	2.26385	2.9471	1.68785	1.5227	2.09295	0.95725	1.2221	2.02395	1.14985	2.77555	3.81705	2.8341	0
13	2.5848	1.12665	2.2843	1.81705	2.8985	2.75215	1.71475	1.5113	2.759	1.39315	2.4726	1.9484	1.2745	0.88085	1.3316	2.07885	2.45865	3.05605	2.8449	1.32615
14	2.65125	3.16555	2.54295	1.25255	2.9572	2.2144	2.175	1.0611	3.75545	1.40845	1.4514	1.9445	2.9548	0.2386	1.022	1.14595	2.1008	2.45465	2.1564	0.53975
15	2.00625	3.93475	2.5987	0.6936	2.27205	3.69005	3.10315	1.06275	3.20225	1.6701	3.13365	2.30975	1.63015	0.9119	1.3567	2.26705	1.7768	2.20365	3.64705	1.1462
16	2.0113	4.8717	3.02855	1.99775	2.33265	4.38195	3.44425	0.9942	2.04665	2.5312	1.53765	2.52675	1.4366	0.6005	1.8241	2.21475	1.71405	1.56735	3.373	1.5045
17	2.35515	2.49805	3.67035	1.02675	2.82515	3.25475	2.9275	1.26785	3.12475	3.1752	0.90355	3.37115	1.9897	0.2422	0.55005	1.5735	2.26155	2.2645	3.0014	0.6323
18	4.3913	2.75655	3.6312	1.2432	2.13	5.0502	2.7834	0.8482	4.20345	3.14845	2.66715	2.84935	1.811	0.4982	1.1455	1.937	1.6767	1.88265	2.6863	0.9815
19	3.6058	3.01555	3.57965	0.9112	2.8544	3.4787	3.25895	0.5783	3.66755	3.68865	1.5508	2.7151	2.1072	0.1012	0.89585	1.16165	2.2427	2.09255	3.618	0.67505
20	2.2392	3.3725	2.8596	2.1546	3.09025	2.8696	4.137	1.89205	4.3144	2.8395	1.06855	2.75735	1.5324	0.0797	1.51315	1.26095	1.6523	2.87015	3.46385	1.9571

## Sheet: Figure 6g
Figure 6g.	Calcium signal amplitude (AUC, z-score) in D1-SPN during CS stimulus onset
	Genotype: D2-Cre (control)
	Contingency: CS+									Contingency: CS-
Session	mouse 1	mouse 2	mouse 3	mouse 4	mouse 5	mouse 6	mouse 7	mouse 8	mouse 9	mouse 1	mouse 2	mouse 3	mouse 4	mouse 5	mouse 6	mouse 7	mouse 8	mouse 9
1	2.23349	1.36786	1.85658	0.61337	2.09021	1.31386	1.96508	2.06196	2.13551	2.20496	0.6446	3.5803	2.00957	2.03623	2.32637	1.64219	3.20851	2.04697
2	2.87697	0.68454	1.30233	1.47278	2.54166	1.2032	2.21162	3.69683	1.41199	0.97959	1.0654	0.41888	2.69124	2.27385	0.78131	1.56365	2.32938	0.58738
3	2.83625	1.44337	0.15444	2.13829	0.83234	2.03574	3.98594	5.17659	1.57741	2.17342	0.43048	1.09022	0.59975	1.11356	2.24862	2.34216	0.93241	1.06182
4	2.82593	6.09482	0.13136	2.21024	1.11572	3.37902	1.33826	3.64615	2.34276	2.2948	1.61836	2.15852	1.72507	1.57391	1.35548	1.51132	2.23768	2.27481
5	2.54115	2.95649	2.57432	1.10698	1.45906	0.64463	1.95015	6.69002	1.20784	2.26365	1.36977	0.33808	-0.06266	2.44002	1.63165	3.75171	2.11753	0.91112
6	5.34999	2.87872	2.4341	2.29951	1.593	0.4187	4.52181	3.6297	1.68494	3.03149	1.86531	6.79346	0.48176	1.70227	0.03582	1.23807	1.32152	1.86501
7	2.17602	5.01455	0.91586	0.41254	1.83694	2.90209	2.5907	6.28056	2.51616	2.74151	1.69499	0.44043	0.71672	-0.39015	0.98158	2.1374	1.21985	0.93837
8	1.60493	6.38955	1.58753	0.25882	2.62458	1.10133	3.13223	5.41279	2.0216	1.42936	1.15699	0.47218	-0.15655	1.0643	0.92699	1.74177	1.12646	1.77777
9	2.70967	4.41169	3.10347	0.19139	0.43726	0.41955	1.24756	5.58026	2.04117	2.12506	2.0958	2.26387	0.08997	0.72924	1.4073	1.42686	2.09929	1.46621
10	4.35345	4.19189	2.57843	0.54866	1.16839	3.34534	2.34859	3.75207	0.0367	2.87522	1.34336	0.66111	0.32134	2.23751	1.84623	2.72502	0.74187	1.62942
11	1.87325	1.70277	-0.33257	0.87503	1.16145	1.06331	1.89504	1.51162	0.77657	4.01055	1.40997	0.29262	0.90591	0.48527	0.79907	0.89222	3.45858	1.17727
12	2.25319	1.02104	0.92348	1.64118	0.9118	0.69458	1.60114	0.93239	0.67641	3.67173	1.22466	1.15153	2.1677	0.99983	1.35124	0.91853	6.5668	1.43364
13	1.24771	1.89217	0.91685	0.62926	-0.27943	1.13242	1.4457	1.83074	1.13961	3.54921	3.56534	1.24215	0.88192	0.41963	1.54611	0.99154	2.52525	1.19788
14	1.20204	1.37339	1.71366	0.01829	2.11984	1.72061	0.86026	1.63356	0.57142	2.75347	2.6774	0.24329	0.94133	1.52316	0.90075	2.29969	2.45454	1.39922
15	1.38124	2.16924	1.14852	0.36563	0.77123	0.61645	1.36972	1.20588	1.35509	3.53304	1.5349	-0.06691	2.91154	2.08153	0.41625	1.35436	3.39151	1.83356
16	3.78627	1.02764	0.92609	0.8169	2.15859	0.98548	0.05494	3.42833	1.33867	5.16412	4.43988	0.42421	0.21127	2.47453	1.76434	1.31405	2.65934	2.15925
17	2.67797	1.27148	1.97069	0.48205	1.2906	1.11328	0.84047	1.12439	1.09473	0.64996	1.93148	0.57946	1.40483	1.71073	0.83716	1.86897	4.17277	1.57692
18	2.84006	2.74779	6.17329	0.24205	0.94777	1.67786	1.08227	0.69161	1.97142	0.15511	2.86715	1.37924	-0.19678	1.03203	0.87051	0.93571	0.97831	1.43673
19	2.23821	0.92879	2.74795	1.07139	1.29042	1.44069	2.09306	2.5134	1.48132	3.60802	1.23663	1.60523	0.96695	0.80591	2.87186	2.98212	5.71275	2.46633
20	2.15061	1.89787	0.91518	0.82109	0.82396	1.81512	1.54505	1.12403	1.97107	0.74862	3.1991	0.22644	0.45285	0.29363	1.69167	2.10699	2.07289	1.50106
	Genotype: D2-Cre;VAChT lox/lox (VAChTcKO)
	Contingency: CS+										Contingency: CS-
Session	mouse 1	mouse 2	mouse 3	mouse 4	mouse 5	mouse 6	mouse 7	mouse 8	mouse 9	mouse 10	mouse 1	mouse 2	mouse 3	mouse 4	mouse 5	mouse 6	mouse 7	mouse 8	mouse 9	mouse 10
1	4.09182	7.14561	6.58056	4.72225	10.9874	1.59207	4.15263	1.62994	0.17548	1.78664	3.04176	1.94563	4.67341	2.39228	1.34058	1.20846	2.23931	0.6597	0.24233	-0.60686
2	5.03022	3.56512	6.28937	0.87166	2.14204	2.27022	2.45447	4.47917	6.46327	1.02925	0.97454	2.60258	3.82692	0.28441	1.93357	1.67904	2.10448	1.28289	1.15844	-0.16808
3	3.12224	0.93485	1.52968	0.87182	0.38766	2.7503	2.35817	5.02555	2.4231	1.63058	3.43715	1.20886	3.90591	1.23364	2.00869	0.5922	1.71241	0.88111	0.65791	0.35349
4	3.08588	1.65247	3.64015	0.21564	3.60798	1.32185	5.31059	2.65583	4.12672	0.7848	3.86689	4.46292	2.40394	0.39053	0.53565	0.31403	2.08625	0.68248	1.24021	0.43284
5	2.23133	6.53458	2.18538	3.35604	4.56551	0.5261	0.97718	3.09476	0.57783	0.47281	4.21701	1.60646	0.73779	2.08415	1.81535	0.53875	2.18711	0.37585	0.88284	0.87901
6	4.87906	2.88144	3.13145	1.60067	4.95004	1.36647	1.34553	3.70608	1.83525	0.48255	1.35732	1.61754	1.38715	0.16727	0.73118	0.29389	2.38582	1.59273	0.6394	0.10151
7	0.78332	1.93546	3.28662	1.92629	1.49615	1.80743	1.90821	2.70439	0.34794	0.74393	2.45157	1.86932	2.03453	-0.04292	1.94154	1.06449	0.89688	0.45021	0.62247	1.36055
8	6.843	1.58582	2.36909	1.35849	3.18933	0.77117	1.82121	0.70877	1.16952	2.20062	3.35805	1.57846	2.25647	0.94161	0.78664	0.73878	2.30016	2.24573	1.75941	0.36817
9	1.466	0.49253	3.56775	0.17892	0.89361	0.98653	1.79118	3.70678	0.06167	0.67193	2.45574	1.39336	1.52202	0.09316	1.52511	0.25856	2.21135	0.12269	0.60088	0.78639
10	5.15803	5.38479	1.17188	1.15747	1.8148	4.05764	1.99467	1.43683	0.98111	1.69126	1.75475	0.98135	0.6795	0.4463	0.45921	1.01491	1.63121	0.30157	0.78338	0.0499
11	2.19212	1.79622	1.12443	0.84253	1.98511	0.48168	0.71805	1.49927	-0.08522	0.79005	1.39571	1.0449	2.24734	0.07438	3.06415	0.74589	1.12263	2.58596	0.19306	0.97613
12	2.5865	1.96855	0.85709	1.21899	1.16353	0.24212	0.34627	0.69655	1.09761	1.11446	1.5342	2.32117	1.9007	0.61781	0.96124	1.40854	1.95279	3.49911	1.50598	1.30003
13	2.65439	0.49595	1.54989	0.1623	0.95516	1.07819	1.71016	2.27568	0.39462	-0.28395	0.1566	1.85807	1.92088	0.69425	1.02732	1.64035	1.49134	3.0214	0.8941	-0.32717
14	0.78187	1.08518	1.21442	1.32861	0.41494	1.96853	1.52755	3.90971	1.83412	1.27404	0.95275	1.95286	0.96462	0.38759	-0.06566	1.14816	2.22141	2.07488	-0.04517	0.49124
15	0.45466	5.8398	0.82163	0.28837	1.05302	1.2933	0.74637	1.00692	0.01344	-0.82988	0.80854	2.1117	1.57967	0.06954	1.78426	0.20759	1.11774	1.14418	2.53227	0.26122
16	1.77268	0.41416	2.31054	0.29038	0.85204	1.2031	0.399	0.0252	1.09001	1.53476	2.95591	1.59737	3.05102	0.48511	-0.0282	0.92748	0.09779	1.43218	-0.40303	1.63312
17	2.24858	1.90594	1.13954	0.02807	0.98086	3.04783	1.19465	0.1084	0.83299	2.82725	1.4924	2.16888	1.89648	1.20228	2.96206	1.22178	2.316	5.84683	0.66551	4.0027
18	4.00049	1.65056	0.32916	0.05041	2.64822	1.39652	2.0226	2.14134	0.26389	0.34547	2.00803	1.76229	2.36696	0.07297	0.78345	2.65589	1.07032	0.88869	0.01166	0.67894
19	2.61279	3.1297	1.26444	0.3872	1.54605	-0.14635	1.04149	0.53271	0.36222	1.03502	0.48591	2.2704	2.43839	0.7043	0.03754	0.1697	3.20482	0.69597	0.12162	0.86106
20	3.18193	1.36692	0.76762	0.29271	1.70797	2.73236	3.35902	3.13399	0.15427	0.50967	2.94814	1.09734	1.53287	-0.13582	1.38605	0.21905	2.96061	1.5495	0.37711	0.55862

## Sheet: Figure 6h
Figure 6h.	Calcium signal amplitude (AUC, z-score) in D1- and D2-SPN during CS stimulus presentation
	Genotype: D2-Cre (control)																						Genotype: D2-Cre (control)
D1-SPN	Contingency: CS+									Contingency: CS-												D2-SPN	Contingency: CS+									Contingency: CS-
Session	mouse 1	mouse 2	mouse 3	mouse 4	mouse 5	mouse 6	mouse 7	mouse 8	mouse 9	mouse 1	mouse 2	mouse 3	mouse 4	mouse 5	mouse 6	mouse 7	mouse 8	mouse 9				Session	mouse 1	mouse 2	mouse 3	mouse 4	mouse 5	mouse 6	mouse 7	mouse 8	mouse 9	mouse 1	mouse 2	mouse 3	mouse 4	mouse 5	mouse 6	mouse 7	mouse 8	mouse 9
1	-0.20441	1.65119	0.374522	1.78601	-0.38067	1.90229	2.77393	0.785227	-0.48318	-1.49685	0.256336	-0.38693	1.18318	1.73435	0.402702	1.96807	2.80963	-1.59748				1	-1.92844	1.91392	1.20911	0.586902	0.220432	1.20355	0.042476	0.157426	0.10369	-2.32134	2.04264	1.00449	0.247447	0.703672	0.784515	0.134212	0.191315	-0.50609
2	-1.28788	-0.48009	2.59362	2.60852	1.46532	2.06249	1.79248	-0.13468	1.57778	-0.11418	1.64115	1.59684	1.71346	1.94176	1.1791	1.73548	0.783889	0.241738				2	0.506878	-0.05519	1.63006	1.15873	0.078327	0.257206	-0.11567	0.076424	0.357712	0.31343	-0.54091	1.89426	1.56711	0.068089	0.482849	-0.03699	0.031232	0.111592
3	4.12214	-1.00299	-0.40196	1.46089	0.400365	1.82159	1.22283	0.826234	-0.86202	1.72567	-1.08619	1.91845	1.38568	1.16037	0.824753	0.299507	0.668751	-1.14333				3	-0.01649	2.4094	-0.43801	-0.33795	0.344715	-0.51892	-0.07721	0.323366	0.581928	-0.32777	1.18453	-1.1868	0.211376	0.431526	-0.46443	-0.16737	-0.06539	1.58541
4	0.573613	-2.37168	-1.25448	1.44991	0.45934	3.75255	-3.03546	-1.22034	-3.34349	1.37268	-0.66165	1.97326	1.95111	0.952894	2.37459	-1.39964	-0.39069	-1.16312				4	0.612798	2.58239	-0.1275	1.20325	1.08872	1.13756	-0.06537	0.369339	-1.47593	0.656799	2.3268	-0.64057	1.5582	0.756769	2.08554	-0.11205	0.115119	-1.07816
5	-1.51829	0.778288	-0.15133	1.15632	-0.66828	0.368243	-2.34322	-1.57093	-2.63026	-1.36048	-0.07748	0.397076	1.77758	-0.72289	0.52445	-2.16819	1.44416	-1.52947				5	0.645101	2.54596	-0.05932	0.692327	1.10571	-0.97611	-0.19431	-0.02264	-1.36993	1.44078	2.49776	0.166644	0.899736	0.869267	-1.29667	-0.1554	-0.14913	-0.52486
6	0.114737	-0.87159	-2.53006	0.659684	-1.89138	1.69908	-3.80037	-1.52753	-2.28276	1.78852	0.146166	3.5455	0.843091	0.150945	1.41722	-5.13958	2.39511	-0.7563				6	1.18522	-0.13339	1.92618	0.009431	-0.0874	-0.05206	-0.27235	0.144896	-0.51318	0.491617	0.228032	1.83573	-0.35982	0.293971	0.311307	-0.47872	0.014613	-0.09861
7	0.229313	-0.9532	-0.91735	1.14174	-1.94005	-0.21447	-2.74911	-1.34388	-2.66468	0.432864	0.6291	0.369054	1.62678	0.325986	-2.11523	-0.91386	2.11484	-1.19984				7	-0.8542	1.10315	0.79242	0.979479	-0.02979	-0.91366	-0.18977	0.550211	-1.60132	-0.50562	0.258302	0.96251	1.0437	0.886962	-1.40374	-0.25993	0.140111	-0.46961
8	-1.31863	-0.64291	0.206589	1.4317	-0.43449	-1.83483	-3.02841	-0.87141	-2.52066	0.559726	0.176549	-0.40381	0.325986	1.02979	0.818593	0.594019	1.22222	-2.1488				8	0.448588	2.051	-0.04738	-0.33188	0.46556	0.853817	0.073559	-0.15112	-0.84347	0.420433	1.31191	0.175754	-0.7973	0.223103	1.16639	-0.39879	-0.22816	-0.46908
9	-2.66146	-1.9484	-0.32395	1.18589	0.492215	-1.64936	-4.31678	-2.07033	-3.76298	0.885868	1.66012	1.97815	0.552573	1.1008	-1.81936	-0.5063	2.36088	-1.63436				9	1.99712	-0.05857	-0.56663	0.325597	-1.46081	-1.38881	-0.92234	0.263045	-1.31226	1.45082	0.050269	0.690977	0.337488	-0.28249	-1.18317	-0.78643	-0.00303	-0.38228
10	-2.28605	-0.58408	-3.33891	-0.30342	-1.15966	-1.56045	-2.96945	-1.14792	-4.42245	-0.81917	0.293117	0.688059	1.06205	1.4114	-0.15333	-0.67995	1.23357	1.91543				10	1.97966	0.293198	0.776038	1.62011	-0.35989	-0.68181	-0.30767	0.452664	0.036503	0.558323	0.05709	0.865246	0.5637	-0.33555	-0.87429	0.204693	0.343955	0.116471
11	-1.4272	0.075157	0.090731	-0.96669	2.01578	-1.96703	0.091578	1.16347	-1.27772	-1.24266	-1.65735	0.602374	-1.5049	-1.70088	-2.03814	-3.31433	0.393675	-2.44162				11	1.29486	0.766195	1.24354	-0.3872	-0.46024	-0.17876	-0.18821	0.035771	0.290073	1.4887	0.254638	0.395534	-0.84537	-0.12538	-0.04282	-0.39258	0.662436	0.376445
12	-1.75914	0.188117	1.4452	2.01885	1.25148	2.59684	-1.29184	1.05035	-3.15324	-0.6391	0.54771	3.65971	-1.0045	-0.16206	1.19225	-1.80696	1.8236	-2.63194				12	0.295553	2.14901	-0.08159	0.591793	0.114681	0.861977	0.080667	0.294496	-1.99878	2.44071	2.58684	-0.09446	0.586231	0.177532	0.556521	0.16099	0.647937	-1.4446
13	-2.30486	1.07051	3.01747	-0.0844	-0.06015	-1.8928	-1.64738	0.146395	-4.35876	-1.76863	2.58447	2.85767	-1.45187	-0.64711	-2.25595	-1.23793	0.596495	-3.36859				13	1.12209	-1.19937	0.889402	-0.03676	-0.2658	-0.60428	-0.54161	0.265985	-1.3053	1.29739	-0.54456	0.175264	0.002063	0.036747	-0.79485	-0.3813	0.34382	-1.34757
14	-2.13067	0.545619	-0.33261	-0.73986	1.36552	-1.96774	-2.07008	0.337635	-4.69939	2.12588	-0.70616	-0.45081	-0.88381	0.296318	1.42666	2.35855	1.94554	-1.57386				14	1.4292	-0.26166	0.440142	1.1606	1.55304	1.06163	-0.29202	0.758734	-0.64063	1.60083	0.211074	0.75942	0.96866	0.717054	-0.0335	-0.17144	0.418922	-0.32105
15	0.204941	0.885448	-0.20166	-2.31672	0.330536	0.647912	-1.72498	-2.25008	-3.87129	0.329392	2.0255	1.50388	0.073692	0.216415	0.395028	-0.02095	0.704372	-3.05547				15	-0.17131	1.55102	-1.04023	0.748576	-0.70535	1.65628	-0.45589	0.45138	0.351499	-1.0588	1.35215	-1.27395	0.978938	-0.13369	1.55533	-0.20902	0.474114	0.55731
16	-1.37012	-1.79522	0.227262	-1.43909	-0.49453	-2.8741	-1.80081	-1.80756	-3.03304	-0.67899	-0.94686	1.67271	-0.88005	-0.64699	-1.6576	-0.76348	1.87917	0.457185				16	0.11323	2.19691	-0.07079	-0.91669	1.14512	-1.81561	-0.18804	0.250336	-0.95055	0.191507	1.12633	-0.46171	-0.40329	0.345251	-0.79552	0.126	0.396864	-0.74679
17	-2.39049	-3.30315	0.353217	-2.65313	-0.94659	-3.15922	-2.47984	-2.6584	-4.03677	-1.20585	-0.24131	2.66529	-0.03361	0.403355	-2.50049	-1.22116	1.75996	-1.73215				17	-0.47968	2.17957	0.424025	0.676943	0.765901	-1.53552	-0.19779	0.337473	-0.15204	0.827393	1.0862	-0.10019	0.28488	0.739995	-1.30506	0.164397	0.240171	0.353909
18	-1.57503	-0.90041	0.483028	-1.61798	-1.75475	-2.923	-1.93204	-2.49701	-1.80866	-1.02569	0.031543	3.6423	0.155172	-0.49	-3.46681	-0.29485	0.871342	-0.53743				18	-1.26443	-0.09513	-0.42856	0.909888	1.20125	-0.876	0.016954	0.065391	-1.48438	-0.96224	0.263916	-0.09443	1.31917	0.789551	-0.99688	0.058048	0.485887	-1.79817
19	-1.97136	-3.67406	1.09523	-0.70334	-1.38516	-2.27374	-2.30311	-2.54087	-2.26218	-0.65855	-0.35056	3.01341	1.59652	0.157042	-2.50996	0.158692	2.80492	-1.5543				19	0.410568	2.96128	-0.094	0.154407	-0.55298	-0.01968	-0.04856	0.760527	0.335592	-0.56059	2.77966	0.092827	0.411195	0.073981	0.260494	0.122466	0.41015	0.88345
20	-2.54879	-2.77879	4.94017	-2.86082	-1.18506	-5.23795	-1.93488	-3.41912	-1.45888	0.921091	-1.54109	2.24068	-0.85436	-1.35043	-2.50955	-0.26921	1.29386	-0.934				20	0.850025	1.82529	0.524073	-0.73026	1.1251	4.30625	0.004862	0.583918	-0.25614	0.291982	1.72828	0.319234	-0.59324	0.810794	3.18534	-0.13193	0.974621	0.056207
	Genotype: D2-Cre;VAChT lox/lox (VAChTcKO)																						Genotype: D2-Cre;VAChT lox/lox (VAChTcKO)
D1-SPN	Contingency: CS+										Contingency: CS-											D2-SPN	Contingency: CS+										Contingency: CS-
Session	mouse 1	mouse 2	mouse 3	mouse 4	mouse 5	mouse 6	mouse 7	mouse 8	mouse 9	mouse 10	mouse 1	mouse 2	mouse 3	mouse 4	mouse 5	mouse 6	mouse 7	mouse 8	mouse 9	mouse 10		Session	mouse 1	mouse 2	mouse 3	mouse 4	mouse 5	mouse 6	mouse 7	mouse 8	mouse 9	mouse 10	mouse 1	mouse 2	mouse 3	mouse 4	mouse 5	mouse 6	mouse 7	mouse 8	mouse 9	mouse 10
1	3.20163	1.88421	0.2045	0.303166	4.56316	1.26792	0.560989	4.71005	2.69469	0.264141	1.66605	2.05283	0.112178	-0.3075	1.75661	2.29045	1.24035	1.8095	0.852683	2.39965		1	0.145874	0.287692	0.351209	-0.52717	0.113708	-0.02221	-0.15405	0.018191	0.270056	-1.20952	0.069515	-0.03398	-0.02511	-0.78166	-0.01823	0.322941	0.029265	-0.30307	-0.04887	-1.46807
2	1.5019	6.64608	1.28935	1.56637	1.73948	-0.69192	0.457753	1.78878	3.99857	1.77033	0.388847	7.53079	0.984852	1.78672	1.33557	-0.08148	1.88704	0.376826	2.20845	0.125076		2	0.304887	0.122169	0.193491	-0.6916	-0.28615	-0.06633	-0.15482	-0.42625	0.041602	-0.29093	0.038728	0.115329	0.249268	-0.55103	0.021236	0.008095	-0.14308	-0.8595	-0.27434	0.484517
3	1.88194	3.92746	1.52994	0.07787	1.19007	0.576464	2.02603	2.36163	2.44845	-0.71898	0.427028	4.64893	0.37555	1.55765	2.21365	1.12485	2.55319	1.80478	1.16525	1.72229		3	0.064006	0.14467	0.230309	-0.38155	0.045337	0.036307	0.135612	0.039844	-0.61332	0.686873	0.095069	0.126278	0.346702	-0.36786	-0.20361	0.084831	0.172983	0.334676	-0.50086	0.947711
4	1.28292	4.92453	1.21497	-0.42297	4.09691	-1.06199	2.44548	2.42462	2.48826	1.18863	-0.85149	6.71574	1.3638	0.102469	-0.35042	0.752851	-0.33523	0.249404	1.04995	1.49605		4	-0.16149	0.548081	-0.04361	-0.44052	0.027587	-0.21082	0.002674	0.051389	-0.34443	-0.11521	-0.27017	0.305367	-0.03721	-0.29261	-0.04251	0.009405	-0.17318	0.137567	-0.14314	0.494662
5	1.34021	2.51213	1.05303	-0.15275	1.32245	-2.69588	3.03207	0.813048	2.21126	3.24334	4.231	2.46315	0.390735	0.363337	2.00774	-0.58742	-0.24097	1.79907	1.3424	1.4186		5	0.134552	-0.034	0.169288	-0.54229	0.099912	-0.16116	-0.29085	-0.11665	-0.06107	0.522156	0.007855	0.421444	0.223387	-0.49205	-0.138	0.046969	-0.10274	0.120466	0.129836	-0.13366
6	2.324	1.18346	1.34921	1.26871	3.72765	0.741068	2.6825	0.771849	1.17959	3.6296	6.83723	-0.47594	0.879614	-0.02589	0.506514	1.21287	1.52445	1.76595	0.474017	1.43023		6	-0.00072	-0.08168	-0.62431	-0.66496	0.118582	0.115699	-0.05139	0.087018	-0.18787	-0.14329	0.063038	-0.31664	0.092602	-0.80487	-0.00103	-0.08265	-0.0893	-0.29971	-0.19688	0.217522
7	1.07035	2.20558	1.12894	0.341188	1.98803	-1.61548	2.74957	0.332331	2.04237	4.66106	3.74834	1.22495	1.91088	1.55499	2.29817	-0.17631	-0.4131	1.57837	0.726352	1.91608		7	-0.32632	0.074018	0.197612	-1.61545	-0.11309	0.24211	-0.07313	-0.20338	-0.48319	-0.27762	-0.13205	-0.24106	-0.12448	-0.56466	-0.08815	0.443817	0.214993	-0.08475	-0.20377	-1.26759
8	5.40744	1.83657	0.131115	1.56614	7.29395	-0.52455	2.5795	-0.92802	1.90201	5.15188	5.57818	-0.39151	0.580054	0.321599	3.12224	0.893242	-0.40025	0.515878	-0.35637	1.19046		8	0.158706	-0.30973	0.047848	-0.7503	0.406713	-0.07296	-0.44081	-0.61768	-0.56702	0.582619	0.083672	1.47551	0.175118	-0.85137	-0.05105	0.110577	-0.26334	0.108618	-0.06054	-0.38128
9	8.05433	1.0603	0.671541	-1.14592	2.77211	-0.34626	1.87265	1.40406	1.95434	1.44761	5.28303	-0.89816	-0.04535	0.733904	0.800002	0.720788	1.87327	1.34502	0.136822	-0.03292		9	0.355169	-0.14249	0.251489	-0.59859	-0.05257	0.021429	0.009997	-0.15858	-0.46764	-1.51037	0.230458	-0.43939	0.269061	-0.67705	0.155666	0.218415	-0.19429	0.033118	-0.03165	-0.46898
10	4.3916	3.86023	0.234529	-0.62733	1.72991	0.520039	3.94856	-0.18627	2.1396	1.30982	7.25012	0.626139	-0.12811	1.82627	1.67628	0.491835	0.892596	1.78635	1.08064	0.2152		10	0.079241	0.17553	0.717283	-0.80936	0.011046	0.521698	-0.1604	0.08791	-0.35954	-0.0796	0.085778	-0.06217	0.071547	-0.47872	0.04265	0.208051	0.215117	-0.27991	-0.00281	-0.0948
11	5.79499	2.48836	2.44957	2.71109	5.76256	-0.72683	0.59271	2.13842	0.140234	0.482278	5.06326	2.58611	-0.41569	0.642409	9.1105	0.165919	-0.50873	0.494033	-1.16963	2.44601		11	0.282621	0.146902	0.50984	-0.34425	0.368121	0.067424	0.070365	-0.06131	-0.12055	-0.6333	0.082234	0.268443	0.601712	-0.76443	0.104906	-0.23147	0.128946	-0.42351	-0.16914	0.712005
12	5.70523	2.34487	2.33112	2.12227	0.954898	-0.05307	1.93553	-2.67417	2.21667	1.1257	2.24752	2.0348	1.12132	-0.41097	3.34355	-0.03175	0.869759	1.85848	-0.56514	4.33542		12	-0.098	0.322995	0.076001	-0.49485	0.122555	-0.39354	0.093729	-0.17361	-0.21532	-0.29617	-0.02236	0.17784	-0.13025	-0.31096	0.281065	-0.50732	0.197223	-0.0966	-0.4915	0.248876
13	5.50466	1.47755	3.07556	0.98949	8.15556	0.199553	1.83922	0.733701	3.32171	-0.76927	1.96443	1.30591	0.279389	0.2068	5.09425	-0.06455	0.229082	0.603933	0.126738	1.62848		13	0.061246	-0.04182	-0.043	-0.72372	0.224904	-0.39089	-0.01984	0.392017	-0.61389	-1.72077	-0.02455	0.006878	-0.09379	-0.71612	0.072455	0.101866	0.009419	0.363991	-0.65616	-0.0943
14	2.05871	2.09712	1.70465	0.788471	2.0458	0.567162	1.53202	2.05332	1.68402	2.1439	1.46488	0.89199	0.020075	0.744639	0.872331	-0.15155	0.843702	0.73613	-0.19372	0.978508		14	0.099924	-0.18686	-0.15653	-0.4962	0.032843	-0.08481	0.11288	0.031565	-0.22699	0.395433	0.397605	0.020892	0.098583	-0.32719	0.009004	0.308535	-0.0897	-0.15095	-0.34888	-0.25027
15	1.92047	0.081169	0.93586	0.638037	3.68183	1.28505	1.59929	1.30385	2.22624	1.33694	1.55775	2.02876	-0.089	1.66462	3.25103	-0.60094	-0.3009	1.74481	-0.15556	0.499569		15	0.167211	0.109725	0.021048	-0.60609	0.194812	0.53583	-0.18989	0.019327	-0.20927	0.330636	0.131254	0.073024	0.208121	-0.45134	-0.05412	0.005784	0.037014	0.051585	-0.11574	-0.34996
16	6.37301	1.34328	2.86606	0.254645	2.70651	0.047792	0.530004	1.78023	-1.40868	2.46766	8.96328	3.4974	1.89166	0.783743	1.48369	0.709664	-0.44965	1.70866	-1.42703	1.39883		16	0.205734	-0.20038	0.270218	0.426151	0.085737	-0.10404	-0.1425	0.024194	-0.52143	-1.73399	0.084658	-0.10321	0.226579	-0.19737	-0.0455	0.083386	-0.11611	0.615527	-0.51753	0.121674
17	4.27119	1.18029	0.561867	0.31394	3.26184	0.770871	0.815084	0.904427	-0.64918	2.14106	3.56737	0.944064	0.292921	1.27475	2.46214	0.41642	-0.41816	-0.60727	-0.12047	2.89753		17	0.165856	-0.02112	0.392891	-0.34651	0.014848	-0.60946	0.145948	-0.22587	-0.63673	-0.88291	0.077879	0.47926	-0.11378	-0.87648	-0.06404	0.285376	0.291728	-0.05061	-0.49472	0.288684
18	8.24685	-0.00622	1.02026	0.247686	2.99257	-0.06253	0.085499	0.55515	-1.69769	2.54183	7.61063	1.66965	1.58517	0.64022	1.26688	-1.03385	-0.2783	-1.02535	-2.00779	1.76878		18	0.412739	-0.00584	0.361186	-0.39684	0.047614	0.170113	0.168615	-0.24621	-0.302	0.006829	0.321474	0.145012	0.327941	-0.4252	-0.03498	-0.41926	-0.2204	0.024643	-0.52655	-0.12737
19	4.95733	0.580869	1.51428	-1.05734	3.05398	0.875806	0.601816	0.932907	-0.48779	2.95524	1.65102	1.50274	0.071843	-0.19231	0.895856	1.58109	0.698349	0.510927	1.66501	0.418671		19	-0.05426	0.036215	0.251882	0.073913	-0.06795	0.000562	0.274908	-0.6366	-0.95677	-2.00955	-0.18609	0.184227	-0.09324	-0.63443	-0.16854	0.189106	0.026668	-0.4323	-1.09417	-1.83426
20	6.11052	0.680903	2.72485	-1.14963	2.46518	0.155748	1.32762	-1.17509	-0.12338	0.834202	10.7418	0.679583	0.195521	-0.77328	1.00713	-0.44808	-0.48693	1.47044	1.10632	1.08507		20	-0.138	-0.16223	0.222393	0.267801	-0.15141	0.748717	0.028215	-0.39669	-0.96952	-1.76748	0.423087	-0.18799	-0.24472	0.021324	-0.01786	0.184633	-0.01581	-0.50568	-0.96425	-0.11021

## Sheet: Figure 6i
Figure 6i.	Calcium signal amplitude (AUC, z-score) in D1-SPN during reward delivery (CS+ offset)
	Genotype: D2-Cre (Control)									Genotype: D2-Cre;VAChT lox/lox (VAChTcKO)
	Contingency: CS+									Contingency: CS-
Session	mouse 1	mouse 2	mouse 3	mouse 4	mouse 5	mouse 6	mouse 7	mouse 8	mouse 9	mouse 1	mouse 2	mouse 3	mouse 4	mouse 5	mouse 6	mouse 7	mouse 8	mouse 9	mouse 10
1	0.00927	1.27159	2.2022	1.71574	1.24201	0.77717	1.71333	1.34595	1.12159	4.50906	2.1045	1.51513	3.84528	0.81106	1.93306	0.41803	8.24846	-0.1867	5.69474
2	2.20701	3.61034	2.27727	2.59555	2.87208	1.48144	1.85295	11.5869	6.68002	5.63734	2.67064	4.13611	0.10628	2.55596	2.6318	1.84713	5.60599	2.84902	13.5055
3	1.00553	3.27307	2.62668	1.21905	1.09145	2.22919	2.68118	5.74439	9.62971	0.90096	2.96811	5.16285	4.38604	0.87117	4.4137	2.80498	4.14198	3.72821	8.50793
4	1.1349	5.05473	2.9003	2.7673	5.69604	2.57578	12.341	4.42034	15.7314	9.74366	8.46673	4.86977	6.31364	2.44898	0.17465	1.01546	0.63977	3.24824	8.07668
5	1.46664	6.31266	4.33374	3.05539	4.05619	2.53441	18.225	13.7423	20.6524	2.13981	0.58505	2.6596	4.85524	3.53156	1.47331	-0.21242	4.89198	2.13553	3.32472
6	5.42981	2.7267		3.16143	6.92672	3.05454	5.28783	6.78442	13.2905	3.02244	1.64177	4.81371	1.36845	0.68644	3.34601	2.20347	-0.57121	1.80207	15.6327
7	8.50517	1.86664	5.35998	2.98903	5.95777	2.95479	9.27723	6.10367	16.456	1.71285	0.88138	1.82833	2.7742	1.80045	2.11375	1.2691	4.85809	1.91036	10.8412
8	8.72949	2.27953	8.17567	1.77989	2.68689	2.42243	8.83807	4.3676	7.68997	0.19828	0.52984	3.28405	2.27177	0.52239	0.12504	2.33575	2.97291	1.84452	9.86443
9	8.2064	1.55473	3.67378	2.06251	1.11739	5.23436	5.42842	6.63928	8.38068	15.8603	3.3902	2.26105	0.22797	0.27856	1.90211	0.55307	3.83457	2.53566	17.9267
10	8.12437	2.22464	2.44167	1.12603	4.24033	2.29544	3.85802	3.00276	6.99259	5.31582	8.4397	4.73334	1.13707	3.40984	2.63775	1.60932	4.0457	2.84379	8.4907
11	7.88898	2.25231	4.42657	3.06499	5.83275	6.24232	6.21893	7.16138	7.17304	2.6288	3.09061	4.83927	3.38761	2.6572	1.68128	1.48185	0.76646	0.20979	15.247
12	10.0505	2.35902	4.48371	4.25466	5.04239	8.81917	5.14182	6.32478	5.80475	6.19179	6.51564	2.56434	1.15581	0.44305	1.40472	1.14835	2.10248	2.29725	6.01125
13	9.62961	3.3887	2.29804	2.5708	1.27468	7.2528	2.8479	7.96925	12.8933	2.9178	1.28201	11.3247	1.05711	5.13481	2.21376	7.83385	1.33441	4.09442	6.69842
14	9.26722	0.73972	1.1743	1.71948	2.05116	7.30339	1.9682	3.8103	15.738	1.0291	4.12905	2.67676	6.05601	0.05187	1.23327	5.6574	1.84414	3.2902	9.4073
15	14.7207	3.68329	4.98504	1.10559	2.50199	2.82144	4.23095	4.38935	9.48747	3.186	4.41575	3.02926	1.35047	1.75395	0.5871	1.35684	3.77637	1.28824	10.1746
16	5.23328	1.83962	8.64056	2.91109	1.20248	5.03056	4.15933	6.38182	6.04709	0.9893	4.51524	3.7358	3.37722	2.83033	1.00373	0.06797	0.18068	5.95619	9.38543
17	7.32652	0.88784	1.94525	0.967	2.12955	4.58151	1.5479	2.91633	9.20265	4.50397	3.47557	2.01022	1.05275	0.12507	0.76205	1.69362	1.67205	2.90925	7.70142
18	7.92834	2.27426	1.73687	0.06263	1.79917	4.46924	2.9409	3.25797	10.5434	1.91213	3.06257	5.43722	2.1478	3.14972	1.62741	3.75189	5.52889	4.79795	3.77595
19	6.46991	0.05097	3.43161	1.29492	0.6184	1.46166	3.63696	0.37195	3.94489	2.56421	1.5612	6.43681	0.35484	7.61888	4.13814	3.40772	2.86604	2.92658	10.1869
20	7.24145	2.13762	1.27176	1.61969	1.08409	3.8176	2.01919	3.28492	7.08982	2.2436	3.10181	1.05759	0.63623	1.23852	2.81919	15.5943	3.52548	3.61996	8.48626

## Sheet: Figure 6j
Figure 6j.	Calcium signal amplitude (AUC, z-score) in D1- and D2-SPN the first 10 seconds CS offset
	Genotype: D2-Cre (control)																						Genotype: D2-Cre (control)
D1-SPN	Contingency: CS+									Contingency: CS-												D2-SPN	Contingency: CS+									Contingency: CS-
Session	mouse 1	mouse 2	mouse 3	mouse 4	mouse 5	mouse 6	mouse 7	mouse 8	mouse 9	mouse 1	mouse 2	mouse 3	mouse 4	mouse 5	mouse 6	mouse 7	mouse 8	mouse 9				Session	mouse 1	mouse 2	mouse 3	mouse 4	mouse 5	mouse 6	mouse 7	mouse 8	mouse 9	mouse 1	mouse 2	mouse 3	mouse 4	mouse 5	mouse 6	mouse 7	mouse 8	mouse 9
1	-6.00841	-3.96138	-3.51319	0.284462	-5.63585	0.616295	0.624369	-2.63578	-2.57194	-3.31626	-0.23213	-1.20645	0.189526	-1.2696	-0.99248	1.57067	0.610712	-3.18975				1	0.8381	3.93479	2.29039	1.24749	0.394678	0.201213	0.208577	-0.38726	-0.04407	-2.86822	2.60618	1.72256	0.207168	-0.12389	0.008324	0.005396	-0.32388	-1.02968
2	-2.21902	-3.27996	-3.62019	2.1395	-3.06503	0.962441	0.759994	-2.73592	-0.65267	-0.72085	0.090173	-2.91985	0.61922	-0.02019	0.203777	1.26185	1.72585	-0.73837				2	0.403523	-0.88892	2.51987	1.15505	0.14822	0.591261	0.054937	0.131436	0.575985	0.125916	0.084349	2.01495	1.15487	0.000118	0.010045	0.060159	-0.06454	-0.21087
3	-2.31627	-4.00667	-4.05508	-2.83125	-5.23291	-0.10197	-0.97035	-2.1089	-2.89331	-0.90105	-2.46315	-0.59182	2.36166	-0.31352	-1.03903	0.590448	1.05135	-1.10711				3	0.258971	4.46292	0.17261	1.24457	1.11486	1.47879	0.495094	0.524946	1.70719	-0.53554	1.25552	-1.53129	4.03743	-0.01514	-0.89409	0.053954	-0.23461	1.14738
4	-5.34153	-4.82305	-4.78893	-2.72782	-3.62519	-2.34199	-3.01899	-3.42285	-6.17001	-1.86596	-2.48495	-0.69565	1.64938	-1.12746	3.09043	-0.37905	-0.53164	0.258302				4	0.576984	4.21348	-1.05898	3.41027	1.77212	2.15921	0.372241	0.4815	-1.47181	1.31977	2.58146	-1.3483	1.14527	1.00222	2.38533	-0.06151	0.150296	-0.51742
5	-4.47973	-3.41887	-4.15792	-2.9264	-4.04213	-0.27553	-2.48598	-4.61667	-5.41828	-1.85418	-1.40344	-1.94015	1.23368	-0.32473	-0.4726	0.064778	0.800458	-0.41383				5	2.00705	4.88389	-1.63882	1.88873	1.77876	-1.19026	1.21093	-0.34329	-1.05997	1.42894	2.36958	-0.7011	0.913281	0.746645	-1.44591	0.007317	-0.21003	-0.66901
6	-2.92589	-4.36785	-2.48747	-2.35205	-7.98527	-0.43511	-3.96139	-4.75138	-5.56194	0.993411	-1.53654	-1.7103	-0.99972	-2.38282	-0.16044	-1.49039	0.866965	0.264888				6	3.00827	-0.08405	2.6083	0.370571	0.488351	-0.54372	0.732141	0.229288	-0.116	0.767589	0.250815	1.58968	-1.18564	0.663162	0.01373	-0.79634	-0.03152	0.186772
7	-4.32038	-4.07037	-3.0202	-2.07825	-4.7799	-1.20447	-1.71224	-4.2306	-6.1536	-0.49665	-0.73166	-2.16012	1.04774	1.54935	-1.67688	-0.87248	2.24071	-1.20126				7	-1.2119	1.16644	1.71673	1.97499	1.10693	-0.95616	0.958616	0.446596	-0.35959	-0.93139	0.110901	1.07727	0.586589	0.901324	-1.39571	-0.43429	0.089126	-0.5194
8	-2.53716	-5.23509	-2.66552	-3.54874	-3.03724	-2.55606	-4.11769	-4.39125	-7.36382	-0.89136	-2.08451	-2.34027	1.54935	-0.90957	-2.74573	-0.59516	1.58919	-1.60052				8	1.77204	3.82251	-0.47268	-0.23469	1.37902	0.838055	1.25612	-0.24513	0.376742	0.11623	1.66018	-0.12542	-0.41718	-0.04409	0.995632	-0.53021	-0.13988	-0.22685
9	-2.7217	-5.05943	-2.07959	-5.01771	-3.20924	-3.83397	-6.24427	-6.71093	-7.98589	-1.07132	0.004026	-0.22262	0.354435	-2.85523	-1.75923	0.300537	2.63533	-1.46515				9	3.08598	-0.20956	-0.01204	0.522939	0.070121	-1.78949	0.375266	0.263344	-0.743	1.52687	0.459451	0.475604	1.06303	-0.15283	-1.25295	-0.8614	-0.08711	-0.25294
10	-5.07377	-4.8548	-3.10463	-5.25693	-3.38382	-5.73337	-4.55832	-3.94415	-9.96158	-1.0965	-1.11624	0.035616	1.50692	-1.51622	-1.95168	-1.13377	-0.40241	-1.53834				10	3.91888	0.132873	1.25776	2.60202	-0.36514	-1.08493	0.398257	0.714725	3.50951	0.931182	0.927161	1.60924	0.404895	-0.52481	-1.13229	0.014849	0.535108	0.019314
11	-2.83957	-2.89512	-0.35133	-0.45364	-2.83652	-3.56323	-1.40629	-3.81285	-3.48666	-6.22785	-3.42358	-1.24752	-2.8398	-0.96553	-1.93065	-3.21543	-0.06593	-2.40479				11	2.85397	1.07834	1.15602	0.250295	0.485033	0.301686	0.105694	0.231497	1.97434	1.76842	0.869679	0.828687	-0.84673	-0.49847	0.149886	-0.40351	0.470444	-0.17841
12	-2.10023	-3.26612	-2.44087	-2.39445	-4.83954	-1.21068	-2.37324	-4.83298	-2.10433	-2.07796	-0.87724	-2.03125	-1.25403	-2.08004	0.010259	-1.38697	0.298913	-2.17703				12	1.79878	4.34566	0.071015	2.00342	2.88552	0.734048	0.658175	0.227527	-0.95221	1.09542	2.69175	0.599468	0.627318	0.681551	0.436969	0.426071	0.685221	-1.67255
13	-1.56542	-2.94712	2.93108	-1.34037	-6.3688	-2.64711	-3.28174	-2.88285	-6.96441	-4.28593	0.773956	-0.66209	-2.09148	-3.74674	-2.54443	-1.47079	-1.19431	-3.71482				13	2.99332	-1.7407	1.10678	0.439229	0.693619	-0.28752	0.559623	0.746635	0.384883	1.06478	-0.03606	0.93483	-0.04157	0.370909	-1.07623	-0.60361	0.19265	-1.48572
14	-2.35905	-1.82175	0.036529	-1.59861	-4.98531	-2.72581	-5.08042	-3.88063	-9.66417	-2.07611	-2.51918	-1.17792	-1.42702	-2.17143	-2.28863	-2.68135	1.16305	-2.75318				14	2.5211	0.032265	0.728171	2.17633	2.92188	2.33452	0.424304	0.938184	2.52201	1.95244	-0.26324	0.834975	0.890625	1.16599	0.27698	-0.3617	0.52855	-0.14876
15	-2.63601	-2.55944	-2.05216	-1.1192	-6.57608	-3.8066	-4.386	-5.55022	-9.32312	-3.46128	-0.87659	0.278602	-0.8088	-3.05514	0.705374	0.280916	-0.62952	-3.18593				15	0.026138	2.38766	1.27774	2.07014	1.516	2.56777	0.406659	0.812091	6.5654	-2.03275	1.92452	-1.16343	1.15074	-0.90687	1.98208	-0.12735	0.289121	0.770804
16	-1.06916	-5.75341	-0.92734	-2.77438	-6.34874	-5.3971	-4.66142	-5.90727	-9.03577	-3.86394	-3.51245	1.8494	-0.52851	-3.47999	-3.5679	-1.96781	-4.32926	-1.67525				16	1.0385	3.48294	0.4176	1.05929	2.22411	1.23925	0.793855	0.721181	3.90228	0.221822	1.69093	-0.41328	-0.158	0.589064	-0.91811	-0.24232	0.439906	0.214284
17	-3.44108	-6.61377	-2.58951	-2.22972	-8.95127	-4.98442	-3.64072	-4.47391	-10.6035	-6.62871	-2.01968	2.84703	0.024724	-3.31047	-3.76763	-1.57012	-1.18934	-3.32191				17	0.570085	3.66673	0.139314	1.68592	2.04893	1.08433	0.568782	0.886487	3.67587	1.08597	1.27616	-0.23809	0.123697	1.05999	-1.43425	0.232611	0.277267	0.536252
18	-3.80987	-4.57426	-2.01442	-2.09988	-7.33154	-5.90325	-4.61466	-3.04817	-5.6713	-7.85358	-2.77656	1.18909	-0.19044	-4.87437	-2.80301	-2.87491	0.504828	-1.13854				18	-0.44817	0.379662	0.111515	1.82755	2.77806	0.332838	1.09456	0.037269	0.350992	-1.69158	-0.09719	-0.33594	1.71577	0.91937	-1.19634	0.20977	0.346271	-1.35091
19	-4.42142	-9.5382	-1.08472	-2.55433	-6.78161	-4.01823	-5.5809	-4.29069	-8.62435	-0.80184	-2.01	-3.16453	-1.15249	-2.06108	-4.68402	-1.20798	-0.68922	-0.76774				19	1.44622	4.70667	1.15727	1.76372	1.34488	0.248748	0.831191	1.17081	2.64601	-1.26537	3.26994	0.159345	0.923501	0.378659	0.542122	0.094845	0.981516	1.13969
20	-5.31161	-7.8806	-1.35758	-1.20805	-7.46727	-6.19173	-4.78029	-4.23351	-6.33305	-1.47827	-4.5271	-0.10035	-0.34852	-3.86875	-3.84857	-0.26771	0.077798	-1.98752				20	1.00244	1.46204	1.88982	1.5574	2.83194	3.65284	0.895259	0.706355	1.86369	0.614596	1.85433	0.328074	-0.79835	0.886129	2.49411	-0.16322	0.960856	-0.05561
	Genotype: D2-Cre;VAChT lox/lox (VAChTcKO)																						Genotype: D2-Cre;VAChT lox/lox (VAChTcKO)
D1-SPN	Contingency: CS+										Contingency: CS-											D2-SPN	Contingency: CS+										Contingency: CS-
Session	mouse 1	mouse 2	mouse 3	mouse 4	mouse 5	mouse 6	mouse 7	mouse 8	mouse 9	mouse 10	mouse 1	mouse 2	mouse 3	mouse 4	mouse 5	mouse 6	mouse 7	mouse 8	mouse 9	mouse 10		Session	mouse 1	mouse 2	mouse 3	mouse 4	mouse 5	mouse 6	mouse 7	mouse 8	mouse 9	mouse 10	mouse 1	mouse 2	mouse 3	mouse 4	mouse 5	mouse 6	mouse 7	mouse 8	mouse 9	mouse 10
1	-1.97634	-0.74591	-3.78978	-2.27182	-1.61579	-4.53961	-3.78713	2.81024	0.459678	3.21584	-3.75333	-1.23223	-1.57316	-0.01257	-1.96691	-1.20241	0.798889	0.916087	0.220058	0.976915		1	-0.09649	-0.10517	0.199144	-1.03322	-0.18029	-0.70112	-0.30336	-0.01547	-0.91934	-2.95476	-0.08519	-0.41141	-0.24209	-0.87097	-0.44696	-0.01024	-0.26447	-0.38056	-0.04118	-1.6029
2	-3.55561	1.25312	-2.71992	0.164361	-1.80775	-6.19606	-4.91265	-0.55897	2.48783	0.53255	-3.68132	7.2965	-0.34775	1.73322	-1.96389	-1.30198	-2.12254	-0.12867	0.164949	1.1826		2	-0.11564	-0.28542	-0.11317	-1.31764	-0.34424	-0.4372	-0.2558	-0.39747	-0.76116	-1.37582	-0.04325	-0.23812	0.079675	-0.49002	-0.25696	-0.09734	-0.39716	-1.56478	-0.39709	0.559405
3	-4.82073	0.271311	-0.52639	-0.73707	-1.92298	-5.82661	-2.26384	-1.415	0.467239	-2.85664	-4.4957	2.70493	-2.68415	1.13713	-1.8344	-0.90661	-0.71846	1.01214	0.753399	-2.02382		3	-0.38221	-0.3239	-0.67032	-0.53844	-0.08788	-0.33203	-0.99098	-0.35219	-0.20664	-1.04467	0.258572	-0.18555	-0.26608	-0.69199	-0.62944	-0.16526	0.12453	0.28784	-0.32399	0.785375
4	-6.09359	-1.04913	-2.84479	-1.84421	-0.58974	-4.46204	-4.79588	-3.66847	-0.12909	-3.0455	-7.21854	4.27476	0.202674	0.408724	-2.17797	-2.01715	-0.65722	-1.25209	1.0737	-2.0585		4	-0.23354	-0.15667	-0.39408	-0.91065	-0.66028	-0.15345	-0.13411	-0.49613	-1.26737	-1.22989	-0.42759	-0.10113	-0.58935	-0.73601	-0.18768	-0.03885	-0.26247	0.194058	0.188449	0.788412
5	-2.03556	-0.51291	-2.60327	-2.34471	0.409712	-6.80191	-1.65725	-2.87161	0.290123	-4.31549	1.74965	-0.58275	-0.18515	-0.38835	-1.20918	-2.53827	-0.7062	0.116419	-0.79789	-2.25343		5	0.062897	-0.55524	-0.64294	-1.05845	-0.01643	-0.32582	-0.34495	-0.72247	-0.4419	-0.92675	0.068418	0.188051	-0.03457	-0.63006	-0.39653	-0.25972	-0.18366	0.234524	0.183651	0.058946
6	2.25318	-3.62946	-2.6927	0.344086	-0.26903	-2.74434	-4.74725	-1.56785	0.133675	-0.43403	6.18516	-2.37098	0.349541	1.30089	-1.31176	-3.02914	-2.24587	-1.63943	-1.01087	-2.22501		6	-0.03676	-0.70713	-0.34132	-1.26723	0.023193	0.206944	-0.97047	0.024071	-0.23463	-1.26704	-0.14177	-0.57368	-0.20177	-0.93002	-0.19013	-0.19684	-0.10774	-0.29702	-0.37401	0.38267
7	1.641	-2.07652	-3.22418	0.338075	-0.427	-3.60495	-5.06539	-1.35016	-0.70774	-2.63177	2.84956	-0.40396	-3.39958	2.91698	1.5231	-1.17593	-1.05639	-0.91178	1.0797	-1.91993		7	-0.42309	-0.27481	0.314807	-2.4423	-0.38101	0.166324	0.162017	-1.27603	-0.54603	-0.83551	-0.3153	-0.61628	-0.49142	-1.04134	-0.2135	0.369625	0.266047	-0.08192	-0.19173	-0.67326
8	4.45847	-7.31777	-2.69485	-1.03891	6.28072	-3.08562	-6.0161	-3.58488	-1.03819	-3.06305	3.33178	-2.02608	-0.52341	0.025684	2.71567	0.408299	-0.17524	-1.25758	-1.03131	0.305818		8	-2.18342	-4.13746	-0.70733	-0.83973	0.315885	-0.1635	-0.44736	-0.45443	-1.12616	-0.90093	-0.19896	-0.70694	-0.1196	-0.90153	-0.3395	0.166279	-0.36123	0.279792	-0.38813	0.093362
9	6.59732	-1.65715	-1.13346	0.247558	1.3957	-1.28935	-3.70704	-1.85959	-0.46086	0.08825	5.57324	-0.99102	-0.87513	0.48862	-2.34899	-0.90043	-2.33195	-0.79081	-0.78178	-0.9973		9	-0.60907	-0.7304	-0.85664	-1.00343	-0.13449	-0.00787	0.236273	-1.32968	-0.13864	-2.86525	0.270413	-0.66021	-0.07408	-0.70735	-0.08563	0.056323	-0.15829	-0.19398	-0.14382	-0.16504
10	3.28586	1.40567	-2.22375	-0.38909	1.38041	-1.05311	-3.11948	-3.38187	-0.50587	2.7588	7.28209	-1.25292	-1.7945	2.09565	0.959289	-0.76892	-2.72543	-3.33675	-0.59227	1.50124		10	-0.55478	-0.51084	-1.33792	-1.35586	-0.07658	0.053071	-0.68844	-0.09314	-0.31084	-0.7177	-0.06173	-0.50662	-0.1822	-0.51307	-0.07053	0.071357	0.136104	-0.10875	-0.15909	-0.66109
11	-2.72105	-4.23535	-2.51504	2.73883	2.28229	-1.34722	-3.75319	-0.97841	0.262117	-0.72327	7.02151	0.493362	-2.26637	-0.01344	8.08389	-0.36294	-1.23362	-1.81193	-2.24284	-0.32404		11	-0.68175	-0.63924	0.136089	-0.61024	0.130867	0.052959	-0.0974	-0.34422	0.127898	-1.63264	0.006733	0.039549	0.129898	-0.471	-0.20735	-0.36367	0.206916	-0.49276	-0.35937	1.19072
12	-2.51683	-2.92424	-1.84408	-0.31723	-1.11503	-1.81663	-3.2944	-3.61698	1.91685	-0.69637	3.8129	-1.33455	-0.4588	-0.4585	1.01289	-1.93797	-1.21954	0.628744	-1.85537	-4.15158		12	-0.24149	-0.42118	-1.20056	-3.70018	0.071997	-0.61107	-2.3435	-0.7463	-0.29678	-1.71652	-0.09796	-0.05294	-0.35868	-0.34467	-0.0188	-0.87869	0.156531	-0.4337	-0.86344	0.797466
13	-3.25503	-8.1812	-3.97738	0.41518	4.62905	-2.25334	-2.26134	-2.97932	-0.98857	-2.15858	-0.85067	-1.21704	-1.0773	0.327261	5.77338	-2.61872	-0.75529	-2.51441	-1.37595	-0.33297		13	-0.17607	-0.83508	-0.38868	-1.26475	0.092678	-0.3757	0.112038	-0.94287	-0.82512	-2.40098	-0.06054	-0.12071	-0.49662	-0.61025	-0.20856	-0.14438	-0.02004	0.083464	-0.77336	-0.09222
14	-3.07581	-8.57642	-4.90708	-1.13323	-0.10636	-1.60809	-2.9966	-4.98114	0.204095	-3.19432	-1.3101	-3.50465	-1.73195	-1.51654	-1.04372	-1.91623	-1.44749	-1.71331	-0.66182	-0.60814		14	0.326541	-0.80432	-1.23241	-0.83446	-0.10013	-0.10071	0.351732	0.030016	-0.17654	0.425803	0.437979	-0.10676	-0.02487	-0.24009	-0.15565	0.251073	-0.21142	0.005746	-0.63868	0.528583
15	-1.29196	-7.19012	-3.41506	-0.47471	1.1201	-3.01983	-2.28095	-2.74203	-0.11698	-1.69025	-1.17539	-2.42355	-1.96635	-0.21637	4.9199	-1.04969	-3.0688	1.10289	-1.66128	0.027111		15	-0.30663	-0.43986	-0.76299	-0.89717	0.170132	-0.28755	-0.01109	0.03123	-0.81832	-0.50286	0.218003	-0.0499	-0.10603	-0.55329	0.011632	-0.0627	0.051585	0.09174	-0.49461	0.030949
16	2.66793	-9.43957	-5.92221	-1.67216	0.397401	-0.9659	-1.77989	-4.915	0.469664	-5.21189	6.10254	-9.97486	-1.16494	0.420832	-0.01217	-1.34234	-1.75319	-1.24269	-1.09962	-0.70348		16	-0.50656	-0.57738	-0.62813	0.277384	-0.03191	0.187458	0.005202	-0.17699	-0.55093	-2.83429	-0.18659	-0.5422	-0.23274	-0.06286	-0.32787	0.282107	-0.1758	0.861556	-0.74231	-0.47995
17	4.16783	-7.87622	-3.28552	-0.12327	1.15876	-1.59378	-4.13901	-3.4743	0.471716	-4.2154	2.29671	-0.24401	-3.06569	-0.12924	1.60223	-0.18474	-1.59916	-3.6921	-0.22243	-2.67839		17	-0.4672	-0.71868	-0.52599	-1.10086	-0.04608	-0.31875	-0.46918	-0.62464	-0.54156	-1.0538	0.185863	0.354608	-0.3989	-0.75508	-0.12836	-0.02248	0.312308	0.087986	-0.81474	-0.51735
18	4.24575	-6.79586	-3.60066	-1.09137	0.887916	-1.08918	-4.17557	-9.65164	-1.36898	-4.70828	5.89718	-2.44991	0.120217	-0.24712	-0.71042	-2.79591	-3.53107	-4.46665	-0.91183	-2.39438		18	-0.32207	-0.41018	-0.42693	-1.13002	0.037075	-1.26653	-0.54004	-0.76049	0.085047	-0.4618	0.334955	-0.22754	-0.07086	-0.31972	-0.17171	-0.61547	-0.29952	-0.27611	-0.72957	-1.09746
19	3.24093	-7.39775	-5.28232	-2.27457	0.237372	-1.65977	-5.8028	-10.6014	0.667789	-4.2796	0.771259	-3.2787	-2.24052	-1.52252	0.841553	0.608164	-3.86822	-3.44236	-1.24946	-0.23414		19	-0.23822	-0.40698	-0.9141	-0.36377	0.011509	-0.51008	0.435913	-1.05864	-1.8994	-2.16912	-0.36105	-0.19205	-0.32536	-0.987	-0.17984	-0.13648	-0.20308	-1.17934	-1.20649	-2.07017
20	4.678	-8.06739	-6.72007	-1.54952	0.577614	-4.50642	-13.5107	-8.57872	-0.81499	-3.63462	14.1991	-1.58805	-1.59862	-3.14661	-0.35034	-3.208	-1.98719	-4.0298	-1.34148	0.701162		20	-0.18513	-0.87426	-0.24756	-0.54004	-0.18567	-0.55275	-0.20918	-0.75156	-1.092	-0.758	0.191836	-0.39327	-0.52748	-0.0177	-0.21988	-0.43581	0.046365	-0.90975	-0.92193	0.912451
