# Supplementary material for: Continuous cholinergic-dopaminergic updating in the nucleus accumbens underlies approaches to reward-predicting cues
Source: Nat Commun. 2022 Dec 24;13:7924. doi: 10.1038/s41467-022-35601-x (PMC9789106; doi:10.1038/s41467-022-35601-x)
Supplement: Supplementary file 4 — Source Data [file 41467_2022_35601_MOESM4_ESM.zip › Data Source_Figure7.xlsx]

## Sheet: Figure 7b
Figure 7b.	Western blot analysis
	Actin western blot
												mCherry western blot
												VAChT western blot
	Synapsin western blot

## Sheet: Figure 7e
Figure 7e.	Approaching behaviours (seconds/trial) in control littermate (VAChT lox/lox), VAChTcKO-sham and VAChTcKO-VAChT rescued during CS presentation
Sessions 1-10: acquisition. Sessions 11-20: Reversal
	Genotype: Control littermate																Genotype: Control littermate
	Contingency: CS+ presentation.							Contingency: CS- presentation.									Contingency: CS presentation, delta (CS+ - CS-).
Session	mouse 1	mouse 2	mouse 3	mouse 4	mouse 5	mouse 6	mouse 7	mouse 1	mouse 2	mouse 3	mouse 4	mouse 5	mouse 6	mouse 7		Session	mouse 1	mouse 2	mouse 3	mouse 4	mouse 5	mouse 6	mouse 7
1	1.8522	0.4739	0.95145	1.5076	3.2313	1.94125	0.7881	0.8447	0.9118	1.08575	1.0858	1.531	1.0756	0.5032		1	1.0075	-0.4379	-0.1343	0.4218	1.7003	0.86565	0.2849
2	2.0412	0.13215	0.80485	1.843	1.73595	1.61725	0.55975	1.29755	0.6986	0.94455	0.747	1.39755	3.436	0.3164		2	0.74365	-0.56645	-0.1397	1.096	0.3384	-1.81875	0.24335
3	2.4682	1.03175	0.4675	0.41275	0.9302	0.81405	0.0625	0.2517	0.24265	0.66885	0.6677	0.41825	0.6901	0.2494		3	2.2165	0.7891	-0.20135	-0.25495	0.51195	0.12395	-0.1869
4	1.2592	1.8236	1.50955	0.79165	2.53465	0.22235	0.4334	0.02295	0.11985	0.41665	0.2561	0.4212	1.39265	0.1631		4	1.23625	1.70375	1.0929	0.53555	2.11345	-1.1703	0.2703
5	2.03205	1.5033	1.96395	0.8308	3.0112	0.12185	0.9489	0.2053	0.35835	0.01105	0.40465	0.46795	1.184	0.0819		5	1.82675	1.14495	1.9529	0.42615	2.54325	-1.06215	0.867
6	1.9324	2.26655	1.41315	2.31005	2.41675	0.57125	2.3311	0	0.6902	0.0011	0.7789	0.304	0.57965	0.22025		6	1.9324	1.57635	1.41205	1.53115	2.11275	-0.0084	2.11085
7	2.6446	2.59975	2.13385	3.5213	1.78	1.2689	1.60975	0	0.59125	0.0004	0.5576	0.56205	0.4098	0.3292		7	2.6446	2.0085	2.13345	2.9637	1.21795	0.8591	1.28055
8	1.74355	3.3409	2.5195	3.32135	2.87615	2.03985	2.99415	0.0646	0.0784	0.01545	0.5851	0.63395	0.2519	0.09745		8	1.67895	3.2625	2.50405	2.73625	2.2422	1.78795	2.8967
9	2.32015	3.20035	1.9574	1.91645	2.1769	2.0905	2.4349	0.33405	0.3132	0.46655	0.75205	0.3517	0.1315	0.2549		9	1.9861	2.88715	1.49085	1.1644	1.8252	1.959	2.18
10	0.9947	3.025	3.2211	2.3457	2.5751	2.8714	1.5087	0.7177	0	0.6493	0.918	1.295	0.3998	0.52965		10	0.277	3.025	2.5718	1.4277	1.2801	2.4716	0.97905
11	1.9752	0.28805	0.5166	1.0558	1.5444	0.53065	0.64815	1.8983	0.84315	1.5438	2.12625	2.1477	0.78745	1.3206		11	0.0769	-0.5551	-1.0272	-1.07045	-0.6033	-0.2568	-0.67245
12	2.86905	0.0038	0.66125	0.80455	2.2805	0.7235	0.92255	3.1003	0.5911	1.4639	1.2624	1.57115	0.4452	0.9485		12	-0.23125	-0.5873	-0.80265	-0.45785	0.70935	0.2783	-0.02595
13	4.5214	0.15375	0.5731	0.68905	2.8485	0.245	1.29467	1.43105	0.547	1.03825	1.5625	1.59285	1.02695	0.491		13	3.09035	-0.39325	-0.46515	-0.87345	1.25565	-0.78195	0.803642
14	5.6926	0.66445	0.9369	1.6081	3.1199	0.4893	1.06025	0.5476	0.4176	1.34055	1.4804	1.9729	0.83035	0.539		14	5.145	0.24685	-0.40365	0.1277	1.147	-0.34105	0.52125
15	3.85815	1.37475	0.07545	1.8481	3.70225	1.2176	1.3376	1.83585	1.124	1.1063	0.91965	1.18615	1.2526	0.44225		15	2.0223	0.25075	-1.03085	0.92845	2.5161	-0.035	0.89535
16	3.2469	2.6753	0.28275	1.88305	3.241	1.07155	1.22715	0.58895	1.58835	2.0253	0.9342	1.3253	1.8175	0.72715		16	2.65795	1.08695	-1.74255	0.94885	1.9157	-0.74595	0.5
17	2.2494	3.0961	0.1331	2.22345	3.55035	1.2416	0.8304	1.04515	0.91445	0.3821	0.51475	1.0152	2.07055	0.19855		17	1.20425	2.18165	-0.249	1.7087	2.53515	-0.82895	0.63185
18	2.2426	4.71885	0.03865	3.06985	4.2073	0.0674	1.68745	0.4384	0.26025	0.79945	0.4846	0.148	1.79395	0.6069		18	1.8042	4.4586	-0.7608	2.58525	4.0593	-1.72655	1.08055
19	2.6203	4.24765	0.1251	3.8791	3.62565	0.705	1.8363	0.765	0.36685	0.14715	0.8701	0.57895	1.20805	1.11605		19	1.8553	3.8808	-0.02205	3.009	3.0467	-0.50305	0.72025
20	3.64405	0	0.04485	4.50535	4.0756	0.8149	1.37765	0.9618	0	0.70315	0.42385	1.05525	1.55835	0.6851		20	2.68225	0	-0.6583	4.0815	3.02035	-0.74345	0.69255
	Genotype: VAChTcKO-Sham																								Genotype: VAChTcKO-Sham
	Contingency: CS+ presentation.											Contingency: CS- presentation.													Contingency: CS presentation, delta (CS+ - CS-).
Session	mouse 1	mouse 2	mouse 3	mouse 4	mouse 5	mouse 6	mouse 7	mouse 8	mouse 9	mouse 10	mouse11	mouse 1	mouse 2	mouse 3	mouse 4	mouse 5	mouse 6	mouse 7	mouse 8	mouse 9	mouse 10	mouse11		Session	mouse 1	mouse 2	mouse 3	mouse 4	mouse 5	mouse 6	mouse 7	mouse 8	mouse 9	mouse 10	mouse11
1	1.90965	0.2442	1.77095	1.38325	2.66165	0.65805	1.7167	1.5183	0.7255	3.5366	0.91455	1.39095	0.7952	2.0796	0.6248	1.80535	2.61665	0.91065	0.5267	0.94465	3.4242	0.7239		1	0.5187	-0.551	-0.30865	0.75845	0.8563	-1.9586	0.80605	0.9916	-0.21915	0.1124	0.19065
2	0.35825	0.1215	0.0675	0.76105	1.33045	1.56585	0.445	0	1.35535	2.8551	0.00245	0.10855	0.52635	0.6366	0.845	1.37525	4.40755	0.75305	0.09315	1.2916	2.6631	0.68035		2	0.2497	-0.40485	-0.5691	-0.08395	-0.0448	-2.8417	-0.30805	-0.09315	0.06375	0.192	-0.6779
3	0.23465	0	1.0962	1.3328	0.8851	0.90065	0.48785	0.4696	0.18265	2.84345	0.02335	0.0075	0	0.66405	1.1713	0.6208	2.20695	0.17865	0.16355	0.30195	1.5518	0.19155		3	0.22715	0	0.43215	0.1615	0.2643	-1.3063	0.3092	0.30605	-0.1193	1.29165	-0.1682
4	0.0479	0.12205	1.5671	3.38585	1.02345	1.5898	0.1228	0.14315	0.05615	2.47145	0.65795	0.01275	0.1545	0.45595	0.6778	0.2018	1.1432	0	0.5995	0.02065	1.57855	0.2796		4	0.03515	-0.03245	1.11115	2.70805	0.82165	0.4466	0.1228	-0.45635	0.0355	0.8929	0.37835
5	0.22345	0.46955	1.9046	2.1894	1.0288	1.32905	0	0.27675	0.12715	2.3634	0.10135	0.57855	0.1614	0.91915	0.5413	0.3433	0.9761	0	0.05865	0.03215	1.89015	0		5	-0.3551	0.30815	0.98545	1.6481	0.6855	0.35295	0	0.2181	0.095	0.47325	0.10135
6	0.92355	0.5551	2.2212	2.6764	1.2617	1.6437	0.16445	0	0	1.96725	0	1.19325	0.50755	1.15325	0.38915	0.74555	0.3475	0	0.26245	0.4141	1.58105	0		6	-0.2697	0.04755	1.06795	2.28725	0.51615	1.2962	0.16445	-0.26245	-0.4141	0.3862	0
7	0.8219	0.97165	2.75645	1.7641	1.1337	1.54735	0.1923	0.0003	0.12205	1.7291	0.0857	1.11525	0.6973	1.21405	1.16275	0.28575	1.0003	0.03685	0.16845	0.00155	2.8854	0.0603		7	-0.29335	0.27435	1.5424	0.60135	0.84795	0.54705	0.15545	-0.16815	0.1205	-1.1563	0.0254
8	0.41555	0.4244	2.0572	1.9624	1.4252	1.9693	0.14795	0	0.0712	1.81785	0.1305	1.59525	0.15075	1.63255	1.035	0.73305	0.92545	0	0.33365	0.345	2.12645	0		8	-1.1797	0.27365	0.42465	0.9274	0.69215	1.04385	0.14795	-0.33365	-0.2738	-0.3086	0.1305
9	0.8555	0.7468	2.4369	2.6157	1.67205	1.06985	0.16375	0.0385	0.2527	2.42015	0	1.22375	0.47915	1.3625	1.35315	0.7297	0.6174	0.16655	0.42715	0.34955	2.69575	0.3351		9	-0.36825	0.26765	1.0744	1.26255	0.94235	0.45245	-0.0028	-0.38865	-0.09685	-0.2756	-0.3351
10	0.6351	0.16785	1.6103	2.92595	1.9985	1.13265	0.2446	0.1147	0.60345	2.4027	0.1871	1.2153	0.6681	1.28685	1.02495	0.54565	1.0263	0	0.4039	0.99825	2.619	0.3708		10	-0.5802	-0.50025	0.32345	1.901	1.45285	0.10635	0.2446	-0.2892	-0.3948	-0.2163	-0.1837
11	1.97025	0	1.37195	1.287	1.1328	0.54075	0.48435	0.21975	0.3796	2.58655	0.0005	0.08465	0	2.03835	2.4879	2.99775	1.9614	0.2889	0.2238	0.30555	3.7355	0		11	1.8856	0	-0.6664	-1.2009	-1.86495	-1.42065	0.19545	-0.00405	0.07405	-1.14895	0.0005
12	1.60015	0.9417	1.0146	1.88125	1.0449	0.76285	0.0875	0.3852	0.2227	2.1211	0.04775	0.3928	0.16195	1.05555	1.58975	3.8707	3.0206	0.1648	0	0	3.3127	0		12	1.20735	0.77975	-0.04095	0.2915	-2.8258	-2.25775	-0.0773	0.3852	0.2227	-1.1916	0.04775
13	1.8085	1.67035	2.62175	2.71025	1.98365	2.6391	0.77955	2.1441	0.7794	2.38575	0.8666	0.5145	0.96815	1.5767	1.99195	2.4919	3.7145	0.1663	0.06125	0.2649	3.106	0		13	1.294	0.7022	1.04505	0.7183	-0.50825	-1.0754	0.61325	2.08285	0.5145	-0.72025	0.8666
14	2.00145	2.0637	3.4592	4.08845	1.97745	2.0564	0.3126	2.5377	0.16155	2.60875	0.36825	0.24815	0.83895	0.58175	1.2866	2.00775	4.1962	0.02765	0.19825	0.36655	4.41645	0		14	1.7533	1.22475	2.87745	2.80185	-0.0303	-2.1398	0.28495	2.33945	-0.205	-1.8077	0.36825
15	2.5417	3.1424	3.2169	3.2317	1.1003	0.946	0.236	1.5042	0.5323	2.2491	0.2801	0.72185	0.5988	0.6845	0.4089	2.46815	4.58015	0.0462	0.47425	0.0008	4.9199	0		15	1.81985	2.5436	2.5324	2.8228	-1.36785	-3.63415	0.1898	1.02995	0.5315	-2.6708	0.2801
16	3.3016	3.29165	3.25635	2.61055	3.9592	0.54395	0.2495	3.2619	1.34775	2.3295	1.74065	0.0601	0.71835	0.7272	0.5151	3.1162	4.3058	0	1.5119	0.03115	4.1929	0.86765		16	3.2415	2.5733	2.52915	2.09545	0.843	-3.76185	0.2495	1.75	1.3166	-1.8634	0.873
17	3.63155	2.44395	4.36245	3.1847	4.9206	0.7168	0	2.0469	0.69955	2.5121	2.1935	0.8565	0.93415	0.6161	0.9817	4.14025	5.3883	0.118	1.968	0.02105	1.93545	0		17	2.77505	1.5098	3.74635	2.203	0.78035	-4.6715	-0.118	0.0789	0.6785	0.57665	2.1935
18	0	0	4.0392	3.0539	2.23705	1.6734	0.1918	2.28675	2.1675	3.7172	2.2658	0	0	0.31535	1.2194	2.01365	5.01575	0	0.7898	0.1503	4.87545	0.4686		18	0	0	3.72385	1.8345	0.2234	-3.34235	0.1918	1.49695	2.0172	-1.15825	1.7972
19	3.80935	1.75685	3.42475	3.88135	2.35485	0.8271	0.2077	2.63035	2.84945	3.86405	2.34075	1.1142	0.6288	1.03985	0.89645	2.26825	6.58845	0.1258	1.4277	0.41015	3.60585	1.09995		19	2.69515	1.12805	2.3849	2.9849	0.0866	-5.76135	0.0819	1.20265	2.4393	0.2582	1.2408
20	4.30925	1.5011	3.6933	3.9265	2.57635	1.7975	0.08795	2.2432	3.5947	3.16985	1.2615	0.84425	0.2332	1.09495	1.43585	2.6389	4.74785	0.1869	0.919	0.13015	2.64495	2.4592		20	3.465	1.2679	2.59835	2.49065	-0.06255	-2.95035	-0.09895	1.3242	3.46455	0.5249	-1.1977
	Genotype: control littermate										Genotype: VAChTcKO												Genotype: control littermate
	Contingency: CS+ presentation.										Contingency: CS- presentation.												Contingency: CS presentation, delta (CS+ - CS-).
Session	mouse 1	mouse 2	mouse 3	mouse 4	mouse 5	mouse 6	mouse 7	mouse 8	mouse 9	mouse 10	mouse 1	mouse 2	mouse 3	mouse 4	mouse 5	mouse 6	mouse 7	mouse 8	mouse 9	mouse 10		Session	mouse 1	mouse 2	mouse 3	mouse 4	mouse 5	mouse 6	mouse 7	mouse 8	mouse 9	mouse 10
1	2.119	2.25385	1.2134	0.8273	1.29775	1.72055	1.94605	3.52465	1.5506	0.3109	1.73405	0.7634	0.39415	0.83805	1.4701	1.1592	1.8906	1.9318	0.2722	0.1164		1	0.38495	1.49045	0.81925	-0.01075	-0.17235	0.56135	0.05545	1.59285	1.2784	0.1945
2	0.90915	0.37445	2.84955	0.28425	2.39405	1.2506	1.4748	2.6412	1.0412	0.89075	0.94225	0.71525	1.2703	0.4915	1.30785	1.07855	1.6868	3.25395	0	0		2	-0.0331	-0.3408	1.57925	-0.20725	1.0862	0.17205	-0.212	-0.61275	1.0412	0.89075
3	0.9604	0.1072	0.93385	0.3634	1.46915	0.51975	0.71695	2.15515	1.8592	0.06735	0.16275	0.0515	0.9846	0.34645	1.1532	0.7172	0.2998	2.6021	0.41775	0.0484		3	0.79765	0.0557	-0.05075	0.01695	0.31595	-0.19745	0.41715	-0.44695	1.44145	0.01895
4	1.5507	0.04555	0.304	0.37145	1.297	0.363	1.77995	2.29525	1.9219	1.08975	0.29575	0.04785	0.5311	0.5775	0.34255	0.3577	0.051	1.5538	0.40005	0.5617		4	1.25495	-0.0023	-0.2271	-0.20605	0.95445	0.0053	1.72895	0.74145	1.52185	0.52805
5	1.3148	0.34225	0.74765	0.7661	1.9281	0.91305	1.63425	2.0644	0.8689	1.0001	0.43545	0.2412	0.08475	0.7689	0.12425	0.73065	0.0584	1.8938	0.3575	0.0003		5	0.87935	0.10105	0.6629	-0.0028	1.80385	0.1824	1.57585	0.1706	0.5114	0.9998
6	2.03345	0.9537	1.95485	0.518	4.1053	0.91795	2.34075	1.92125	1.39925	1.78245	0.5407	0.46015	0.17085	0.34855	0.105	0.9419	0.3586	2.21915	0.4238	0.1447		6	1.49275	0.49355	1.784	0.16945	4.0003	-0.02395	1.98215	-0.2979	0.97545	1.63775
7	1.47535	2.90525	2.8557	1.404	3.009	1.39415	2.6563	2.31635	1.88175	2.11955	2.3993	1.12735	0.32975	0.5058	0.3216	0.85675	0.26025	1.44975	0	0.0997		7	-0.92395	1.7779	2.52595	0.8982	2.6874	0.5374	2.39605	0.8666	1.88175	2.01985
8	2.19085	1.60735	2.3899	1.50075	2.83645	2.62895	2.88375	1.9124	1.05015	1.14535	2.65045	0.26855	1.06285	1.57575	1.3478	0.80545	0.51	2.2599	0.2975	0.45525		8	-0.4596	1.3388	1.32705	-0.075	1.48865	1.8235	2.37375	-0.3475	0.75265	0.6901
9	2.60175	2.5908	1.87085	1.229	1.72035	2.9987	3.08825	2.40505	1.43055	0.75445	2.2886	0.9241	1.49675	0.65795	0.91155	0.78285	0.11095	1.593	0.15935	1.07975		9	0.31315	1.6667	0.3741	0.57105	0.8088	2.21585	2.9773	0.81205	1.2712	-0.3253
10	3.19855	2.32785	1.5757	1.88285	2.56345	3.6567	2.7211	2.33885	1.2789	1.95265	1.35865	0.7538	1.1014	1.41815	0.2248	1.3298	0.2069	1.5974	0.05435	0.07135		10	1.8399	1.57405	0.4743	0.4647	2.33865	2.3269	2.5142	0.74145	1.22455	1.8813
11	2.1629	0.97775	0.7708	1.32755	1.2075	1.6547	0.5733	2.70995	0.22695	0.06125	2.7893	2.60785	2.6985	0.31105	1.6126	4.4931	2.95385	1.74885	1.33965	0.4232		11	-0.6264	-1.6301	-1.9277	1.0165	-0.4051	-2.8384	-2.38055	0.9611	-1.1127	-0.36195
12	3.21545	1.20245	2.02675	0.86925	1.82755	2.00505	1.87205	2.4375	1.25145	0.1172	1.6796	2.17045	1.8544	0.79265	1.29235	3.29205	1.63825	2.50065	0.8661	0.21885		12	1.53585	-0.968	0.17235	0.0766	0.5352	-1.287	0.2338	-0.06315	0.38535	-0.10165
13	3.33955	1.3711	3.02625	1.49845	2.9137	2.3701	3.66385	4.0446	0.92245	0.04545	2.22995	2.3962	1.8289	0.6758	1.49115	2.99255	1.0136	1.6354	0.2059	0		13	1.1096	-1.0251	1.19735	0.82265	1.42255	-0.62245	2.65025	2.4092	0.71655	0.04545
14	3.90385	0.6942	3.65795	3.17095	3.2135	2.2764	2.9966	3.22905	1.365	0.6222	1.6264	2.3236	2.20205	3.103	2.02095	0.8901	2.86725	3.5186	0.47025	0		14	2.27745	-1.6294	1.4559	0.06795	1.19255	1.3863	0.12935	-0.28955	0.89475	0.6222
15	3.35295	0.60915	3.8104	2.3818	4.36175	2.42475	4.3995	2.3969	0.89675	0.4006	2.41045	1.74985	2.80195	0.4308	0.61055	1.24765	0.7462	2.5651	0.19165	0.2131		15	0.9425	-1.1407	1.00845	1.951	3.7512	1.1771	3.6533	-0.1682	0.7051	0.1875
16	2.8515	1.03225	4.78435	1.94855	3.09935	2.2233	3.27145	2.49605	1.14635	0.2154	2.3596	1.9819	2.61165	0.32395	1.41445	1.2663	1.5084	2.023	0.0837	0.247		16	0.4919	-0.94965	2.1727	1.6246	1.6849	0.957	1.76305	0.47305	1.06265	-0.0316
17	3.68505	0.8497	4.1506	0.4195	3.44925	1.8759	4.3684	4.34505	2.32735	0.41675	1.6283	2.10085	2.17515	0.6274	0.4551	1.1136	1.16565	2.50445	0.68035	0.21545		17	2.05675	-1.25115	1.97545	-0.2079	2.99415	0.7623	3.20275	1.8406	1.647	0.2013
18	0	1.49515	4.0879	1.1804	3.43375	2.0413	4.77735	4.57225	1.6293	0.3617	0	1.62105	2.4762	1.4159	0.89215	0.83165	1.17555	2.9848	0.1418	0		18	0	-0.1259	1.6117	-0.2355	2.5416	1.20965	3.6018	1.58745	1.4875	0.3617
19	5.3515	0.77645	3.47825	2.119	2.8022	2.802	3.1732	3.27175	0.9818	1.2297	0.72945	2.50575	2.46095	0.64345	0.41255	1.10535	1.6273	1.768	0.1323	0		19	4.62205	-1.7293	1.0173	1.47555	2.38965	1.69665	1.5459	1.50375	0.8495	1.2297
20	5.23485	1.3909	4.8476	1.49465	2.282	1.7244	3.47235	4.9419	1.7705	1.4783	1.2136	2.09385	2.1294	1.1394	0.85385	0.8689	1.1128	2.93815	0.375	0.2836		20	4.02125	-0.70295	2.7182	0.35525	1.42815	0.8555	2.35955	2.00375	1.3955	1.1947

## Sheet: Figure 7g
Figure 7g.	Mean ACh signal (z-score) during Reward response in acquisition sessions.
S-session
	Mean ACh signal (z-score) during CS presentation
	Mouse	Rescued_CS+_S1	Rescued_CS+_S10	Sham_CS+_S1	Sham_CS+_S10	Rescued_CS-_S1	Rescued_CS-_S10	Sham_CS-_S1	Sham_CS-_S10
	1	-2.50493	-4.77926	-0.55648	-0.14346	0.44314	-0.27835	-0.12717	-0.04896
	2	-1.08857	-22.0261	-0.52224	-0.10895	-0.115	-0.18029	-0.35726	0.0034
	3	-4.21452	-10.0445	-0.48271	-0.52536	-0.09839	-0.25425	-0.36894	-0.33563
	4	-0.23687	-8.43454	-0.34198	-0.79658	-0.08519	-0.06011	-0.0288	0.07783
	5	-2.02861	-14.0648	-0.01961	-0.06203	-0.13354	0.08298	0.02654	-0.01057
	6	-1.00445	-10.7146	0.06158	-0.06841	-0.04345	0.1133	-0.12863	-0.06279
	7	-0.78121	-3.30515	-0.45868	-0.09782	-0.01665	-0.09211	-0.13204	-0.23875
	8	-0.40767	-11.0181	-0.03198	-0.48228	-0.35642	-0.01397	-0.07977	0.02384
		-4.40293	-11.1194	0.08296	-0.32059	-0.36714	-0.05671	-0.10193	-0.11303
		-2.41924	-7.34327	-0.22419	-0.04936	-0.10075	0.0677	-0.0523	0.1186
				-0.26408	-0.03272			-0.04646	-0.0459

## Sheet: Figure 7h
Figure 7h.	ACh reward response (AUC, Height peak) in VAChTcKO-VAChT rescued and VAChTcKO-sham
	ACh AUC																								ACh AUC
	Genotype: VAChTcKO-Sham																								Genotype: VAChTcKO-Sham
	Contingency: CS+ presentation.											Contingency: CS- presentation.													Contingency: CS presentation, delta (CS+ - CS-).
Session	mouse 1	mouse 2	mouse 3	mouse 4	mouse 5	mouse 6	mouse 7	mouse 8	mouse 9	mouse 10	mouse11	mouse 1	mouse 2	mouse 3	mouse 4	mouse 5	mouse 6	mouse 7	mouse 8	mouse 9	mouse 10	mouse11		Session	mouse 1	mouse 2	mouse 3	mouse 4	mouse 5	mouse 6	mouse 7	mouse 8	mouse 9	mouse 10	mouse11
1	-0.55648	-0.52224	-0.48271	-0.34198	-0.01961	0.06158	-0.45868	-0.03198	0.08296	-0.22419	-0.26408	-0.12717	-0.35726	-0.36894	-0.0288	0.02654	-0.12863	-0.13204	-0.07977	-0.10193	-0.0523	-0.04646		1	-0.42931	-0.16498	-0.11377	-0.31318	-0.04615	0.19021	-0.32664	0.04779	0.18489	-0.17189	-0.21762
2	-0.26259	-0.07754	-0.29429	-0.2188	-0.46534	-0.31134	-0.51969	-0.3971	-0.00713	-0.11418	-0.01716	-0.0075	-0.38989	-0.01905	0.04723	-0.24187	-0.03378	0.03639	-0.01344	-0.09553	0.04392	0.14284		2	-0.25509	0.31235	-0.27524	-0.26603	-0.22347	-0.27756	-0.55608	-0.38366	0.0884	-0.1581	-0.16
3	-0.20409	-0.38697	-0.26305	-0.91141	-0.85279	-0.14395	-0.02948	-0.03017	-0.19691	0.0435	-0.51965	-0.08078	0.12875	-0.38423	-0.04411	-0.01434	-0.25349	-0.00823	-0.09654	-0.04354	-0.02046	-0.0471		3	-0.12331	-0.51572	0.12118	-0.8673	-0.83845	0.10954	-0.02125	0.06637	-0.15337	0.06396	-0.47255
4	-0.89157	-0.15518	-0.37508	-1.13779	-0.34888	-0.01329	-0.29241	-0.10798	-0.30722	-0.12253	-0.10336	-0.02532	-0.09966	-0.11619	-0.29505	-0.13002	-0.01323	-0.13893	-0.00497	-0.07292	-0.13188	-0.03256		4	-0.86625	-0.05552	-0.25889	-0.84274	-0.21886	-6e-05	-0.15348	-0.10301	-0.2343	0.00935	-0.0708
5	-0.10136	-0.49091	0.066	-0.23973	-0.10819	-0.07099	-0.02546	-0.43181	-0.10635	-0.03105	-0.05479	-0.32557	-0.01131	-0.434	0.08455	-0.09937	-0.02613	-0.01374	-0.33052	-0.00986	-0.11493	-0.28121		5	0.22421	-0.4796	0.5	-0.32428	-0.00882	-0.04486	-0.01172	-0.10129	-0.09649	0.08388	0.22642
6	-0.42815	-0.28958	-0.11612	-0.97014	-0.5464	-0.13186	-0.72382	-0.42086	-0.5185	-0.046	-0.11081	-0.00913	-1.02442	-0.69009	-0.06232	-0.21836	-0.05323	-0.22379	-0.07414	-0.03596	-0.08882	-0.03866		6	-0.41902	0.73484	0.57397	-0.90782	-0.32804	-0.07863	-0.50003	-0.34672	-0.48254	0.04282	-0.07215
7	-0.22338	-0.44743	-0.82114	-0.32028	-0.20543	0.07519	-0.75777	-0.28516	-0.06009	-0.11566	0.07943	-0.14671	-0.50217	0.15315	-0.60509	-0.21676	-0.05868	0.43903	-0.01131	-0.16453	-0.14839	-0.08018		7	-0.07667	0.05474	-0.97429	0.28481	0.01133	0.13387	-1.1968	-0.27385	0.10444	0.03273	0.15961
8	0.05829	0.62584	-0.45803	-0.39841	0.22688	2.05702	-0.07144	-0.02672	0.50698	-0.08886	5.02547	-0.00696	-0.16323	-0.24776	-0.01257	0.07259	-0.02467	-0.08118	-0.02968	-0.08796	-0.00396	-0.32784		8	0.06525	0.78907	-0.21027	-0.38584	0.15429	2.08169	0.00974	0.00296	0.59494	-0.0849	5.35331
9	2.2862	3.43988	-0.73173	2.30385	0.52159	1.2632	-0.50217	-0.11595	-0.38206	-0.02096	0.34344	0.05967	-0.34191	0.48854	-0.05671	-0.02471	-0.04043	0.23161	-0.10722	-0.02533	0.01584	-0.04913		9	2.22653	3.78179	-1.22027	2.36056	0.5463	1.30363	-0.73378	-0.00873	-0.35673	-0.0368	0.39257
10	-0.14346	-0.10895	-0.52536	-0.79658	-0.06203	-0.06841	-0.09782	-0.48228	-0.32059	-0.04936	-0.03272	-0.04896	0.0034	-0.33563	0.07783	-0.01057	-0.06279	-0.23875	0.02384	-0.11303	0.1186	-0.0459		10	-0.0945	-0.11235	-0.18973	-0.87441	-0.05146	-0.00562	0.14093	-0.50612	-0.20756	-0.16796	0.01318
11	-2.10002	-0.09263	-1.18664	-1.27293	-0.10327	-0.28275	-0.10183	-2.38889	0.03783	-3.10025	-0.03513	-0.01082	-0.29871	-0.05565	-0.08871	0.01517	-0.01641	-0.01095	-0.23025	0.02694	-0.15172	-0.07002		11	-2.0892	0.20608	-1.13099	-1.18422	-0.11844	-0.26634	-0.09088	-2.15864	0.01089	-2.94853	0.03489
12	-2.11942	-1.33929	-1.38417	-0.33373	-0.07663	-0.12425	-1.52752	-0.28347	-0.44749	-0.05623	-0.3277	-0.07763	-0.05568	-0.02978	-0.38059	-0.14351	-0.07226	-0.09246	0.01437	-0.05192	-0.01667	-0.02492		12	-2.04179	-1.28361	-1.35439	0.04686	0.06688	-0.05199	-1.43506	-0.29784	-0.39557	-0.03956	-0.30278
13	-0.15661	1.85885	0.5055	0.76509	-0.01462	-0.28446	0.89077	-0.68414	-0.07024	-0.27993	-0.09166	-0.35342	-0.02066	-0.25855	0.37407	-0.03523	-0.08227	-0.38783	-0.10826	-0.0626	-0.06429	-0.02559		13	0.19681	1.87951	0.76405	0.39102	0.02061	-0.20219	1.2786	-0.57588	-0.00764	-0.21564	-0.06607
14	-0.8009	-1.222	-0.42448	-1.85862	-0.14904	-0.15332	-0.47089	-0.14018	-0.21127	-0.14879	-0.06994	-0.43751	-0.10883	0.07324	-0.33674	0.03449	0.02436	-0.06279	-0.10712	-0.11847	-0.0276	-0.23516		14	-0.36339	-1.11317	-0.49772	-1.52188	-0.18353	-0.17768	-0.4081	-0.03306	-0.0928	-0.12119	0.16522
15	-0.23423	1.10341	-0.05715	0.66072	-0.46041	-0.16608	-0.33271	-0.3651	1.4447	0.54272	-0.11497	0.00182	-0.04519	-0.23215	-0.11322	0.01637	-0.00983	-0.10149	0.14692	-0.04507	-0.18046	-0.22463		15	-0.23605	1.1486	0.175	0.77394	-0.47678	-0.15625	-0.23122	-0.51202	1.48977	0.72318	0.10966
16	-0.11478	-0.09108	-0.10329	-0.38603	-0.19323	-0.06344	-0.1675	-0.29819	0.05089	-0.00892	-0.0677	-0.42595	-0.11947	0.00803	-0.19379	-0.10201	-0.25751	-0.18008	-0.40325	-0.04946	-0.06096	0.10242		16	0.31117	0.02839	-0.11132	-0.19224	-0.09122	0.19407	0.01258	0.10506	0.10035	0.05204	-0.17012
17	0.08148	-0.03748	-0.23688	-0.54635	-0.10605	-0.32137	-0.07847	-0.36791	-0.11011	-0.11782	-0.41279	-0.18906	-0.00997	-0.12192	0.10125	-0.06303	-0.00825	-0.0175	-0.04213	-0.07985	-0.02142	-0.00404		17	0.27054	-0.02751	-0.11496	-0.6476	-0.04302	-0.31312	-0.06097	-0.32578	-0.03026	-0.0964	-0.40875
18	1.00973	0.00172	3.12382	-0.20742	-0.31008	-0.08843	-0.07577	1.23783	-0.3925	-0.04309	3.09819	0.08799	-0.09688	-0.54535	-0.3008	-0.02455	-0.05985	-0.08361	-0.02025	-0.04171	-0.16934	-0.03046		18	0.92174	0.0986	3.66917	0.09338	-0.28553	-0.02858	0.00784	1.25808	-0.35079	0.12625	3.12865
19	3.08649	-0.3933	-0.06666	-2.51977	-0.2469	0.23582	3.21776	1.27411	-0.00617	-0.12067	3.12705	-0.19148	-0.02541	-0.16789	-0.02036	-0.15267	0.14025	-0.22624	-0.02809	-0.05851	-0.01116	-0.00969		19	3.27797	-0.36789	0.10123	-2.49941	-0.09423	0.09557	3.444	1.3022	0.05234	-0.10951	3.13674
20	2.31063	-0.3327	1.14179	-0.01057	-0.05193	-0.06251	4.38895	2.29534	-0.11676	-0.04063	2.29678	-0.08832	-0.23707	-0.26852	-0.11608	-0.0277	-0.05227	-0.07513	-0.11682	-0.00912	-0.01667	-0.0164		20	2.39895	-0.09563	1.41031	0.10551	-0.02423	-0.01024	4.46408	2.41216	-0.10764	-0.02396	2.31318
	ACh Height peak																								ACh Height peak
	Genotype: VAChTcKO-Sham																								Genotype: VAChTcKO-Sham
	Contingency: CS+ presentation.											Contingency: CS- presentation.													Contingency: CS presentation, delta (CS+ - CS-).
Session	mouse 1	mouse 2	mouse 3	mouse 4	mouse 5	mouse 6	mouse 7	mouse 8	mouse 9	mouse 10	mouse11	mouse 1	mouse 2	mouse 3	mouse 4	mouse 5	mouse 6	mouse 7	mouse 8	mouse 9	mouse 10	mouse11		Session	mouse 1	mouse 2	mouse 3	mouse 4	mouse 5	mouse 6	mouse 7	mouse 8	mouse 9	mouse 10	mouse11
1	-1.35977	-0.8907	-1.1807	-0.95817	-0.35585	-0.44486	-0.7397	-0.43409	-0.18214	-0.674	-1.14882	-0.86435	-0.82707	-0.20799	-0.29482	-0.40903	-0.89243	-0.60409	-0.54573	-0.68761	-0.45336	-0.3188		1	-0.49542	-0.06363	-0.97271	-0.66335	0.05318	0.44757	-0.13561	0.11164	0.50547	-0.22064	-0.83002
2	-0.87394	-0.52763	-0.95005	-0.60444	-1.16869	-0.7384	-1.47156	-1.10031	-0.16497	-0.55574	-0.19802	-0.10044	-0.11665	-0.19376	-0.31573	-0.47125	-0.38261	-0.43847	-0.19224	-0.41467	-0.40449	-0.10236		2	-0.7735	-0.41098	-0.75629	-0.28871	-0.69744	-0.35579	-1.03309	-0.90807	0.2497	-0.15125	-0.09566
3	-0.81171	-1.25891	-0.7045	-1.64631	-1.69285	-0.75482	-0.53925	-0.37152	-0.72993	-0.43507	-0.94197	-0.46449	-0.154	-0.45769	-0.38704	-0.17245	-0.73204	-0.43318	-0.74807	-0.49859	-0.27709	-0.28829		3	-0.34722	-1.10491	-0.24681	-1.25927	-1.5204	-0.02278	-0.10607	0.37655	-0.23134	-0.15798	-0.65368
4	-0.81416	-0.63909	-0.80536	-1.98964	-1.27091	-0.16173	-0.74013	-0.40143	-0.7791	-0.48671	-1.20508	-0.47099	-0.36039	-0.63755	-0.80964	-0.48658	-0.17875	-0.46938	-0.40431	-0.38252	-0.24838	-0.29125		4	-0.34317	-0.2787	-0.16781	-1.18	-0.78433	0.01702	-0.27075	0.00288	-0.39658	-0.23833	-0.91383
5	-0.62406	-1.35832	-0.32267	-0.70761	-0.61851	-0.30578	-0.66786	-1.04229	-0.72039	-0.39079	-0.49133	-0.32648	-0.14463	-0.37678	-0.18102	-0.59398	-0.29767	-0.21904	-0.82213	-0.18829	-0.17407	-0.76785		5	-0.29758	-1.21369	0.05411	-0.52659	-0.02453	-0.00811	-0.44882	-0.22016	-0.5321	-0.21672	0.27652
6	-1.1404	-1.7201	-0.4888	-1.89665	-1.44561	-0.61848	-1.5347	-1.14327	-1.24331	-0.39724	-0.89035	-0.45633	-0.61247	-0.35181	-0.43846	-0.10557	-0.36134	-0.89742	-0.45911	-0.36874	-0.33422	-0.43336		6	-0.68407	-1.10763	-0.13699	-1.45819	-1.34004	-0.25714	-0.63728	-0.68416	-0.87457	-0.06302	-0.45699
7	-0.52233	-1.38384	-1.68722	-1.07037	-0.66282	-0.41054	-1.66458	-1.02479	-0.36816	-0.65689	-0.393	-0.42341	-0.25705	-0.18775	-0.14192	-0.67424	-0.48089	-0.24689	-0.19135	-0.85289	-0.29476	-0.54019		7	-0.09892	-1.12679	-1.49947	-0.92845	0.01142	0.07035	-1.41769	-0.83344	0.48473	-0.36213	0.14719
8	-0.73936	-1.38015	-0.91728	-1.18544	-0.14633	-0.61496	-0.90227	-0.7968	-1.38631	-0.64655	-0.55482	-0.12918	-0.6538	-0.16665	-0.1622	-0.26028	-0.26348	-0.69835	-0.40951	-0.42742	-0.6567	-0.73168		8	-0.61018	-0.72635	-0.75063	-1.02324	0.11395	-0.35148	-0.20392	-0.38729	-0.95889	0.01015	0.17686
9	-0.69254	-2.2625	-1.52026	-0.66062	-1.64014	-0.74086	-1.14704	-0.40544	-0.77288	-0.27235	-0.49847	-0.24895	-0.25219	-0.32595	-0.37792	-0.40928	-0.29473	-0.27593	-0.6713	-0.27444	-0.23573	-0.75867		9	-0.44359	-2.01031	-1.19431	-0.2827	-1.23086	-0.44613	-0.87111	0.26586	-0.49844	-0.03662	0.2602
10	-1.15336	-0.36565	-1.28289	-1.38917	-0.75928	-0.57684	-0.66931	-1.3016	-0.77809	-0.63617	-0.36133	-0.49832	-0.2321	-0.47016	-0.18412	-0.54965	-0.5522	-0.74743	-0.30635	-0.78794	-0.18894	-0.64965		10	-0.65504	-0.13355	-0.81273	-1.20505	-0.20963	-0.02464	0.07812	-0.99525	0.00985	-0.44723	0.28832
11	-0.47329	-0.35667	-0.76773	-2.23512	-0.90976	-0.79789	-0.59916	-1.06606	-0.30522	-0.53382	-0.49723	-0.1302	-0.48837	-0.48532	-0.44076	-0.32687	-0.45914	-0.17013	-0.92711	-0.57225	-0.74695	-0.5464		11	-0.34309	0.1317	-0.28241	-1.79436	-0.58289	-0.33875	-0.42903	-0.13895	0.26703	0.21313	0.04917
12	-0.74538	-2.21695	-1.91952	-0.83743	-0.77741	-0.53187	-1.57286	-0.69672	-1.37266	-0.46616	-0.95631	-0.62172	-0.44269	-0.33783	-0.15617	-0.17386	-0.36193	-0.50115	-0.69068	-0.41576	-0.66887	-0.58108		12	-0.12366	-1.77426	-1.58169	-0.68126	-0.60355	-0.16994	-1.07171	-0.00604	-0.9569	0.20271	-0.37523
13	-0.71387	-2.1269	-0.9727	-1.49433	-0.19197	-0.5887	-1.56775	-1.27549	-0.70584	-0.87481	-0.48948	-0.76432	-0.391	-0.73648	-0.3056	-0.42405	-0.67187	-0.70968	-0.66586	-0.42319	-0.52352	-0.25132		13	0.05045	-1.7359	-0.23622	-1.18873	0.23208	0.08317	-0.85807	-0.60963	-0.28265	-0.35129	-0.23816
14	-1.45131	-2.09436	-0.96902	-2.66266	-0.52854	-0.80043	-1.01107	-0.72445	-1.03413	-0.63896	-0.64952	-0.84117	-0.49408	-0.30355	-0.24805	-0.52221	-0.45664	-0.45385	-0.44534	-0.46537	-0.28422	-0.69003		14	-0.61014	-1.60028	-0.66547	-2.41461	-0.00633	-0.34379	-0.55722	-0.27911	-0.56876	-0.35474	0.04051
15	-0.78766	-2.23213	-0.96458	-1.55989	-1.05838	-0.81446	-1.01085	-0.96286	-1.68074	-1.03103	-0.88522	-0.12369	-0.40092	-0.30419	-0.65308	-0.25572	-0.18517	-0.71818	-0.16167	-0.47603	-0.66354	-0.74324		15	-0.66397	-1.83121	-0.66039	-0.90681	-0.80266	-0.62929	-0.29267	-0.80119	-1.20471	-0.36749	-0.14198
16	-0.43284	-0.67323	-0.47754	-0.87147	-0.64023	-0.35263	-0.86285	-0.72901	-0.14872	-0.14566	-0.4709	-0.01321	-0.73488	-0.33999	-0.521	-0.88757	-0.85677	-1.02644	-0.87483	-0.43137	-0.79672	-0.26192		16	-0.41963	0.06165	-0.13755	-0.35047	0.24734	0.50414	0.16359	0.14582	0.28265	0.65106	-0.20898
17	-0.19618	-0.40751	-0.83871	-1.08259	-0.44729	-0.68959	-0.60861	-1.11284	-0.70214	-0.36204	-0.83378	-0.83759	-0.50643	-0.0355	-0.15471	-0.47141	-0.13958	-0.31144	-0.6632	-0.33974	-0.31285	-0.14009		17	0.64141	0.09892	-0.80321	-0.92788	0.02412	-0.55001	-0.29717	-0.44964	-0.3624	-0.04919	-0.69369
18	-0.43327	-0.26087	-0.52489	-0.64259	-0.72316	-0.39163	-0.55027	-1.07715	-0.94769	-0.57287	-0.54189	-0.2701	-0.63089	-0.38672	-0.0148	-0.35802	-0.58986	-0.84049	-0.29124	-0.51522	-0.96251	-0.35628		18	-0.16317	0.37002	-0.13817	-0.62779	-0.36514	0.19823	0.29022	-0.78591	-0.43247	0.38964	-0.18561
19	-0.97076	-1.60873	-0.66514	-3.58632	-0.80149	-0.22448	-0.84526	-0.89463	-0.53467	-0.87581	-0.6285	-0.73306	-0.22538	-0.71294	-0.25681	-0.56022	-0.25033	-1.00664	-0.2919	-0.40392	-0.13552	-0.25111		19	-0.2377	-1.38335	0.0478	-3.32951	-0.24127	0.02585	0.16138	-0.60273	-0.13075	-0.74029	-0.37739
20	-1.22017	-0.79137	-0.49143	-0.27398	-0.47774	-0.35218	-1.23622	-0.79676	-1.02867	-0.52809	-0.8756	-0.55865	-0.27366	-0.15559	-0.78779	-0.28552	-0.40483	-0.77458	-0.31131	-0.51763	-0.49661	-0.17296		20	-0.66152	-0.51771	-0.33584	0.51381	-0.19222	0.05265	-0.46164	-0.48545	-0.51104	-0.03148	-0.70264
	ACh AUC																						ACh AUC
	Genotype: VAChTcKO-rescued																						Genotype: VAChTcKO-rescued
	Contingency: CS+ presentation.										Contingency: CS- presentation.												Contingency: CS presentation, delta (CS+ - CS-).
Session	mouse 1	mouse 2	mouse 3	mouse 4	mouse 5	mouse 6	mouse 7	mouse 8	mouse 9	mouse 10	mouse 1	mouse 2	mouse 3	mouse 4	mouse 5	mouse 6	mouse 7	mouse 8	mouse 9	mouse 10		Session	mouse 1	mouse 2	mouse 3	mouse 4	mouse 5	mouse 6	mouse 7	mouse 8	mouse 9	mouse 10
1	-2.50493	-1.08857	-4.21452	-0.23687	-2.02861	-1.00445	-0.78121	-0.40767	-4.40293	-2.41924	0.44314	-0.115	-0.09839	-0.08519	-0.13354	-0.04345	-0.01665	-0.35642	-0.36714	-0.10075		1	-2.94807	-0.97357	-4.11613	-0.15168	-1.89507	-0.961	-0.76456	-0.05125	-4.03579	-2.31849
2	-7.44757	-8.10523	-0.2529	-3.3039	-5.74925	-2.15524	-5.7075	-6.9187	-7.75854	-2.50546	-0.00766	-0.18731	-0.22381	-0.00433	0.07745	-0.02707	-0.02056	-0.02869	-0.19408	-0.09316		2	-7.43991	-7.91792	-0.02909	-3.29957	-5.8267	-2.12817	-5.68694	-6.89001	-7.56446	-2.4123
3	-10.6141	-47.6325	-9.79619	-10.3867	-8.80497	-14.691	-7.92959	-10.2676	-13.4673	-6.06772	-0.22273	0.00648	-0.04968	-0.06079	-0.10247	0.2199	0.20498	-0.38035	0.25572	0.00838		3	-10.3914	-47.639	-9.74651	-10.3259	-8.7025	-14.9109	-8.13457	-9.88726	-13.7231	-6.0761
4	-8.37367	-18.841	-23.7272	-13.9787	-21.2883	-12.3658	-1.42277	-6.77355	-7.02946	-4.39522	-0.066	-0.12334	-0.21963	0.00122	-0.05471	-0.03588	-0.04518	-0.02763	-0.14606	0.07151		4	-8.30767	-18.7177	-23.5075	-13.9799	-21.2336	-12.3299	-1.37759	-6.74592	-6.8834	-4.46673
5	-9.85825	-12.4749	-10.5006	-11.2433	-22.7989	-11.6055	-3.66018	-7.13046	-5.4275	-6.61582	0.03898	0.08657	0.01297	-0.06012	-0.01302	0.00994	-0.18348	0.04245	-0.02141	-0.23534		5	-9.89723	-12.5615	-10.5136	-11.1832	-22.7859	-11.6154	-3.4767	-7.17291	-5.40609	-6.38048
6	3.20218	-5.46504	-5.00568	-6.34647	-21.2226	-11.1353	-2.4302	-5.11945	-9.34975	-1.04526	-0.0654	-0.112	-0.14571	-0.14582	-0.18372	-0.10857	0.14877	-0.0586	-0.06398	-0.04375		6	3.26758	-5.35304	-4.85997	-6.20065	-21.0389	-11.0267	-2.57897	-5.06085	-9.28577	-1.00151
7	6.31847	-4.39686	-9.51888	-8.40816	-3.44944	-27.4487	-4.04209	-5.98432	-10.2663	-7.01187	-0.22831	-0.07783	-0.04912	-0.09303	-0.01305	-0.02724	-0.50227	-0.10716	-0.12184	-0.10163		7	6.54678	-4.31903	-9.46976	-8.31513	-3.43639	-27.4215	-3.53982	-5.87716	-10.1445	-6.91024
8	-10.1099	-17.2202	-16.4384	-13.8451	-16.7652	-10.6671	-4.27525	-4.01888	-8.7185	-7.30995	-0.393	-0.17153	-1.13563	-0.05085	-0.00903	-0.09238	-0.06638	-0.08807	-0.2615	-0.1567		8	-9.71687	-17.0487	-15.3028	-13.7943	-16.7561	-10.5748	-4.20887	-3.93081	-8.457	-7.15325
9	-6.54858	-13.3133	-5.34277	-8.13295	-18.0572	-5.43639	-3.04692	-6.27301	-10.8109	-4.17247	-0.4172	-0.41239	0.16508	-0.15659	-0.02504	-0.06	-0.07631	-0.05847	0.00499	0.18144		9	-6.13138	-12.9009	-5.50785	-7.97636	-18.0321	-5.37639	-2.97061	-6.21454	-10.8159	-4.35391
10	-4.77926	-22.0261	-10.0445	-8.43454	-14.0648	-10.7146	-3.30515	-11.0181	-11.1194	-7.34327	-0.27835	-0.18029	-0.25425	-0.06011	0.08298	0.1133	-0.09211	-0.01397	-0.05671	0.0677		10	-4.50091	-21.8458	-9.7902	-8.37443	-14.1478	-10.8279	-3.21304	-11.0041	-11.0627	-7.41097
11	-6.03089	-11.6868	-4.02999	-7.12904	-12.7884	-10.1994	-11.5361	-4.11334	-10.0173	-1.46543	-0.19651	0.26941	-0.01519	-0.25696	-0.14094	0.03602	-0.01925	-0.15758	-0.26078	-0.14649		11	-5.83438	-11.9562	-4.0148	-6.87208	-12.6475	-10.2354	-11.5169	-3.95576	-9.75647	-1.31894
12	-1.80818	-3.25575	-8.38048	-11.6924	-4.8372	-1.29577	-4.27624	-4.72646	-6.04991	-5.24507	-0.03793	0.04898	-0.1336	-0.07717	-0.07707	-0.03937	-0.1106	0.10028	-0.0795	-0.07744		12	-1.77025	-3.30473	-8.24688	-11.6153	-4.76013	-1.2564	-4.16564	-4.82674	-5.97041	-5.16763
13	-3.66458	-5.92087	-4.72553	-3.97504	-8.47798	-1.20541	-8.70564	-11.497	-7.37697	-6.02986	-0.63751	-0.42197	-0.55708	-0.22389	0.04201	-0.04907	-0.09106	0.10262	-0.00937	-0.25014		13	-3.02707	-5.4989	-4.16845	-3.75115	-8.51999	-1.15634	-8.61458	-11.5996	-7.3676	-5.77972
14	-3.00408	-5.4335	-0.72545	-7.08614	-8.80313	-2.60319	-6.95209	-8.45869	-2.87048	-1.19963	-0.09737	-0.16138	-0.24519	-0.1812	0.0605	-0.02801	-0.03671	0.21056	-0.01578	0.17772		14	-2.90671	-5.27212	-0.48026	-6.90494	-8.86363	-2.57518	-6.91538	-8.66925	-2.8547	-1.37735
15	-10.7228	-10.2496	-7.30151	-5.67429	-2.3463	-4.15431	-3.40324	-1.39945	-1.3951	-2.5597	0.02308	-0.02874	0.113	-0.11077	-0.03664	-0.08161	-0.01862	-0.02815	-0.03626	-0.50414		15	-10.7459	-10.2209	-7.41451	-5.56352	-2.30966	-4.0727	-3.38462	-1.3713	-1.35884	-2.05556
16	-11.0047	-8.59263	-10.9783	-12.3945	-12.5116	-11.3544	-8.16984	-5.13764	-9.28189	-4.78517	-0.37705	-0.03383	-0.03354	-0.05059	-0.03063	-0.08349	0.07007	-0.10309	0.01562	0.01331		16	-10.6277	-8.5588	-10.9448	-12.344	-12.481	-11.2709	-8.23991	-5.03455	-9.29751	-4.79848
17	-10.8326	-35.2155	-1.27871	-1.51356	-0.85754	-1.64796	-12.3551	-5.15331	6.00729	-8.44735	-0.21368	-0.04468	-0.04178	-0.03196	-0.12661	-0.11882	-0.06258	-0.19818	-0.2751	-0.14177		17	-10.6189	-35.1708	-1.23693	-1.4816	-0.73093	-1.52914	-12.2925	-4.95513	6.28239	-8.30558
18	-8.92538	-12.5036	-0.69971	-0.26484	-2.33148	-0.23872	-14.9364	-0.6025	-2.42305	-8.03868	-0.05591	-0.05994	-0.38987	-0.06503	-0.07766	-0.27413	-0.03558	-0.01978	-0.05446	-0.29947		18	-8.86947	-12.4437	-0.30984	-0.19981	-2.25382	0.03541	-14.9009	-0.58272	-2.36859	-7.73921
19	-7.75993	-22.1246	-6.35342	-5.73659	-6.51071	-4.06032	-1.53566	-6.1826	-3.99591	-3.07784	-0.14025	-0.04507	-0.05195	-0.13228	-0.01657	-0.10098	-0.28231	-0.01221	0.06011	-0.02283		19	-7.61968	-22.0795	-6.30147	-5.60431	-6.49414	-3.95934	-1.25335	-6.17039	-4.05602	-3.05501
20	-17.1474	-22.7767	-9.45786	-7.60004	-4.97005	-5.64233	-10.8491	9.91463	-8.70149	-4.83212	-0.00751	-0.27643	-0.10109	-0.00749	-0.03579	-0.18449	-0.06258	-0.68108	-0.10842	-0.02825		20	-17.1399	-22.5003	-9.35677	-7.59255	-4.93426	-5.45784	-10.7866	10.5957	-8.59307	-4.80387
	ACh Height peak																						ACh Height peak
	Genotype: VAChTcKO-rescued																						Genotype: VAChTcKO-rescued
	Contingency: CS+ presentation.										Contingency: CS- presentation.												Contingency: CS presentation, delta (CS+ - CS-).
Session	mouse 1	mouse 2	mouse 3	mouse 4	mouse 5	mouse 6	mouse 7	mouse 8	mouse 9	mouse 10	mouse 1	mouse 2	mouse 3	mouse 4	mouse 5	mouse 6	mouse 7	mouse 8	mouse 9	mouse 10		Session	mouse 1	mouse 2	mouse 3	mouse 4	mouse 5	mouse 6	mouse 7	mouse 8	mouse 9	mouse 10
1	-0.89138	-1.8169	-0.60791	-0.78375	-0.3874	-0.47026	-1.44935	-0.74523	-0.94243	-1.16464	-0.45042	-0.75803	-0.74413	-0.59669	-0.59854	-0.41228	-0.28328	-0.62231	-0.1927	-0.67031		1	-0.44096	-1.05887	0.13622	-0.18706	0.21114	-0.05798	-1.16607	-0.12292	-0.74973	-0.49433
2	-0.87075	-2.10677	-0.62885	-1.1132	-1.57232	-1.23393	-1.39675	-1.25509	-1.65056	-1.0724	-0.19467	-0.74677	-0.67279	-0.08967	-0.18733	-0.59588	-0.23656	-0.36514	-0.11663	-0.47206		2	-0.67608	-1.36	0.04394	-1.02353	-1.38499	-0.63805	-1.16019	-0.88995	-1.53393	-0.60034
3	-1.18179	-5.29023	-1.96309	-1.0116	-2.11726	-1.22805	-1.59579	-1.74651	-1.1766	-0.44704	-0.18977	-0.22372	-0.46448	-0.7112	-0.4954	-0.36658	-0.29742	-0.27891	-0.34765	-0.61004		3	-0.99202	-5.06651	-1.49861	-0.3004	-1.62186	-0.86147	-1.29837	-1.4676	-0.82895	0.163
4	-1.2682	-3.63165	-3.08419	-1.2653	-3.07042	-1.14622	-2.02735	-1.47678	-1.26584	-0.70006	-0.27685	-0.79089	-0.63236	-0.35519	-0.72797	-0.41757	-0.24505	-0.26907	-0.87056	-0.27187		4	-0.99135	-2.84076	-2.45183	-0.91011	-2.34245	-0.72865	-1.7823	-1.20771	-0.39528	-0.42819
5	-1.63166	-2.29048	-0.90545	-0.91933	-3.2124	-1.19048	-1.51731	-1.78545	-0.95071	-1.29943	-0.27029	-0.22904	-0.48303	-0.69784	-0.34519	-0.45748	-0.71467	-0.52571	-0.33401	-0.19771		5	-1.36137	-2.06144	-0.42242	-0.22149	-2.86721	-0.733	-0.80264	-1.25974	-0.6167	-1.10172
6	1.3985	-1.15556	-2.1051	-1.82947	-1.03631	-2.17673	-1.15697	-1.38229	-1.72602	-1.29788	-0.33808	-0.31647	-0.87947	-0.10084	-0.11893	-0.54115	-0.13121	-0.69742	-0.4143	-0.42942		6	1.73658	-0.83909	-1.22563	-1.72863	-0.91738	-1.63558	-1.02576	-0.68487	-1.31172	-0.86846
7	0.94751	-1.45833	-2.55447	-0.73854	-1.31811	-3.85874	-0.77451	-1.23752	-1.02444	-1.27957	-0.27339	-0.10706	-0.31419	-0.48307	-0.13255	-0.55854	-0.06125	-0.01789	-0.63251	-0.88557		7	1.2209	-1.35127	-2.24028	-0.25547	-1.18556	-3.3002	-0.71326	-1.21963	-0.39193	-0.394
8	0.7513	-2.18007	-2.6982	-1.99128	-0.94085	-2.24722	-1.12622	-1.81509	-1.1622	-1.18045	-0.16235	-0.15264	-0.23761	-0.22836	-0.3628	-0.61997	-0.45127	-0.55051	-0.8416	-0.20518		8	0.91365	-2.02743	-2.46059	-1.76292	-0.57805	-1.62725	-0.67495	-1.26458	-0.3206	-0.97527
9	-0.73143	-2.58427	-1.56932	-0.78418	-3.17694	-1.62555	-1.02484	-1.01346	-1.76146	-0.85368	-0.0907	-0.0545	-0.15336	-0.65693	-0.36471	-0.45056	-0.50517	-0.41717	-0.28744	-0.20182		9	-0.64073	-2.52977	-1.41596	-0.12725	-2.81223	-1.17499	-0.51967	-0.59629	-1.47402	-0.65186
10	-1.75167	-3.97516	-0.42598	-0.96787	-3.16213	-3.12118	-1.5041	-1.02734	-1.52277	-0.78558	-0.15407	-0.57784	-0.82873	-0.66175	-0.25023	-0.14343	-0.42133	-0.34859	-0.3309	-0.18844		10	-1.5976	-3.39732	0.40275	-0.30612	-2.9119	-2.97775	-1.08277	-0.67875	-1.19187	-0.59714
11	-2.17607	-2.72569	-0.37521	-1.10491	-1.42664	-0.6276	-1.06182	-0.75362	-0.23251	-1.44396	-0.08207	-0.2697	-0.24458	-0.12406	-0.64293	-0.14551	-0.33621	-0.63713	-0.2908	-0.72517		11	-2.094	-2.45599	-0.13063	-0.98085	-0.78371	-0.48209	-0.72561	-0.11649	0.05829	-0.71879
12	-1.53809	-1.24451	-1.36797	-2.5724	-1.49611	-1.07058	-1.32696	-1.16079	-0.52969	-0.88588	-0.20689	-0.2304	-0.59406	-0.42182	-0.56539	-0.36429	-0.4732	-0.28356	-0.18346	-0.02782		12	-1.3312	-1.01411	-0.77391	-2.15058	-0.93072	-0.70629	-0.85376	-0.87723	-0.34623	-0.85806
13	-1.89381	-3.69877	-0.92414	-0.90856	-2.02735	-1.02704	-1.97662	-2.08278	-0.7393	-0.74761	-0.14096	-0.09949	-0.58301	-0.25569	-0.19457	-0.43587	-0.52943	-0.30077	-0.1686	-0.10102		13	-1.75285	-3.59928	-0.34113	-0.65287	-1.83278	-0.59117	-1.44719	-1.78201	-0.5707	-0.64659
14	-1.17962	-2.1021	-0.8689	-0.71273	-0.74514	-0.99291	-1.07375	-1.75666	-1.31701	-1.03012	-0.50765	-0.7559	-0.67581	-0.10807	-0.3716	-0.25872	-0.12853	-0.27749	-0.18761	-0.11658		14	-0.67197	-1.3462	-0.19309	-0.60466	-0.37354	-0.73419	-0.94522	-1.47917	-1.1294	-0.91354
15	-1.29136	-2.67605	-0.72416	-1.01723	-1.79598	-0.82359	-1.21005	-1.22857	-1.14318	-1.96469	-0.47003	-0.33922	-0.15993	-0.64921	-0.28167	-0.35601	-0.21552	-0.30182	-0.38459	-0.1524		15	-0.82133	-2.33683	-0.56423	-0.36802	-1.51431	-0.46758	-0.99453	-0.92675	-0.75859	-1.81229
16	-1.3378	-3.22292	-1.08172	-1.43632	-1.64108	-0.92406	-1.75071	-0.54257	-1.74783	-1.05367	-0.17321	-0.35179	-0.31643	-0.57501	-0.43697	-0.67045	-0.24395	-0.53517	-0.4844	-0.40631		16	-1.16459	-2.87113	-0.76529	-0.86131	-1.20411	-0.25361	-1.50676	-0.0074	-1.26343	-0.64736
17	-2.18738	-3.45268	-1.18083	-1.03604	-1.07791	-1.57325	-2.06004	-1.64799	-0.62205	-1.82888	-0.24681	-0.34413	-0.67438	-0.42999	-0.55149	-0.69174	-0.5354	-0.68751	-0.72841	-0.73738		17	-1.94057	-3.10855	-0.50645	-0.60605	-0.52642	-0.88151	-1.52464	-0.96048	0.10636	-1.0915
18	-2.16642	-3.30715	-1.52298	-1.11794	-1.22225	-0.9972	-2.22249	-0.97565	-1.5762	-1.77271	-0.18596	-0.45689	-0.92973	-0.42119	-0.67059	-0.01567	-0.395	-0.26755	-0.30588	-0.86522		18	-1.98046	-2.85026	-0.59325	-0.69675	-0.55166	-0.98153	-1.82749	-0.7081	-1.27032	-0.90749
19	-2.2378	-5.39902	-0.66873	-0.90276	-1.06915	-0.70545	-1.12068	-1.15658	-1.44566	-1.06052	-0.55278	-0.44879	-0.5992	-0.18059	-0.28594	-0.60929	-0.59575	-0.54195	-0.24185	-0.27222		19	-1.68502	-4.95023	-0.06953	-0.72217	-0.78321	-0.09616	-0.52493	-0.61463	-1.20381	-0.7883
20	-3.1496	-4.02831	-1.81975	-1.84374	-1.00869	-1.46352	-2.27983	-0.44366	-1.80212	-0.98273	-0.50834	-0.70201	-0.6619	-0.37309	-0.45651	-0.09258	-0.46138	-0.24305	-0.78772	-0.4482		20	-2.64126	-3.3263	-1.15785	-1.47065	-0.55218	-1.37094	-1.81845	-0.20061	-1.0144	-0.53453
