# Supplementary material for: Continuous cholinergic-dopaminergic updating in the nucleus accumbens underlies approaches to reward-predicting cues
Source: Nat Commun. 2022 Dec 24;13:7924. doi: 10.1038/s41467-022-35601-x (PMC9789106; doi:10.1038/s41467-022-35601-x)
Supplement: Supplementary file 4 — Source Data [file 41467_2022_35601_MOESM4_ESM.zip › Data Source_Supp Figure1.xlsx]

## Sheet: S-Figure 1a
Supp Figure 1a.	Approach behaviours to CS in male and female C57BL/6j mice during CS presentation
Approaches to CS during CS presentation (seconds per trial)
Sessions 1-10: acquisition. Sessions 11-20: Reversal
	males																										females
	Contingency: CS+												Contingency: CS-														Contingency: CS+												Contingency: CS-
Session	mouse 1	mouse 2	mouse 3	mouse 4	mouse 5	mouse 6	mouse 7	mouse 8	mouse 9	mouse 10	mouse 11	mouse 12	mouse 1	mouse 2	mouse 3	mouse 4	mouse 5	mouse 6	mouse 7	mouse 8	mouse 9	mouse 10	mouse 11	mouse 12		Session	mouse 1	mouse 2	mouse 3	mouse 4	mouse 5	mouse 6	mouse 7	mouse 8	mouse 9	mouse 10	mouse 11	mouse 12	mouse 1	mouse 2	mouse 3	mouse 4	mouse 5	mouse 6	mouse 7	mouse 8	mouse 9	mouse 10	mouse 11
1	1.65775	1.5729	1.16355	1.6651	0.26	1.5414	0.7446	1.3232	2.12215	0.06335	2.2626	1.24485	1.96105	1.91395	1.73625	1.7039	0.4641	1.62815	1.2723	2.09255	1.1813	0.94085	1.98805	3.1688		1	1.84484	0.9525	1.47021	1.67821	0.898563	1.50465	1.59378	0.8321	2.7948	1.20643	1.56757	0.145267	1.74211	2.152	0.448667	2.15571	0.908875	2.39189	1.54033	1.203	1.3785	1.09414	1.02625
2	0.37525	0.6233	0.6723	2.00025	0.21785	1.97225	0.1436	0.2933	0.7315	0.00835	2.29395	1.40025	0.3943	1.36305	0.422778	2.0452	0.5113	0.92235	0.58675	0.83945	0.6281	0.06035	1.24375	1.7884		2	2.16163	0.34155	1.9146	2.96184	0.03705	2.8507	1.1126	1.06553	1.5678	1.31875	1.20545	2.19144	0.830895	0.80295	1.83479	1.50318	0.58435	0.98195	0.52705	1.9914	1.6519	1.60645	1.4843
3	0.3386	0.8131	0.98715	1.3937	0.34075	2.938	0.04095	0.2366	0.9873	0.35755	1.95075	3.20485	0.3714	0.6709	0.28265	0.6184	0.0946	1.37055	0.10075	0.96495	1.8271	0.4324	0.2742	2.1318		3	1.5422	0.1993	0.72785	1.40405	0.2532	0.7063	0.85175	0.54995	0.66465	0.66735	0.648	1.92535	0.5078	0.35405	1.7016	0.9524	0.3284	0.96215	0.38805	0.944526	0.5088	0.8856	0.452833
4	0.4125	1.6724	0.4805	2.468	0.37025	1.5855	0.28965	0.27935	2.7711	0.61355	1.6571	2.29115	0.37235	0.3501	0.53945	0.4701	0.47995	1.2643	0.1781	0.47655	0.4685	0.50665	0.8581	0.9563		4	2.79235	0.2198	1.3662	0.5796	0.36515	0.43755	2.0102	0.65305	0.59245	0.87555	0.7543	3.39495	0.2747	0.03735	0.6188	0.00315	0.03175	0.884	0.7163	0.17575	1.1365	0.91115	0.16765
5	0.6065	0.5927	1.63525	1.8588	1.4335	1.49115	1.06215	0.1584	1.7369	0.88225	2.17445	2.1665	0.5927	0.2042	1.4366	0.6326	0.44875	1.69685	0.23405	0.4363	2.10725	0.97635	1.05015	1.59595		5	2.3402	0.2275	3.0164	1.5539	0.2363	1.4322	3.70615	1.1756	0.40105	0.65365	1.902	2.1184	0.3252	0.37345	0.8907	0.197	0.4054	0.7248	0.2282	0.11815	0.58955	1.15615	0.1217
6	2.10865	0.65365	3.5765	1.7652	0.91975	1.9458	0.20945	0.8954	3.06545	1.53725	1.60335	2.65015	0.7099	0.2686	1.1434	0.8715	0.2687	1.48865	0.69605	0.1162	0.9827	0.6089	1.7094	0.74895		6	2.0025	0.0599	2.17765	0.79315	0.4048	1.25485	3.96265	1.14655	1.8226	0.87895	1.6096	1.8911	0.77505	0.36635	0.7883	0.2573	0.53535	1.18655	0.32235	0.5098	0.62435	1.16435	0.713
7	1.81685	1.33855	3.48245	2.65235	1.4016	2.6313	1.6414	1.6458	2.62345	2.8313	1.9215	3.9721	0.36395	1.59165	0.3151	0.43225	0.2163	2.51685	0.1264	0.56255	1.5481	0.59595	1.88645	1.01685		7	2.9949	0.0035	2.5798	1.70005	0.69695	0.99905	3.7917	1.80595	1.17875	1.63895	1.86485	2.47625	0.5003	0.2503	0.74525	0.1179	0.00615	1.267	0.84535	0.40415	0.623	1.374	0.6528
8	2.1231	0.896	4.83745	3.16815	1.4198	2.95025	1.7089	2.93435	2.55075	0.6142	1.7527	3.40685	0.64975	0.15715	0.53705	0.53255	0.316	1.84835	0.0679	0.47055	1.6891	0.30045	2.2704	1.0753		8	2.2975	0.0513	4.22555	1.29185	1.42095	1.8204	1.9601	1.44115	1.2368	2.031	1.92505	1.285	0.5562	0.0219	0.7149	0.2668	0.18465	1.24115	0.46485	0.6488	1.2119	0.5659	0.4238
9	1.71175	1.40225	2.78435	3.18665	1.0015	3.0346	3.3579	3.3995	2.33205	1.81905	1.19665	3.87285	0.7506	1.11125	0.62225	1.8811	0.92115	2.17595	0.19435	0.5538	1.3694	1.0042	2.56735	1.49385		9	3.01835	0.2152	3.87195	1.26855	1.1396	2.04895	3.31195	1.9857	1.3753	1.686	2.03275	1.11135	0.2503	0.5198	0.6487	1.22945	0.35275	1.3014	0.6055	0.2874	0.99315	1.50035	0.7925
10	1.2577	0.95585	2.87365	3.40415	1.0231	2.76395	1.9139	3.2666	1.7092	1.99655	1.94105	3.55955	1.23605	1.3407	1.82495	0.76325	0.74365	1.82355	0.44355	0.6729	1.82165	1.0964	2.0956	0.7688		10	2.51565	0.0315	2.56685	1.66465	0.9371	1.6308	1.5137	1.7892	1.7893	0.9272	1.63415	2.8193	0.9173	0.22905	0.57435	0.2118	0.2994	1.6639	0.6795	0.4488	0.9696	1.0474	1.29115
11	1.5313	1.06515	0.1853	1.3949	1.5245	2.1715	0.67455	0.5736	1.7115	0.616	2.69825	1.71665	2.284	1.5006	3.97025	3.0996	1.51335	2.77645	2.801	2.8711	2.21395	3.3889	1.4206	3.57635		11	0.7402	0.61965	0.6717	0.5336	0.29325	0.70425	1.23945	0.5335	0.5937	0.44885	1.3162	0.98905	2.6135	0.0004	4.09385	1.46645	1.1562	0.9642	2.8539	1.5831	1.7	2.17135	2.65515
12	1.04015	1.51945	1.0617	2.2211	2.13	1.9136	0.8011	0.64555	3.05135	1.1439	3.19615	0.84585	2.2166	1.38195	3.1118	4.23715	1.1181	3.42005	1.16125	3.99735	1.76445	1.53415	0.78385	3.81075		12	1.6933	0.0001	1.79165	1.38305	0.4112	1.03095	3.18715	0.26885	1.0388	1.22985	1.32145	0.62875	1.70575	0.07175	2.6839	1.4966	0.85795	1.23025	2.0808	1.21085	1.2289	1.474	2.98815
13	0.29895	1.2865	2.6145	3.6143	2.5886	2.92936	1.27555	1.7961	2.492	1.26405	1.8949	1.4386	2.2121	1.1723	2.87585	2.7419	0.88515	2.80725	2.0156	2.23665	1.4507	2.34045	1.4201	3.3278		13	1.4206	0.2297	2.5475	0.84955	0.3023	1.8422	4.0274	0.93775	3.3549	2.3788	1.19805	1.39335	1.5632	0.11075	1.96005	0.8573	1.86455	0.57115	1.37185	3.2191	2.1055	1.63775	1.74535
14	1.09315	0.2739	3.9449	5.0437	2.48595	1.86805	3.1384	2.127	3.85535	1.7053	1.58535	2.72855	2.142	0.8042	2.2428	1.77835	0.56645	2.97275	0.70875	1.9834	0.7943	2.1294	1.9643	2.1639		14	1.2269	0.18735	2.49355	1.3385	0.74605	1.8311	2.6525	1.15765	2.8863	1.62315	1.4464	0.6535	1.517	0	2.7651	1.73605	1.24785	1.38555	1.6022	1.3235	2.2571	1.64035	2.8138
15	1.0323	0.25065	4.58569	4.2613	2.9247	2.90305	2.9233	3.25615	4.0366	0.81245	1.4674	2.78255	2.56365	0.42015	2.522	2.8558	0.67305	1.9084	0.1117	3.1354	0.6262	2.53745	1.66485	2.57865		15	1.7921	0.0899	2.7224	1.05775	0.2611	2.2497	3.13225	0.78615	3.64285	1.74105	1.84535	0.531	1.14695	0.2515	1.29225	2.59836	1.1219	1.23375	0.9046	2.31925	1.29985	1.78145	2.3103
16	1.2909	1.19265	2.9862	4.86255	2.98555	3.45415	3.3281	3.4481	4.79065	1.3282	1.54225	2.1695	1.49585	0.9366	3.9502	1.7125	0.48535	2.0648	0.8234	2.8995	0.8869	2.0127	1.9988	1.6308		16	1.7281	0.2475	3.1543	1.554	1.1234	3.23955	3.893	1.71928	6.5158	2.9806	2.56525	0.146353	0.48195	0	1.3422	0.856538	1.20635	1.2274	0.731	1.54706	0.5391	1.3369	1.54945
17	0.79155	0.85735	1.77125	4.0799	3.1141	2.5116	3.48	3.16355	5.54395	1.63325	1.78741	2.2553	2.238	1.0139	2.4635	2.20405	0.28075	2.46875	0.54055	2.6666	1.0104	1.37865	1.6148	2.46695		17	2.23035	0.17925	2.5478	0.920333	1.77555	3.51745	4.0351	1.3619	5.4126	3.2075	1.9349	0.557389	0.4775	0	1.3073	0.9475	1.10142	0.60815	0.88245	1.5106	0.21995	2.1416	2.01895
18	1.49135	0.4905	1.93333	4.3263	2.823	2.50525	3.239	3.05595	5.4319	1.34725	2.47655	3.918	1.4971	1.17205	1.61278	1.39115	0.79455	2.87355	0.96315	2.94945	1.1501	1.12535	1.25095	2.4524		18	2.82785	0.00335	2.845	1.36207	1.02684	3.52905	2.1758	2.2786	6.49985	3.548	2.03095	0.821737	0.84065	0.0775	1.9107	0.766214	0.548118	0.4928	1.15635	1.52258	0.05175	1.1422	1.27835
19	1.1718	0.88565	3.084	3.97975	2.99785	2.9087	3.0732	3.23525	5.94585	1.1271	2.0592	2.2017	1.84155	1.41705	0.98235	1.3457	0.79095	3.34415	1.03685	3.5889	0.79945	0.2888	2.21355	3.0399		19	2.9154	0.3202	2.6809	1.19115	0.91955	3.4219	2.92485	2.32961	6.01425	4.10765	1.75225	0.538188	0.69485	0	1.53235	0.97905	1.38489	0.7451	0.9026	1.25318	0.3921	0.60645	1.40365
20	1.6491	0.87375	2.17225	3.9175	2.9071	2.71265	3.4776	3.59235	4.55995	1.9246	2.36325	3.04205	1.68505	0.99735	2.22835	1.7823	0.7506	3.5043	0.50505	2.52755	0.9162	0.03035	1.20585	1.5292		20	2.95595	0.041	2.77205	1.3161	1.43455	4.04275	2.9541	1.38229	5.54725	3.16256	3.11682	1.10731	0.6292	0.09505	1.34975	1.46535	1.5158	0.81235	1.1727	2.47425	0.1202	0.787353	0.798438
Delta (CS+ - CS-)
	males												females
	Contingency: delta												Contingency:delta
Session	mouse 1	mouse 2	mouse 3	mouse 4	mouse 5	mouse 6	mouse 7	mouse 8	mouse 9	mouse 10	mouse 11	mouse 12	mouse 1	mouse 2	mouse 3	mouse 4	mouse 5	mouse 6	mouse 7	mouse 8	mouse 9	mouse 10	mouse 11	mouse 12
1	-0.3033	-0.34105	-0.5727	-0.0388	-0.2041	-0.08675	-0.5277	-0.76935	0.94085	-0.8775	0.27455	-1.92395	0.102737	-1.1995	1.02155	-0.4775	-0.01031	-0.88724	0.053444	-0.3709	1.4163	0.112286	0.541321	-3.65912
2	-0.01905	-0.73975	0.249522	-0.04495	-0.29345	1.0499	-0.44315	-0.54615	0.1034	-0.052	1.0502	-0.38815	1.33074	-0.4614	0.079811	1.45867	-0.5473	1.86875	0.58555	-0.92587	-0.0841	-0.2877	-0.27885	0.860023
3	-0.0328	0.1422	0.7045	0.7753	0.24615	1.56745	-0.0598	-0.72835	-0.8398	-0.07485	1.67655	1.07305	1.0344	-0.15475	-0.97375	0.45165	-0.0752	-0.25585	0.4637	-0.39458	0.15585	-0.21825	0.195167	0.8162
4	0.04015	1.3223	-0.05895	1.9979	-0.1097	0.3212	0.11155	-0.1972	2.3026	0.1069	0.799	1.33485	2.51765	0.18245	0.7474	0.57645	0.3334	-0.44645	1.2939	0.4773	-0.54405	-0.0356	0.58665	2.50855
5	0.0138	0.3885	0.19865	1.2262	0.98475	-0.2057	0.8281	-0.2779	-0.37035	-0.0941	1.1243	0.57055	2.015	-0.14595	2.1257	1.3569	-0.1691	0.7074	3.47795	1.05745	-0.1885	-0.5025	1.7803	0.9097
6	1.39875	0.38505	2.4331	0.8937	0.65105	0.45715	-0.4866	0.7792	2.08275	0.92835	-0.10605	1.9012	1.22745	-0.30645	1.38935	0.53585	-0.13055	0.0683	3.6403	0.63675	1.19825	-0.2854	0.8966	1.2528
7	1.4529	-0.2531	3.16735	2.2201	1.1853	0.11445	1.515	1.08325	1.07535	2.23535	0.03505	2.95525	2.4946	-0.2468	1.83455	1.58215	0.6908	-0.26795	2.94635	1.4018	0.55575	0.26495	1.21205	1.5134
8	1.47335	0.73885	4.3004	2.6356	1.1038	1.1019	1.641	2.4638	0.86165	0.31375	-0.5177	2.33155	1.7413	0.0294	3.51065	1.02505	1.2363	0.57925	1.49525	0.79235	0.0249	1.4651	1.50125	-0.25805
9	0.96115	0.291	2.1621	1.30555	0.08035	0.85865	3.16355	2.8457	0.96265	0.81485	-1.3707	2.379	2.76805	-0.3046	3.22325	0.0391	0.78685	0.74755	2.70645	1.6983	0.38215	0.18565	1.24025	-0.38395
10	0.02165	-0.38485	1.0487	2.6409	0.27945	0.9404	1.47035	2.5937	-0.11245	0.90015	-0.15455	2.79075	1.59835	-0.19755	1.9925	1.45285	0.6377	-0.0331	0.8342	1.3404	0.8197	-0.1202	0.343	2.233
11	-0.7527	-0.43545	-3.78495	-1.7047	0.01115	-0.60495	-2.12645	-2.2975	-0.50245	-2.7729	1.27765	-1.8597	-1.8733	0.61925	-3.42215	-0.93285	-0.86295	-0.25995	-1.61445	-1.0496	-1.1063	-1.7225	-1.33895	-0.2718
12	-1.17645	0.1375	-2.0501	-2.01605	1.0119	-1.50645	-0.36015	-3.3518	1.2869	-0.39025	2.4123	-2.9649	-0.01245	-0.07165	-0.89225	-0.11355	-0.44675	-0.1993	1.10635	-0.942	-0.1901	-0.24415	-1.6667	-0.30865
13	-1.91315	0.1142	-0.26135	0.8724	1.70345	0.122107	-0.74005	-0.44055	1.0413	-1.0764	0.4748	-1.8892	-0.1426	0.11895	0.58745	-0.00775	-1.56225	1.27105	2.65555	-2.28135	1.2494	0.74105	-0.5473	0.10715
14	-1.04885	-0.5303	1.7021	3.26535	1.9195	-1.1047	2.42965	0.1436	3.06105	-0.4241	-0.37895	0.56465	-0.2901	0.18735	-0.27155	-0.39755	-0.5018	0.44555	1.0503	-0.16585	0.6292	-0.0172	-1.3674	-0.81285
15	-1.53135	-0.1695	2.06369	1.4055	2.25165	0.99465	2.8116	0.12075	3.4104	-1.725	-0.19745	0.2039	0.64515	-0.1616	1.43015	-1.54061	-0.8608	1.01595	2.22765	-1.5331	2.343	-0.0404	-0.46495	-0.32206
16	-0.20495	0.25605	-0.964	3.15005	2.5002	1.38935	2.5047	0.5486	3.90375	-0.6845	-0.45655	0.5387	1.24615	0.2475	1.8121	0.697462	-0.08295	2.01215	3.162	0.172222	5.9767	1.6437	1.0158	-0.30788
17	-1.44645	-0.15655	-0.69225	1.87585	2.83335	0.04285	2.93945	0.49695	4.53355	0.2546	0.172612	-0.21165	1.75285	0.17925	1.2405	-0.02717	0.674129	2.9093	3.15265	-0.1487	5.19265	1.0659	-0.08405	-0.12649
18	-0.00575	-0.68155	0.320556	2.93515	2.02845	-0.3683	2.27585	0.1065	4.2818	0.2219	1.2256	1.4656	1.9872	-0.07415	0.9343	0.595852	0.478724	3.03625	1.01945	0.756021	6.4481	2.4058	0.7526	0.338515
19	-0.66975	-0.5314	2.10165	2.63405	2.2069	-0.43545	2.03635	-0.35365	5.1464	0.8383	-0.15435	-0.8382	2.22055	0.3202	1.14855	0.2121	-0.46534	2.6768	2.02225	1.07644	5.62215	3.5012	0.3486	-0.82956
20	-0.03595	-0.1236	-0.0561	2.1352	2.1565	-0.79165	2.97255	1.0648	3.64375	1.89425	1.1574	1.51285	2.32675	-0.05405	1.4223	-0.14925	-0.08125	3.2304	1.7814	-1.09196	5.42705	2.3752	2.31839	0.126179
[truncated: 1 more columns]

## Sheet: S-Figure 1b
Supp Figure 1b.	Approach behaviours to CS in male and female C57BL/6j mice during opposite CS presentation
Approaches to CS during CS presentation (seconds per trial)
Sessions 1-10: acquisition. Sessions 11-20: Reversal
	males																										females
	Contingency: CS+ approach during CS- presentation												Contingency: CS- approach during CS+ presentation														Contingency: CS+ approach during CS- presentation												Contingency: CS- approach during CS+ presentation
Session	mouse 1	mouse 2	mouse 3	mouse 4	mouse 5	mouse 6	mouse 7	mouse 8	mouse 9	mouse 10	mouse 11	mouse 12	mouse 1	mouse 2	mouse 3	mouse 4	mouse 5	mouse 6	mouse 7	mouse 8	mouse 9	mouse 10	mouse 11	mouse 12		Session	mouse 1	mouse 2	mouse 3	mouse 4	mouse 5	mouse 6	mouse 7	mouse 8	mouse 9	mouse 10	mouse 11	mouse 12	mouse 1	mouse 2	mouse 3	mouse 4	mouse 5	mouse 6	mouse 7	mouse 8	mouse 9	mouse 10	mouse 11
1	0.0074	0.7671	0.2025	0.38275	0.00255	0.40815	0.0004	0.1652	0.0086	0.0223	0.496	0.96905	0.0868	0.83025	0.0332	0.1521	0.0002	0.001	0.0016	0.23465	0.1087	0	0.5993	0.11675		1	0.254368	1.05695	0.194286	0.231786	0.217875	0.79135	0.0238333	0.28155	0.4236	0.248571	0.181929	0.628267	0.233842	0.3821	0.76325	0.0195	0.202313	0.558368	0.0945556	0.160474	1.25729	0.284	0.0081667
2	0.0008	0.54595	0.2924	0.51945	0	0.0629	0	0.0595	0.0404	0	0.0375	0.2277	0.04045	0.07165	0.157222	0.40405	0.0939	0.3492	0	0.1012	0.18075	0.0003	0.7019	0.383		2	0	0.26745	0.03865	0.0037368	0.00075	0.16955	0.0096	0.467882	0.06985	0.315	0	0.769556	0.889	0.0217	0.406895	0.276176	0.00025	0.7378	0.1078	0.407733	0.2672	0.2164	0.00785
3	0.0278	0.04975	0.0001	0	0	0.13875	0.0043	0.003	0.1592	0.0345	0	0.82045	0.16435	0.0041	0.52755	0.07485	0.06785	0.80995	0	0.0062	0.1737	0.33095	0.56855	0.9705		3	0.00745	0.14525	0.1984	0.0042	0.003	0.0234	0	0.32065	0.01285	0.36395	0.07735	0.28715	0.19395	0.01805	0.1726	0.0542	0.2509	0.1697	0.324	0.500105	0.1162	0.0009	0.002
4	0.169	0	0	0.07475	0.06225	0.21485	0.00945	0.1667	0.0081	0.01505	0.0734	0.08715	0.26575	0.65135	0.0065	0.28515	0.0777	0.18355	0.0792	0.0154	1.2544	0.557	0.5694	0.55795		4	0.00235	0	0	0.0003	0.0007	0.02255	0.1202	0.08035	0.09405	0.4796	0.06655	0.2796	0.9049	0.1132	0.23455	0.31475	0.30975	0.2274	0.48265	0.30115	0.34085	0.4877	0.25095
5	0.003	0.04995	0	0.00415	0	0.4085	0.00065	0.02845	0.71385	0.0007	0.43235	0.65365	0.307	0.1	0.43365	0.09745	0.5175	0.42455	0.3791	0.04615	1.1164	0.39785	0.97635	0.5065		5	0.1364	0	0.02835	0.0002	0.1116	0.0019	0.00435	0.0004	0.0007	0.31495	0.0029	0.11595	0.6118	0.0475	0.35615	0.13635	0.0054	0.7266	0.8489	0.45245	0.0463	0.2968	1.16325
6	0.0852	0.0427	0.07125	0.12455	0.00175	0.53035	0.0004	0	0.3079	0.1865	0.6381	0.04815	1.058	0.4233	1.23745	0.4391	0.2845	0.83105	0.0605	0.5385	1.6182	0.9229	0.76295	1.08995		6	0.14645	0.18755	0.00315	0.04075	0.0003	0.206	0.0042	0.0791	0.28865	0	0.0294	0.00915	0.328	0.001	0.52645	0.1773	0.18725	0.8071	1.4907	0.5048	0.599	0.1134	0.823
7	0.002	0.40015	0	0.028	0.0018	1.3414	0.0227	0.0175	0.5477	0.03105	0.98595	0.19975	0.9688	0.863	1.32595	0.6015	0.5054	1.7783	0.51215	0.6641	1.23515	1.6612	1.1058	1.6944		7	0	0.0311	0	0.0006	0.00045	0.3195	0.08915	0.0024	0.0065	0.33905	0.0317	0.1479	1.1139	0.0011	0.7316	0.71995	0.15095	0.5029	2.0283	0.4543	0.30545	0.4372	0.92745
8	0.10345	0	0.0796	0	0	0.78855	0.0026	0.0031	0.3847	0.1212	0.6822	0.04105	1.33705	0.3438	2.31665	0.57715	0.63615	1.47625	0.1096	2.1287	0.91055	0.1716	0.841	1.5725		8	0.04005	0.0219	0.00135	0	0	0.25915	0.0051	0.00045	0.0118	0.0144	0.00235	0.47685	0.6403	0.0513	1.69845	0.22495	0.6064	1.185	0.6403	0.37045	0.48775	0.678	0.9198
9	0.2213	0.00395	0.0039	0.50565	0.00375	0.93115	0.0007	0.0139	0.5346	0.01765	0.86035	0.4654	1.07145	0.4749	0.64595	1.1133	0.44165	1.72225	0.64915	2.70585	1.1466	0.77925	1.03885	2.1087		9	0	0.21495	0	0.30125	0	0.1054	0.0171	0.00155	0.145	0.23315	0.08885	0.06595	1.1374	0.0346	2.0049	0.40105	0.34205	1.16035	1.7169	0.8347	0.51325	0.5361	0.90195
10	0.3414	0.37625	0.19535	0.12605	0.0685	0.40975	0.00585	0.0047	0.7214	0.0114	1.2461	0.06045	0.6982	0.42515	1.11425	0.73	0.54545	1.1891	0.27725	2.23275	1.07845	0.87875	1.1451	1.71125		10	0.0643	0.0657	0	0.0003	0.002	0.6318	0.04675	0.00505	0.19515	0.15875	0.09765	0	0.81905	0.0315	1.05875	0.72075	0.58915	0.5514	0.45355	0.933	1.28425	0.17375	0.4455
11	0.7602	0.7502	1.8697	0.73745	0.316	1.3245	0.3555	1.4008	0.53825	1.68745	0.93745	1.2941	0.3317	0.08365	0	0.3252	0.3679	0.6939	0	0.04135	0.29775	0.04145	1.62185	0.21305		11	0.96705	0	1.8012	0.2026	0.72215	0.35045	0.95175	0.418	0.95555	0.92635	0.69875	0.14605	0.04665	0	0.04435	0.0165	0.04155	0.08115	0.13215	0.0851	0.097	0.0956	0.2572
12	0.76645	0.33105	1.0141	0.4451	0.17795	1.66205	0.08675	2.58235	0.4876	0.5533	0.1279	1.4128	0.19825	0.6294	0.0003	0.26685	0.4149	0.3838	0.06595	0.0679	1.11655	0.12285	1.39575	0.1512		12	0.34755	0	0.38305	0.44075	0.3662	0.49085	0.1649	0.3331	0.51745	0.65745	1.1021	0.0082	0.33985	0	0.09385	0.00285	0.0537	0.0328	0.47215	0.01365	0.3267	0.4337	0.33775
13	0.8775	0.327	1.3639	0.0008	0	1.31857	0.32395	1.3401	0.33315	0.88485	0.66645	1.29935	0.08205	0.5196	0.61075	0.8631	0.62305	0.765667	0.00295	0.5131	0.85995	0.1055	0.8813	0.24675		13	0.2157	0.07965	0.40645	0	0.8582	0.0141	0.00285	1.0752	0.8677	0.43945	0.55695	0.1088	0.2813	0.00055	0.50235	0.1932	0.0007	0.4216	0.6931	0.24615	1.4455	0.9431	0.6775
14	1.01235	0.32315	0.35125	0.0002	0.0134	1.57285	0.0354	0.5059	0.1419	1.1689	0.92525	0.6346	0.33535	0.0904	0.3796	0.9296	0.81345	0.76885	0.77995	0.40905	1.4915	0.94045	1.2113	0.97575		14	0.32245	0	1.04805	0.2366	0.40785	0.19425	0	0.4849	1.2853	0.38895	1.5893	0.00945	0.2966	0.0998	0.6313	0.0023	0.10235	0.21375	0.4364	0.3377	0.8439	0.4749	0.72855
15	1.2593	0.155	0.418563	0.4032	0.0532	0.9378	0	1.74385	0.16165	0.467	0.6835	1.2641	0.8223	0.2437	1.4108	0.7631	1.3344	1.0991	0.60235	1.50685	1.6873	0.062	0.7714	1.1223		15	0.53165	0.13185	0.06855	0.204417	0.5154	0.09795	0.0651	0.6557	0.4113	0.3573	0.86955	0.0006667	0.80905	0	0.5818	0.431546	0.0579	0.2444	1.1846	0.22995	1.3281	0.511	0.58355
16	0.6225	0.25635	1.67207	0.0004	0.0177	0.8631	0.0004	1.70435	0	0.6001	1.0913	0.69165	0.8803	0.77045	0.89	0.80665	1.28405	1.41045	0.4985	1.57715	2.07245	0.5367	0.9722	0.8549		16	0.0007	0	0.41365	0.0808462	0.7035	0.46685	0	0.519444	0.074	0.03755	0.84035	0.0819412	0.3658	0.1728	1.0996	0.0839231	0.3918	0.59805	1.4704	0.7985	2.8616	1.5979	1.07495
17	1.12405	0.66635	0.461062	0.4106	0.009	1.17245	0	1.12335	0.0068	0.41965	0.579647	1.23935	0.5967	0.69885	0.397071	0.6228	1.30725	1.18285	0.8106	1.1539	1.79445	0.9888	0.755067	1.20195		17	0.0283	0	0.15315	0.0258889	0.2619	0.00795	0	0.367	0.00195	0.0331	0.55745	0.0012778	0.57005	0.03785	0.45695	0	0.631684	1.3523	1.04105	0.2116	2.40325	0.50755	0.717368
18	1.0784	0.33055	0.394	0.0013	0.078	1.3937	0.0007	1.371	0.0007	0.132	0.99885	0.6897	0.9754	0.349	0.327222	1.5329	0.7417	0.93935	0.97295	0.9619	1.78485	0.83985	1.44375	1.63015		18	0	0	0.3548	0.157933	0.260947	0.0492	0.28295	0.0733	0.00725	0.17825	0.35265	0.0036316	1.12575	0.00255	0.8696	0.157286	0.817294	1.1325	0.68595	0.835632	3.36215	1.83295	0.6598
19	0.5252	0.245	0.4163	0.0309	0	2.06135	0	2.3016	0.08765	0.0058	1.1758	1.1282	0.85435	0.25445	1.14885	0.93765	1.2007	1.25065	0.6277	1.42825	2.39195	0.6295	1.48355	0.9391		19	0.0011	0	0.15315	0.1081	0.11525	0.20725	0	0.378556	0.0034	0.06395	0.72175	0.000625	0.8202	0.1082	0.8723	0.27615	0.362947	0.9873	0.51525	1.46612	2.7145	1.34645	0.83995
20	1.2186	0.1804	1.077	0.0026	0.04545	2.122	0	1.47495	0.0037	0.0241	0.56275	0.60695	1.22345	0.2063	0.7801	1.058	0.91375	1.32315	1.2723	1.6871	1.26375	1.61845	1.16025	1.56755		20	0.0035	0	0.21535	0.6974	0.1678	0.2958	0.15165	1.41506	0.0057	0.0017222	0.336941	0	0.68935	0.0406	1.33125	0.3318	0.5527	1.51425	0.6089	0.5365	2.80455	0.961588	1.2265
[truncated: 1 more columns]

## Sheet: S-Figure 1c
Supp Figure 1c.	Total time (s) approaching CS
Approaches to CS during CS presentation (seconds per trial)
Sessions 1-10: acquisition. Sessions 11-20: Reversal
	males																										females
	Contingency: CS+ approach during CS- presentation												Contingency: CS- approach during CS+ presentation														Contingency: CS+ approach during CS- presentation												Contingency: CS- approach during CS+ presentation
Session	mouse 1	mouse 2	mouse 3	mouse 4	mouse 5	mouse 6	mouse 7	mouse 8	mouse 9	mouse 10	mouse 11	mouse 12	mouse 1	mouse 2	mouse 3	mouse 4	mouse 5	mouse 6	mouse 7	mouse 8	mouse 9	mouse 10	mouse 11	mouse 12		Session	mouse 1	mouse 2	mouse 3	mouse 4	mouse 5	mouse 6	mouse 7	mouse 8	mouse 9	mouse 10	mouse 11	mouse 12	mouse 1	mouse 2	mouse 3	mouse 4	mouse 5	mouse 6	mouse 7	mouse 8	mouse 9	mouse 10	mouse 11
1	0.869776	0.98461	1.08902	0.903433	0.504051	0.892041	0.769554	0.857637	1.65911	0.696975	1.61461	1.10354	1.15327	0.858177	1.00847	1.16515	0.650147	1.51925	0.885071	1.11198	0.815229	1.0623	1.11161	1.64315		1	1.32815	0.956599	0.748831	0.932467	0.721172	0.957294	1.02671	0.704678	1.19746	0.604858	0.744511	0.853939	0.958458	1.32752	1.35635	0.942192	0.572253	1.35699	0.984125	0.888719	1.29569	1.38441	0.997417
2	0.498637	0.894886	1.8079	1.05894	0.713757	1.29629	0.891635	0.846805	1.20269	0.718735	1.27389	1.11037	0.787222	0.946889	1.07798	0.9959	0.703062	0.988575	0.456173	0.726591	0.9059	0.939193	0.997606	1.62128		2	1.33375	0.58791	1.40861	1.1914	0.75564	1.19872	1.02426	0.8039	1.03218	0.580207	0.677065	0.812519	0.766233	0.671111	0.822222	0.673789	0.568664	1.31676	0.679993	0.850919	1.0157	1.21871	0.947036
3	0.546033	0.885946	2.87176	1.02832	1.34273	1.97283	0.700728	0.77362	1.2411	0.748741	1.82839	1.71781	0.766491	0.636556	1.0159	0.814189	0.51599	0.793725	0.274666	0.944617	0.934512	1.33222	0.840161	1.92711		3	0.950131	0.670862	1.24746	1.24411	0.583488	0.889596	1.44427	0.622506	1.86707	0.666744	0.828525	0.844857	0.680396	0.376555	0.823508	0.523887	0.464119	0.846735	0.527814	0.579272	0.67565	0.823408	0.70975
4	0.697379	1.51186	1.88985	1.17225	1.28777	1.66153	0.629008	0.783391	1.36741	0.941041	1.20236	1.74168	0.982259	0.742809	1.13838	0.580689	0.61388	0.708464	0.432441	0.796883	0.826419	0.770819	0.798146	1.28249		4	0.983849	0.497051	1.23457	0.859075	0.604499	0.848082	1.17233	0.801204	0.845514	0.726836	1.19041	1.10789	0.552378	0.641452	0.666656	0.255815	0.326148	0.599639	0.487047	0.676446	0.603667	0.679666	0.430794
5	0.807685	0.703627	2.20342	1.56639	2.2576	1.21412	0.498871	0.714773	1.55408	0.956241	1.07871	1.87044	0.931156	0.784166	1.45097	0.69409	0.711826	0.845703	0.554026	0.666696	0.918586	1.15698	0.860153	1.24561		5	1.01752	0.419431	1.38223	1.10636	0.501753	0.970371	1.52001	0.798921	0.95327	0.554752	0.947152	0.805283	0.514867	0.51036	0.745492	0.306659	0.381166	0.651216	0.546771	0.617574	0.577639	0.580889	0.616584
6	0.674007	0.738796	3.88458	0.905901	1.29032	1.33811	0.487738	1.18643	2.15256	1.45762	0.764872	2.1571	1.01473	1.11523	0.930799	0.643381	0.527084	0.752082	0.709766	0.640848	0.92689	1.19347	0.832694	0.984847		6	0.769991	0.451133	1.27429	0.64894	0.457722	1.03053	0.940278	0.788397	1.66172	0.698828	1.06778	0.949172	0.687854	0.456931	0.926711	0.306865	0.466014	0.814892	0.766546	0.723998	0.677799	0.731844	0.760833
7	0.803095	1.06575	2.5615	1.50943	1.2964	1.30046	0.547931	1.31196	1.26069	1.48981	0.99243	1.96936	0.698644	1.59092	1.10944	0.899759	0.6052	1.05351	0.491252	0.739552	1.12633	1.34362	1.03425	0.900118		7	1.19816	0.727188	1.75793	0.949149	0.804122	1.01871	1.23414	1.71439	0.991601	0.766074	1.0825	1.37024	0.831426	0.494462	0.783469	0.38374	0.345611	0.84096	0.83151	0.764392	0.707529	1.11754	0.658407
8	0.952502	0.706527	3.08447	1.24296	1.30758	1.4252	0.650945	1.09894	1.9644	0.95605	0.829362	2.07595	0.629786	0.716789	0.873717	0.522837	0.706939	0.860602	0.385395	0.652525	0.924667	1.40528	0.998996	1.10522		8	1.00598	0.498519	1.67265	0.656307	0.618396	0.900723	1.08295	1.35344	1.54548	1.06032	0.902419	1.06823	0.60073	0.343654	0.673972	0.260437	0.325883	1.01835	0.682498	0.702023	0.940092	1.11871	0.793553
9	0.841817	1.08025	1.0037	1.43823	1.30903	1.32229	1.12203	1.09946	1.80297	0.975884	1.06016	1.85463	0.923901	1.11549	0.948331	1.78202	0.734199	1.48512	0.434623	0.899308	0.990089	1.7008	1.19733	1.13949		9	1.07573	0.651563	1.45459	0.783427	0.773933	1.13335	1.02225	1.17122	1.49213	0.8467	1.05398	1.03169	0.830383	0.6757	0.756412	1.11562	0.466912	0.887359	0.731201	0.481001	0.604435	1.22693	1.08739
10	0.612995	0.832967	1.67502	1.14582	1.05868	1.44986	0.472353	1.23276	1.33676	0.851254	0.849329	1.71639	0.805354	1.33899	1.1894	0.608806	0.70892	0.92937	0.443004	0.665069	1.291	1.58365	1.13369	1.08578		10	1.08507	0.360078	1.27799	0.704001	0.740655	1.0373	0.974898	1.36151	0.836244	0.924901	0.96873	1.0345	0.869799	0.391341	0.945351	0.775036	0.540648	0.745677	0.512318	0.633981	0.818573	0.988247	1.27842
11	1.52493	1.08895	0.959771	0.709219	0.77655	1.15362	0.384645	0.633151	1.24088	1.36965	1.08182	1.23894	0.876006	0.807858	2.87584	1.47527	1.10374	1.7679	0.528367	1.25835	1.50252	1.33493	0.725222	2.01516		11	0.985334	0.499924	0.847548	0.542201	0.702799	0.597285	0.758868	0.564121	0.686174	0.814165	0.989778	0.571371	0.974458	0.466958	1.62043	0.692606	0.799656	0.933145	0.965513	0.858542	0.967427	1.85856	1.2024
12	0.993811	0.838685	1.91796	1.43968	0.946803	0.776887	0.639476	0.59385	1.40019	1.10831	1.10295	1.067	0.92911	0.804494	2.20335	1.44131	0.774942	1.94258	0.283878	1.34762	1.08235	1.23858	0.908172	1.80377		12	0.8763	0.268126	1.20605	1.16152	0.387846	0.56024	1.25281	0.704832	0.626138	1.21399	0.792721	0.554392	0.969332	0.250654	1.45687	0.858011	0.645753	1.28374	0.708621	0.769164	0.645766	1.68497	1.30189
13	0.758827	0.823026	2.8138	1.84473	1.01364	1.17163	0.6846	1.02528	1.16911	1.10049	1.16077	1.0115	1.04167	0.642494	1.74901	1.11145	1.0036	1.59956	0.486277	0.823579	1.07821	1.43881	0.769194	1.76963		13	0.758545	0.588336	1.42351	0.858074	0.52136	0.901732	1.25148	1.08758	1.29365	1.33061	0.888779	0.828315	1.01092	0.367154	1.1708	0.51978	1.1569	1.02831	0.751459	1.45325	1.59719	1.41596	1.16403
14	0.943874	0.646343	2.12555	1.84526	0.867315	0.727892	0.958972	1.21587	1.47161	1.29323	0.855414	1.04563	1.0977	0.700248	1.69786	1.23678	1.14322	2.08906	0.269017	1.31922	1.1256	1.06965	1.1022	2.17839		14	0.601072	0.485787	1.46896	1.04055	0.69091	0.865843	1.02938	0.923437	1.21225	1.24271	0.753434	1.62941	1.21261	0.168052	1.25504	0.489626	0.824842	1.49882	0.920765	1.04901	1.14211	1.44994	1.8508
15	0.950585	0.848267	1.17705	1.74585	0.848214	0.839925	0.758186	1.23945	1.43826	1.0523	0.683621	1.21888	0.727531	0.514029	1.23561	1.37743	1.33694	1.68088	0.171841	2.01369	1.31357	1.22384	1.84319	2.32458		15	0.551997	0.229907	1.661	0.470728	0.443388	0.917542	0.78601	0.770926	2.57916	1.29948	0.59686	0.374308	0.981311	0.113988	0.88121	0.2002	0.638195	1.48757	1.23439	1.86837	1.07384	1.34316	1.673
16	1.12521	0.605781	1.52943	1.53778	0.933595	0.788971	0.812433	1.36777	1.3478	1.59344	0.945064	0.811938	0.998501	0.505398	2.15499	0.870036	1.25746	1.54219	0.23116	1.21076	1.13418	1.21483	1.14839	2.40413		16	1.05427	0.151087	1.22779	0.540631	0.693356	1.02935	1.00458	0.688669	1.85694	1.59263	1.00066	0.393475	0.690794	0.353903	1.1243	0.418772	0.739008	0.979254	1.08261	1.40205	1.06891	1.43236	1.61933
17	1.09188	0.412761	1.0552	1.47789	0.910852	0.802061	1.08795	1.64182	1.29898	1.43632	1.23847	1.25859	0.831287	0.422994	2.16697	1.14539	1.05589	1.7639	0.3568	0.891048	1.52892	1.082	1.33351	1.85582		17	0.84532	0.417287	1.28023	0.514803	0.685328	1.04481	1.06954	0.585686	2.04048	1.15014	0.687136	0.80415	0.736077	0.217514	0.993839	0.287306	0.534467	1.38975	1.09692	1.3306	0.559976	1.52156	1.01823
18	1.31617	0.552832	1.77826	1.41905	0.777644	1.08882	0.819085	1.32285	1.58308	1.69731	1.36357	1.11877	0.601284	0.542944	1.59873	1.09951	0.476488	1.75682	0.372089	1.0192	1.29767	0.77903	1.19022	2.02383		18	1.08298	0.32817	1.12008	0.379414	0.617358	0.97655	0.70789	0.598128	1.91091	1.196	0.65625	0.342361	1.15706	0.134971	1.09507	0.820864	0.429072	1.38783	0.800368	1.50723	0.478103	1.14204	1.11551
19	1.2088	0.649411	1.83807	1.76825	1.04347	0.935474	0.862441	1.31797	1.35226	1.42441	1.05021	0.917768	0.801649	0.693931	3.12261	0.870168	0.757519	1.45351	0.282557	1.11195	1.39896	0.700564	1.69561	2.12651		19	0.899566	0.258628	1.59	0.60531	0.475911	0.978257	0.751214	0.602633	2.59176	2.23655	0.778103	0.468261	1.06361	0.119883	0.841976	0.483651	0.509356	1.38094	1.08058	1.27087	0.45802	0.765258	1.33687
20	1.20767	0.635197	0.975023	2.37663	0.896543	0.79168	0.824983	1.48136	1.27403	1.41262	0.929471	1.01523	0.473946	0.504868	2.53377	1.22188	1.02871	2.02484	0.261288	0.881171	1.03789	0.982657	1.2932	1.65199		20	0.709598	0.208093	1.09131	1.00084	0.626611	1.40505	0.713138	0.509922	2.1688	1.4859	1.00539	0.452281	0.837953	0.137643	0.929897	0.576952	0.621877	1.49682	0.649641	1.76291	0.399608	0.645897	0.709047
[truncated: 1 more columns]

## Sheet: S-Figure 1d
Supp Figure 1d.	Number of screen touches during CS presentation (touches/trial)
Sessions 1-10: acquisition. Sessions 11-20: Reversal
	males																										females
	Contingency: CS+ approach during CS- presentation												Contingency: CS- approach during CS+ presentation														Contingency: CS+ approach during CS- presentation												Contingency: CS- approach during CS+ presentation
Session	mouse 1	mouse 2	mouse 3	mouse 4	mouse 5	mouse 6	mouse 7	mouse 8	mouse 9	mouse 10	mouse 11	mouse 12	mouse 1	mouse 2	mouse 3	mouse 4	mouse 5	mouse 6	mouse 7	mouse 8	mouse 9	mouse 10	mouse 11	mouse 12		Session	mouse 1	mouse 2	mouse 3	mouse 4	mouse 5	mouse 6	mouse 7	mouse 8	mouse 9	mouse 10	mouse 11	mouse 12	mouse 1	mouse 2	mouse 3	mouse 4	mouse 5	mouse 6	mouse 7	mouse 8	mouse 9	mouse 10	mouse 11
1	0.3	0.15	0.05	0.2	0.05	0.7	0.1	0.2	0.45	0	0.25	0.2	0.2	0.15	0.05	0.25	0.1	0.2	0.25	0.35	0.25	0.1	0.3	0.3		1	0.368421	0.15	0.214286	0	0.125	0.3	0.166667	0.2	0.2	0.142857	0.357143	0	0.578947	0.15	0.0833333	0.142857	0.1875	0.31579	0.277778	0.105263	0.0714286	0.214286	0.166667
2	0	0	0	0.35	0.05	0.45	0	0	0.2	0	0.5	0.2	0	0.1	0.0555556	0.35	0.05	0.2	0.15	0.15	0.2	0	0.25	0.2		2	0.263158	0	0.1	0.31579	0	0.25	0.1	0.117647	0.2	0.25	0.3	0.388889	0.210526	0.05	0.263158	0.176471	0.15	0.1	0.15	0.266667	0.1	0.3	0.35
3	0.05	0.05	0.05	0.1	0	0.35	0	0	0.1	0	0.4	0.3	0.05	0.1	0.05	0.1	0.05	0.3	0.05	0.05	0.5	0.1	0.05	0.15		3	0.1	0.05	0.05	0.25	0	0.1	0.05	0	0	0.15	0.2	0.3	0	0.05	0.15	0.4	0.05	0.2	0.1	0.105263	0.1	0.1	0.0555556
4	0	0	0	0.2	0	0.25	0	0	0.25	0	0.35	0.15	0.05	0.05	0.05	0.05	0.15	0.35	0	0.1	0.15	0.15	0.3	0.1		4	0.1	0	0.15	0.05	0	0	0.05	0	0	0	0	0.4	0.1	0	0.1	0	0	0.2	0.15	0.05	0.1	0.2	0
5	0	0	0.05	0.05	0.15	0.3	0	0	0	0	0.35	0.15	0.1	0.05	0.05	0.1	0.25	0.3	0.1	0.15	0.5	0.25	0.25	0.25		5	0.35	0.05	0.3	0.25	0	0.1	0.15	0.05	0	0	0.2	0.35	0.1	0	0.05	0	0.1	0.15	0	0.05	0.15	0.25	0
6	0	0.05	0.05	0.1	0.05	0.4	0	0.1	0.15	0	0.35	0.35	0.1	0	0.1	0.25	0.1	0.1	0.2	0.1	0.2	0	0.4	0.1		6	0.25	0	0.2	0.1	0	0.05	0.25	0.15	0.05	0.05	0.25	0.5	0.3	0.05	0.15	0.15	0.25	0.2	0.1	0.1	0.05	0.3	0.15
7	0.05	0.05	0.45	0.25	0.2	0.45	0.05	0.15	0.2	0.1	0.2	0.7	0.25	0.2	0.1	0.1	0.15	0.35	0.05	0.15	0.4	0.15	0.35	0.1		7	0.75	0	0.25	0.05	0.05	0.15	0.2	0.25	0	0.25	0.45	0.6	0.15	0.05	0.05	0.1	0	0.25	0.25	0.05	0.15	0.2	0.3
8	0.1	0.05	0.35	0.55	0.1	0.2	0.1	0.15	0.4	0	0.1	0.6	0.05	0	0	0.25	0.15	0.2	0	0.25	0.4	0	0.5	0.05		8	0.5	0	0.45	0.15	0.15	0.05	0.2	0.1	0.2	0.35	0.2	0.5	0.2	0	0.15	0.05	0.15	0.25	0.25	0.15	0.15	0.25	0.1
9	0	0.1	0.35	0.15	0	0.25	0.1	0.15	0.2	0.05	0	0.5	0.2	0.1	0.1	0.2	0.1	0.3	0.05	0.2	0.3	0.25	0.7	0.1		9	0.45	0.05	0.2	0.1	0.15	0.1	0.25	0.15	0.1	0.25	0.3	0.3	0.1	0	0.2	0.1	0.3	0.25	0.2	0.15	0.15	0.25	0.3
10	0	0.15	0.25	0.35	0.05	0.25	0	0.2	0.15	0.05	0.1	0.25	0.3	0.1	0.35	0.15	0.35	0.3	0.1	0.2	0.3	0.2	0.45	0.1		10	0.2	0	0.35	0.05	0.05	0.05	0.3	0.15	0.05	0.2	0.2	0.5	0.25	0	0.05	0.1	0.15	0.45	0.2	0.1	0.2	0.15	0.4
11	0.4	0.15	0	0.35	0.7	0.45	0.2	0.3	0.5	0.05	0.5	0.25	0.1	0.1	0.2	0.2	0.1	0.25	0.1	0.25	0.35	0.45	0.2	0.75		11	0.1	0.1	0.05	0.05	0.2	0.2	0.3	0.2	0.3	0.15	0.3	0.15	0.45	0	0.25	0.05	0.2	0.15	0.45	0.1	0.35	0.35	0.6
12	0.25	0.05	0.1	0.55	0.55	0.4	0.1	0.15	0.7	0.25	0.6	0.05	0.3	0.1	0.4	0.4	0.1	0.4	0.1	0.4	0.35	0.2	0.05	0.75		12	0.35	0	0.05	0.15	0.25	0.2	0.55	0.15	0.05	0.3	0.4	0.15	0.35	0	0.2	0.05	0.1	0.25	0.55	0	0.35	0.15	0.7
13	0	0.1	0.1	0.45	0.7	0	0.15	0.3	0.65	0.45	0.3	0.15	0.3	0.25	0.25	0.35	0.2	0	0.05	0.45	0.3	0.35	0.2	0.65		13	0.15	0	0.05	0	0.15	0	0.5	0.2	0.35	0.35	0.2	0.15	0.3	0	0.25	0.05	0.3	0	0.15	0.1	0.45	0.35	0.5
14	0.15	0	0.35	0.6	0.75	0	0.2	0.3	0.85	0.2	0.2	0.15	0.1	0.15	0.3	0.25	0.15	0	0.05	0.35	0.15	0.25	0.3	0.6		14	0.1	0	0.05	0	0.2	0	0.65	0.15	0.25	0.1	0.15	0.1	0.05	0	0.35	0.15	0.2	0	0.5	0.2	0.3	0.1	0.45
15	0.2	0	0.0625	0.45	0.85	0	0.5	0.4	0.7	0.25	0.3	0.45	0.3	0.15	0.333333	0.2	0.15	0	0	0.5	0.25	0.6	0.25	0.45		15	0.3	0	0	0.166667	0.1	0	0.6	0.05	0.2	0.2	0.5	0	0.1	0	0.3	0.272727	0.15	0	0.2	0.35	0.35	0.25	0.6
16	0.1	0	0	0.4	0.8	0	0.5	0.35	0.75	0.2	0.35	0.2	0	0.3	0.133333	0.25	0.15	0	0.05	0.4	0.35	0.45	0.35	0.3		16	0.2	0	0.15	0.153846	0.3	0	0.6	0.222222	0.45	0.35	0.45	0.0588235	0.05	0	0.1	0.153846	0.15	0	0.45	0.333333	0.15	0.25	0.3
17	0.1	0	0	0.6	0.9	0.5	0.3	0.2	0.85	0.15	0.647059	0.25	0.3	0.1	0.285714	0.25	0.05	0.3	0	0.5	0.35	0.3	0.4	0.55		17	0.45	0	0.2	0.166667	0.3	0.55	0.65	0.25	0.7	0.45	0.55	0.111111	0.15	0	0.5	0.125	0.157895	0.2	0.5	0.35	0.05	0.45	0.473684
18	0.35	0	0	0.7	0.9	0.35	0.6	0.2	0.95	0.15	0.5	0.35	0.05	0.25	0.111111	0.25	0.05	0.45	0.1	0.6	0.45	0.2	0.1	0.6		18	0.55	0	0.25	0.133333	0.0526316	0.45	0.75	0.25	0.8	0.25	0.7	0.157895	0.1	0.05	0.35	0	0.0588235	0.15	0.35	0.210526	0.05	0.25	0.35
19	0.1	0	0.05	0.6	0.85	0	0.35	0	0.9	0.2	0.4	0	0.2	0.3	0	0.35	0.1	0.2	0.05	0.5	0.25	0	0.5	0.5		19	0.4	0	0.25	0.05	0.05	0.25	0.85	0.111111	0.8	0.2	0.35	0.125	0.15	0	0.45	0.15	0.157895	0	0.2	0.176471	0.15	0.15	0.3
20	0.15	0	0.1	0.75	0.9	0.45	0.35	0.45	0.9	0.15	0.6	0.15	0.15	0.45	0.3	0.5	0.2	0.1	0.05	0.3	0.45	0	0.3	0.2		20	0.55	0	0.2	0.1	0.25	0.2	0.85	0.176471	0.55	0	0.647059	0.125	0.2	0	0.15	0.25	0.35	0.1	0.45	0.1875	0.1	0.235294	0.3125
[truncated: 1 more columns]

## Sheet: S-Figure 1e
Supp Figure 1e.	Approach behaviours to reward magazine in male and female C57BL/6j mice during CS presentation
Approaches to CS during CS presentation (seconds per trial)
Sessions 1-10: acquisition. Sessions 11-20: Reversal
	males																										females
	Contingency: CS+												Contingency: CS-														Contingency: CS+												Contingency: CS-
Session	mouse 1	mouse 2	mouse 3	mouse 4	mouse 5	mouse 6	mouse 7	mouse 8	mouse 9	mouse 10	mouse 11	mouse 12	mouse 1	mouse 2	mouse 3	mouse 4	mouse 5	mouse 6	mouse 7	mouse 8	mouse 9	mouse 10	mouse 11	mouse 12		Session	mouse 1	mouse 2	mouse 3	mouse 4	mouse 5	mouse 6	mouse 7	mouse 8	mouse 9	mouse 10	mouse 11	mouse 12	mouse 1	mouse 2	mouse 3	mouse 4	mouse 5	mouse 6	mouse 7	mouse 8	mouse 9	mouse 10	mouse 11
1	0.52515	0.0627	0.5479	0.03625	1.09975	0.1534	0.1065	0.3829	0.19765	0.551	0.14435	0.3225	0.31	0.1797	0.3086	0.00475	0.21645	0.1824	0.0151	0.21835	0.29895	0.52925	0.2992	0.08885		1	0.239105	0.10275	0.275143	0.225714	0.493563	0.2845	0.364556	0.5526	0.0466	0.0411429	0.563929	0.232667	0.0932632	0.0135	0.194	0.0902143	0.61275	0.0586842	0.098	0.252737	0.0128571	0.0015714	0.211417
2	1.2154	0.0458	0.0074	0.0215	0.32965	0.12895	0.2859	0.4324	0.03065	0.24435	0.0738	0.11855	0.56635	0.0039	0.0232222	0.00945	0.30655	0.0364	0.1125	0.2682	0.1716	0.0162	0.095	0.0699		2	0.0326842	0.14595	0.2148	0.0172632	0.576	0.03085	0.17635	0.914706	0.159	0.08225	0.18015	0.257611	0.0135789	0.1454	0.238632	0.120529	0.13755	0.00955	0.0436	0.112133	0	0.0012	0.14165
3	0.68025	0.03385	0.43355	0.2013	0.12535	0.0236	0.13025	0.03225	0.1952	0.17705	0.1078	0.05275	0.0963	0.0311	0.1401	0.07595	0.10605	0.0321	0.05485	0.037	0.1571	0.00315	0.06955	0		3	0.01365	0.08615	0.41705	0.0756	1.3658	0.00635	0.6801	1.07805	0.2076	0.06245	0.05895	0.021	0	0.08305	0.21725	0.1612	0.05755	0.07295	0.10075	0.432789	0.036	0	0.0705556
4	0.7392	0	0.30005	0.0753	0.0552	0.0732	0.06895	0.03435	0.1371	0	0.2257	0.0105	0.1997	0	0.0411	0.02945	0.01885	0.1091	0.01075	0.0065	0.01165	0.0017	0.06275	0		4	0.0266	0.17185	0.3254	0.1081	0.6174	0	0.61425	0.28615	0.35215	0.0899	0.00395	0.04755	0.0052	0.0059	0.08105	0.0408	0.0759	0.10485	0.4225	0.31225	0.02305	0.2077	0
5	0.38415	0	0.006	0.04015	0.11745	0.04515	0.13785	0	0.0909	0	0.0982	0.03385	0.28185	0.0058	0.2279	0.0008	0.05235	0.0696	0	0	0.0498	0.0018	0.01765	0		5	0	0.1819	0.13915	0.17225	0.96535	0.01835	0.3471	0.15585	0.3561	0.239	0.03965	0	0	0.0406	0.03525	0.0934	0	0.08205	0.01815	0.17625	0.012	0.04875	0.0009
6	0.2194	0	0.04765	0.15185	0.23845	0.03225	0.33175	0.02645	0.11355	0.0087	0.01695	0.05775	0.2737	0	0.0453	0.03885	0.0031	0	0	0.03585	0.00335	0	0.0088	0.0273		6	0.0052	0.1297	0.09945	0.50055	0.4726	0.05135	0.84995	0.23295	0.07435	0.03765	0.0362	0.01215	0.05085	0.029	0.0412	0.05135	0	0.0118	0.03175	0.11305	0.0074	0	0.0032
7	0.14385	0.09835	0.086	0.0561	0.10425	0.02015	0.0695	0.0067	0.14785	0	0.0648	0.0652	0.26065	0	0	0	0	0.0055	0	0	0.06455	0.11365	0	0.07205		7	0	0.2359	0.05495	0.0702	0.78745	0	1.10475	0.01135	0.04735	0.0817	0.00655	0.01365	0.0072	0.0937	0.0015	0.0995	0.464	0	0	0.1091	0.01445	0.017	0.1506
8	0.1404	0.06725	0.03765	0.2199	0.0561	0.02055	0.0362	0.08995	0.119	0.0555	0.22595	0.3609	0.1964	0	0	0.0652	0.00515	0.0054	0.0043	0.01735	0.01045	0.1441	0.0423	0.242		8	0.00485	0.0845	0.09735	0.11865	0.83395	0.0483	1.48965	0.4972	0.08875	0.4204	0.15125	0.2187	0	0.0438	0.01575	0.09445	0.297	0	0.09755	0.08175	0.0164	0.28735	0.0345
9	0.0216	0	0.07995	0	0.09005	0.02775	0.07415	0.1778	0.27115	0.20405	0.1738	0.1413	0.1842	0.01455	0.0258	0.04515	0.0023	0	0.0111	0	0.06335	0.0057	0	0		9	0.03695	0	0.08605	0.05415	0.3694	0.0224	2.19535	0.16475	0.0104	0.04635	0.16995	0.0278	0.0003	0.00345	0.08835	0.0177	0.12585	0	0.0123	0.0166	0.03135	0.04145	0.02985
10	0.06095	0.1149	0.08515	0.03335	0.088	0	0.4851	0.13125	0.1536	0.0975	0.2348	0.00675	0.0107	0.0001	0.0178	0.00445	0.0067	0.011	0.10325	0.00785	0.0157	0	0.0144	0.00435		10	0.0216	0.01345	0.04995	0.1414	0.01985	0.01975	2.283	0.1502	0.0271	0.0868	0.11595	0.0415	0	0	0.07965	0.1063	0.09335	0	1.05585	0.0493	0	0.0165	0.0484
11	0.0028	0.08095	0.0274	0	0	0	0	0	0.0131	0.04045	0.0099	0.01485	0	0.01935	0.08815	0.0069	0.0142	0	0.0159	0.00895	0.0289	0.0843	0.12155	0		11	0	0.02775	0.08455	0.0974	0.0658	0	0.03325	0.32235	0.0085	0	0.02655	0.189	0.04085	0.13775	0.0256	0.0041	0.2038	0.13815	0.1501	0.10785	0	0.0014	0.05565
12	0.07935	0.21345	0.02935	0	0	0.0044	0.0068	0	0.0139	0.7315	0.0292	0.05635	0.04495	0.21275	0.0094	0	0.0094	0	0.09745	0	0.06975	0.81415	0.0312	0.004		12	0	0	0.19745	0.0517	0.1169	0.08915	0.01075	0.1621	0.27295	0.0036	0.0001	0.2373	0	0	0.01605	0.0618	0.07305	0.1137	0.3094	0.03285	0.04025	0.04625	0.0057
13	0.0007	0.01015	0	0	0	0	0.0062	0.01205	0.0712	0.5152	0.0026	0.01005	0.02625	0.1746	0.0031	0	0	0	0.0031	0.0109	0.0313	0.59835	0.0558	0.01685		13	0.0243	0	0.0097	0	0.0099	0	0	0.0141	0.0116	0.0012	0.038	0	0	0	0.02965	0.0626	0.09555	0.0175	0.2189	0.03755	0.0218	0.0036	0.00585
14	0.04875	0.4857	0.003	0	0	0.00655	0	0	0.0492	0.70395	0	0	0.0012	0.04385	0	0	0	0.0211	0	0.00655	0.00615	0.98025	0	0.0045		14	0	0	0.0134	0.002	0.1231	0	0.01605	0.07405	0.02885	0.0075	0.0547	0.027	0.0529	0	0.08045	0	0.0737	0	0	0.05	0.02465	0.00275	0.0004
15	0.00755	0.3918	0.0035	0	0	0.0275	0	0.00305	0	1.08915	0	0	0	0.2627	0	0	0	0	0.00555	0	0.0088	0.8558	0.07305	0		15	0	0	0.20985	0	0.0133	0	0	0.03685	0	0.017	0	0	0	0	0.003	0	0.1729	0	0.0159	0.015	0	0.01555	0
16	0.01065	0.0498	0	0.00585	0	0	0	0	0	1.11845	0.0518	0.02035	0.0356	0	0	0.15565	0	0	0.00215	0.0057	0	0.50885	0.00305	0.03595		16	0.10125	0.0605	0.0509	0	0	0.04595	0	0.213389	0	0.102	0.108	0.0001765	0	0	0	0	0.00095	0	0	0.175667	0.01225	0.0054	0
17	0.033	0.53305	0.0025	0	0	0	0	0	0	1.58025	0	0.0027	0	0.54195	0.0008571	0.12935	0	0	0.0046	0	0.2465	0.64445	0	0		17	0	0.00575	0.08855	0.113278	0	0	0	0.06095	0	0	0.05345	0	0	0.00655	0.0394	0.0126875	0.0225789	0.0373	0	0.02025	0.0037	0	0
18	0.016	0.1527	0.227833	0.0004	0	0	0.00845	0	0	1.97095	0	0.0759	0.0005	0.0419	0.0226111	0.1519	0	0	0	0	0	0.7354	0	0.0115		18	0.02445	0	0.1277	0.2276	0.0184737	0	0	0.09575	0.0345	0.005	0.0248	0.0380526	0.0011	0	0.0192	0	0.0027059	0	0	0.0782105	0	0.0436	0.05345
19	0.0179	0.3309	0.0091	0	0.00325	0	0.0941	0	0	2.1086	0	0.0797	0.0075	0	0.08865	0.00895	0	0	0.0249	0.00905	0.0077	1.2371	0	0.01385		19	0	0.04475	0.0443	0	0	0	0	0.0266667	0	0.0101	0.13615	0.004625	0.02655	0	0.0186	0.1192	0	0	0.04535	0.220235	0	0.1382	0.0114
20	0.046	0.20775	0	0	0	0	0	0.0134	0	1.8113	0.0715	0.01765	0	0	0	0	0	0	0.00125	0	0.0042	0.81445	0.02595	0.0234		20	0.02865	0.15705	0.07825	0	0	0.0238	0.00925	0.114059	0.01415	0	0.0588235	0.1405	0.0356	0	0.04945	0	0	0	0.04975	0.438625	0	0	0
Delta (CS+ - CS-)
	males												females
	Contingency: delta												Contingency:delta
Session	mouse 1	mouse 2	mouse 3	mouse 4	mouse 5	mouse 6	mouse 7	mouse 8	mouse 9	mouse 10	mouse 11	mouse 12	mouse 1	mouse 2	mouse 3	mouse 4	mouse 5	mouse 6	mouse 7	mouse 8	mouse 9	mouse 10	mouse 11	mouse 12
1	0.145842	0.08925	0.081143	0.1355	-0.11919	0.225816	0.266556	0.299863	0.033743	0.039571	0.352512	0.232667	0.21515	-0.117	0.2393	0.0315	0.8833	-0.029	0.0914	0.16455	-0.1013	0.02175	-0.15485	0.23365
2	0.019105	0.00055	-0.02383	-0.10327	0.43845	0.0213	0.13275	0.802573	0.159	0.08105	0.0385	0.200611	0.64905	0.0419	-0.01582	0.01205	0.0231	0.09255	0.1734	0.1642	-0.14095	0.22815	-0.0212	0.04865
3	0.01365	0.0031	0.1998	-0.0856	1.30825	-0.0666	0.57935	0.645261	0.1716	0.06245	-0.01161	-0.07665	0.58395	0.00275	0.29345	0.12535	0.0193	-0.0085	0.0754	-0.00475	0.0381	0.1739	0.03825	0.05275
4	0.0214	0.16595	0.24435	0.0673	0.5415	-0.10485	0.19175	-0.0261	0.3291	-0.1178	0.00395	-0.00715	0.5395	0	0.25895	0.04585	0.03635	-0.0359	0.0582	0.02785	0.12545	-0.0017	0.16295	0.0105
5	0	0.1413	0.1039	0.07885	0.96535	-0.0637	0.32895	-0.0204	0.3441	0.19025	0.03875	0	0.1023	-0.0058	-0.2219	0.03935	0.0651	-0.02445	0.13785	0	0.0411	-0.0018	0.08055	0.03385
6	-0.04565	0.1007	0.05825	0.4492	0.4726	0.03955	0.8182	0.1199	0.06695	0.03765	0.033	0.01215	-0.0543	0	0.00235	0.113	0.23535	0.03225	0.33175	-0.0094	0.1102	0.0087	0.00815	0.03045
7	-0.0072	0.1422	0.05345	-0.0293	0.32345	0	1.10475	-0.09775	0.0329	0.0647	-0.14405	0.01365	-0.1168	0.09835	0.086	0.0561	0.10425	0.01465	0.0695	0.0067	0.0833	-0.11365	0.0648	-0.00685
8	0.00485	0.0407	0.0816	0.0242	0.53695	0.0483	1.3921	0.41545	0.07235	0.13305	0.11675	0.2187	-0.056	0.06725	0.03765	0.1547	0.05095	0.01515	0.0319	0.0726	0.10855	-0.0886	0.18365	0.1189
9	0.03665	-0.00345	-0.0023	0.03645	0.24355	0.0224	2.18305	0.14815	-0.02095	0.0049	0.1401	0.0077	-0.1626	-0.01455	0.05415	-0.04515	0.08775	0.02775	0.06305	0.1778	0.2078	0.19835	0.1738	0.1413
10	0.0216	0.01345	-0.0297	0.0351	-0.0735	0.01975	1.22715	0.1009	0.0271	0.0703	0.06755	0.0046	0.05025	0.1148	0.06735	0.0289	0.0813	-0.011	0.38185	0.1234	0.1379	0.0975	0.2204	0.0024
11	-0.04085	-0.11	0.05895	0.0933	-0.138	-0.13815	-0.11685	0.2145	0.0085	-0.0014	-0.0291	0.1768	0.0028	0.0616	-0.06075	-0.0069	-0.0142	0	-0.0159	-0.00895	-0.0158	-0.04385	-0.11165	0.01485
12	0	0	0.1814	-0.0101	0.04385	-0.02455	-0.29865	0.12925	0.2327	-0.04265	-0.0056	0.2373	0.0344	0.0007	0.01995	0	-0.0094	0.0044	-0.09065	0	-0.05585	-0.08265	-0.002	0.05235
13	0.0243	0	-0.01995	-0.0626	-0.08565	-0.0175	-0.2189	-0.02345	-0.0102	-0.0024	0.03215	0	-0.02555	-0.16445	-0.0031	0	0	0	0.0031	0.00115	0.0399	-0.08315	-0.0532	-0.0068
14	-0.0529	0	-0.06705	0.002	0.0494	0	0.01605	0.02405	0.0042	0.00475	0.0543	0.027	0.04755	0.44185	0.003	0	0	-0.01455	0	-0.00655	0.04305	-0.2763	0	-0.0045
15	0	0	0.20685	0	-0.1596	0	-0.0159	0.02185	0	0.00145	0	0	0.00755	0.1291	0.0035	0	0	0.0275	-0.00555	0.00305	-0.0088	0.23335	-0.07305	0
16	0.10125	0.0605	0.0509	0	-0.00095	0.04595	0	0.037722	-0.01225	0.0966	0.108	0.000176	-0.02495	0.0498	0	-0.1498	0	0	-0.00215	-0.0057	0	0.6096	0.04875	-0.0156
17	0	-0.0008	0.04915	0.10059	-0.02258	-0.0373	0	0.0407	-0.0037	0	0.05345	0	0.033	-0.0089	0.001643	-0.12935	0	0	-0.0046	0	-0.2465	0.9358	0	0.0027
18	0.02335	0	0.1085	0.2276	0.015768	0	0	0.017539	0.0345	-0.0386	-0.02865	-0.05095	0.0155	0.1108	0.205222	-0.1515	0	0	0.00845	0	0	1.23555	0	0.0644
19	-0.02655	0.04475	0.0257	-0.1192	0	0	-0.04535	-0.19357	0	-0.1281	0.12475	0.004625	0.0104	0.3309	-0.07955	-0.00895	0.00325	0	0.0692	-0.00905	-0.0077	0.8715	0	0.06585
20	-0.00695	0.15705	0.0288	0	0	0.0238	-0.0405	-0.32457	0.01415	0	0.058824	0.0849	0.046	0.20775	0	0	0	0	-0.00125	0.0134	-0.0042	0.99685	0.04555	-0.00575
[truncated: 1 more columns]

## Sheet: S-Figure 1f
Supp Figure 1f.	total time approaching reward magazine
Sessions 1-10: acquisition. Sessions 11-20: Reversal
	males												females
Session	mouse 1	mouse 2	mouse 3	mouse 4	mouse 5	mouse 6	mouse 7	mouse 8	mouse 9	mouse 10	mouse 11	mouse 12	mouse 1	mouse 2	mouse 3	mouse 4	mouse 5	mouse 6	mouse 7	mouse 8	mouse 9	mouse 10	mouse 11	mouse 12
1	1.23915	0.609373	0.531222	0.440182	0.788226	0.41306	0.379097	0.789571	0.64813	0.875271	0.389762	0.451858	0.419978	0.403482	0.675408	0.524342	1.47401	0.669906	0.924703	0.934483	0.356975	0.477167	0.763981	0.320303
2	1.27655	0.531638	0.274675	0.40641	0.699392	0.453241	0.456244	0.539657	0.41417	0.588659	0.296501	0.283413	0.461447	0.37086	0.462156	0.513244	0.552612	0.315807	0.532129	0.827467	0.279495	0.307633	0.464247	0.412394
3	0.775324	0.430949	0.374255	0.342801	0.594594	0.454343	0.343305	0.486572	0.48568	0.559007	0.34156	0.254475	0.39146	0.371161	0.46842	0.398916	0.724476	0.503389	0.522618	1.50969	0.253835	0.381341	0.380631	0.301722
4	0.692428	0.335284	0.301917	0.313402	0.527138	0.491843	0.371511	0.558369	0.468362	0.633737	0.418414	0.268905	0.360608	0.315946	0.440674	0.536368	0.574987	0.557578	0.626128	0.621036	0.270761	0.425303	0.327779	0.444136
5	0.604251	0.332757	0.26087	0.268975	0.374837	0.438733	0.30394	0.52238	0.420772	0.607556	0.359032	0.26207	0.379006	0.317964	0.328529	0.371159	0.407891	0.512094	0.553952	0.460765	0.375357	0.433193	0.308736	0.359037
6	0.53821	0.2867	0.268993	0.318901	0.458536	0.405819	0.378896	0.506517	0.447504	0.570516	0.343047	0.303355	0.386043	0.307964	0.36066	0.807148	0.45824	0.508994	0.666568	0.520277	0.261883	0.457527	0.350318	0.353648
7	0.500519	0.289216	0.242707	0.343316	0.434621	0.411645	0.348084	0.692863	0.399409	0.556641	0.324688	0.335064	0.332924	0.327267	0.32754	0.853982	0.569836	0.487633	0.610169	0.427621	0.293099	0.414686	0.333301	0.300286
8	0.646181	0.334088	0.263703	0.496849	0.432403	0.4674	0.330603	0.437341	0.271208	0.522559	0.450045	0.344498	0.35486	0.418099	0.467184	0.708648	0.626255	0.422817	0.901288	0.636301	0.282342	0.418367	0.35357	0.38878
9	0.565197	0.294942	0.34497	0.390203	0.42303	0.427607	0.342769	0.476836	0.598674	0.611506	0.378282	0.300957	0.324893	0.279045	0.449671	0.503476	0.528494	0.326345	0.824964	0.472541	0.273159	0.392852	0.395088	0.360783
10	0.556508	0.366364	0.308204	0.392295	0.415756	0.465043	0.46064	0.493531	0.467362	0.565621	0.39819	0.260957	0.306124	0.346743	0.506714	0.397282	0.443858	0.394483	1.00693	0.399399	0.263736	0.346212	0.356702	0.777713
11	0.500613	0.391997	0.249667	0.346087	0.45695	0.156241	0.376271	0.457673	0.458926	0.654028	0.401181	0.286004	0.355083	0.383315	0.397469	0.488087	0.449779	0.414019	0.61312	0.386956	0.301282	0.323395	0.357661	0.556697
12	0.498476	0.822417	0.258866	0.379562	0.463736	0.436023	0.36258	0.497154	0.477468	1.08037	0.393769	0.294932	0.308008	0.339122	0.416624	0.467648	0.383628	0.489089	0.465612	0.410282	0.323427	0.337775	0.333278	0.632923
13	0.520566	0.495489	0.234245	0.342309	0.379328	0.0651833	0.385155	0.528774	0.575298	0.810941	0.390675	0.270249	0.318384	0.338125	0.348874	0.494069	0.430862	0.431726	0.56077	0.320721	0.279424	0.246993	0.345414	0.381323
14	0.508593	0.403724	0.277546	0.337643	0.306715	0.385822	0.345429	0.51934	0.493386	0.741035	0.38584	0.243797	0.34176	0.368443	0.396794	0.374997	0.400065	0.434018	0.407957	0.376425	0.316238	0.271718	0.270611	0.319818
15	0.443348	0.605575	0.283733	0.321991	0.363098	0.388626	0.470154	0.453833	0.486502	0.932823	0.382145	0.204747	0.282337	0.343817	0.36967	0.2072	0.342878	0.382918	0.335429	0.311894	0.218923	0.300021	0.302092	0.486881
16	0.465118	0.377318	0.256125	0.325152	0.43386	0.425063	0.393782	0.447525	0.500457	0.951658	0.363764	0.257792	0.349626	0.358779	0.310607	0.217553	0.350021	0.37519	0.367914	0.255036	0.239373	0.285504	0.323191	0.365208
17	0.466351	1.41857	0.301586	0.328286	0.417664	0.436127	0.530909	0.474021	0.526154	0.876764	0.0171222	0.231704	0.3491	0.302786	0.379974	0.397131	0.409883	0.370672	0.440317	0.29456	0.233386	0.250451	0.078025	0.517944
18	0.488031	0.763683	0.322578	0.367422	0.437009	0.40661	0.45289	0.404555	0.477171	0.820043	0.344866	0.315615	0.317884	0.280275	0.300264	0.357344	0.427714	0.344837	0.352554	0.249558	0.238119	0.257216	0.2762	0.469422
19	0.429128	0.524941	0.294169	0.339533	0.375244	0.377508	0.536407	0.431813	0.514373	0.850909	0.376344	0.407447	0.344316	0.342526	0.570675	0.415139	0.374978	0.377149	0.39712	0.272158	0.334583	0.339116	0.264806	0.519867
20	0.460178	0.659224	0.286259	0.30622	0.358276	0.340784	0.506918	0.501696	0.513641	0.936702	0.356594	0.427211	0.331225	0.340262	0.489141	0.37626	0.419147	0.360545	1.29188	0.3304	0.36221	0.256064	0.316153	1.00655

## Sheet: S-Figure 1g
Supp Figure 1g.	Latency (seconds) to approach presented CS
Sessions 1-10: acquisition. Sessions 11-20: Reversal
	males																										females
Session	mouse 1	mouse 2	mouse 3	mouse 4	mouse 5	mouse 6	mouse 7	mouse 8	mouse 9	mouse 10	mouse 11	mouse 12	mouse 1	mouse 2	mouse 3	mouse 4	mouse 5	mouse 6	mouse 7	mouse 8	mouse 9	mouse 10	mouse 11	mouse 12		Session	mouse 1	mouse 2	mouse 3	mouse 4	mouse 5	mouse 6	mouse 7	mouse 8	mouse 9	mouse 10	mouse 11	mouse 12	mouse 1	mouse 2	mouse 3	mouse 4	mouse 5	mouse 6	mouse 7	mouse 8	mouse 9	mouse 10	mouse 11
1	4.274	3.665	6.255	5.347	6.517	5.273	8.182	3.774	4.353	7.48	5.312	2.835	4.776	4.332	6.041	5.193	4.712	3.559	6.112	2.947	4.162	5.054	4.661	4.455		1	3.401	4.817	5.933	6.183	6.551	4.432	5.212	5.729	5.088	5.085	5.019	5.372	4.686	5.497	6.907	5.329	5.636	2.879	5.064	6.248	2.708	5.894	6.501
2	3.784	5.016	4.585	4.963	5.521	6.17	8.273	1.304	4.208	4.71	4.253	3.185	2.682	7.032	6.179	5.792	5.464	5.118	6.181	4.766	3.729	0.107	4.051	3.664		2	4.001	1.687	6.437	4.506	6.022	3.151	6.016	5.021	3.557	4.944	5.787	4.153	5.686	2.175	4.288	5.728	5.714	3.442	4.383	5.023	4.926	4.9	5.718
3	2.349	4.812	5.605	5.823	5.864	4.831	4.24	4.48	4.281	4.515	5.029	2.992	3.916	4.166	5.186	4.962	0.026	3.861	3.985	5.669	5.156	6.722	7.725	1.269		3	4.029	5.494	4.23	4.428	0.112	4.856	4.531	6.878	3.875	5.459	5.367	3.441	5.761	4.815	6.722	3.272	6.128	6.328	5.748	3.212	6.153	4.619	6.861
4	3.858	3.3	6.111	6.061	5.965	4.731	5.748	4.103	4.701	6.057	4.387	2.179	3.519	6.703	6.727	3.216	6.019	2.525	6.627	2.437	3.993	3.697	4.631	4.768		4	4.3	2.317	4.199	6.625	3.789	2.384	2.928	5.468	2.333	4.696	4.523	1.124	7.579	4.915	6.567	5	9.38	5.279	5.192	7.99	5.227	7.482	6.948
5	5.679	5.627	6.433	5.526	4.747	6.205	4.842	2.996	4.725	4.187	4.332	2.437	5.982	6.041	5.45	4.393	5.066	3.139	5.788	4.725	3.488	3.119	3.528	4.696		5	3.702	0.02	3.907	3.55	4.976	5.553	2.461	3.502	2.916	3.561	4.005	2.478	6.698	0.03	5.093	0.061	6.466	5.067	4.117	5.3	3.903	6.057	0
6	4.489	0.657	4.872	4.502	3.488	3.515	5.516	2.184	3.863	4.783	2.9	2.797	1.9	4.29	4.354	2.846	5.488	3.583	3.152	5.877	5.766	2.72	3.94	9.707		6	3.993	0	3.424	4.271	6.091	5.843	1.761	4.25	3.879	3.626	3.764	1.554	6.668	1.838	5.509	6.974	4.731	5.252	3.323	5.803	3.269	4.972	3.93
7	4.003	3.67	5.304	5.923	3.161	3.106	3.605	4.429	4.086	4.564	1.756	2.38	3.995	5.481	6.188	5.761	7.839	0.956	8.448	1.933	2.56	2.111	2.439	4.259		7	3.824	0.119	3.486	3.379	4.902	3.233	1.997	4.582	3.579	3.015	1.986	1.723	5.685	3.838	4.122	3.851	1.502	5.418	2.884	6.936	1.071	2.571	3.773
8	4.961	6.396	4.237	4.503	2.657	2.454	4.394	2.038	3.588	3.453	1.886	3.138	1.468	1.491	6.225	5.561	5.882	2.318	4.704	3.638	3.953	1.66	3.152	2.016		8	3.957	0	2.113	3.94	4.387	2.998	1.605	2.551	1.704	3.832	3.252	4.489	5.39	0	4.665	6.512	7.738	4.63	6.761	5.233	2.997	4.104	4.686
9	3.498	4.531	5.707	3.321	3.497	3.077	3.362	2.209	3.111	3.285	4.371	1.741	3.515	2.72	4.637	3.52	6.212	1.747	5.111	3.683	2.164	3.644	2.783	4.235		9	3.005	2.875	2.074	4.301	4.08	2.883	1.847	3.069	2.457	2.876	3.936	2.647	4.006	4.437	4.632	5.587	4.58	5.279	2.004	3.539	4.446	2.304	4.033
10	4.132	2.647	3.729	2.875	2.137	2.798	3.092	1.548	2.329	2.482	2.318	3.375	2.989	4.64	4.013	6.664	5.404	2.506	4.802	4.556	1.991	1.741	4.151	3.654		10	3.232	0	2.277	3.668	6.419	2.625	1.896	2.983	2.007	4.388	4.218	3.467	3.114	6.647	4.596	5.256	4.663	4.552	5.075	7.6	3.803	5.472	3.239
11	3.311	2.35	8.41	2.454	3.619	2.673	4.31	2.966	2.849	5.611	3.277	3.926	4.839	4.401	3.899	3.134	3.907	3.374	5.747	2.671	2.499	3.804	0.633	2.68		11	3.056	3.035	4.099	5.074	2.625	2.813	4.913	3.227	4.894	7.521	3.827	5.297	5.849	0.092	2.684	3.935	4.129	4.925	4.542	4.875	3.555	2.664	3.294
12	3.408	3.335	5.902	4.777	3.172	5.341	3.873	3.765	3.038	3.885	3.642	2.888	3.67	3.452	4.491	2.931	4.837	5.389	4.924	4.072	3.161	5.393	2.206	3.409		12	2.552	0.062	4.95	5.232	1.786	2.829	3.733	4.706	3.164	5.752	3.081	5.174	3.289	5.635	2.768	5.967	3.442	3.169	4.77	4.321	5.063	3.737	3.159
13	4.141	6.204	4.001	3.76	2.776	7.601	5.537	3.532	4.44	1.913	3.418	4.271	6.132	4.309	3.29	3.79	4.683	5.614	3.71	2.474	3.169	4.368	3.387	2.359		13	2.084	0.193	4.346	3.001	1.608	4.204	3.088	6.294	5.347	4.499	3.038	4.869	4.532	3.764	3.555	5.296	4.232	6.756	5.837	4.908	1.829	4.929	3.332
14	4.864	6.812	4.149	4.048	4.783	5.845	3.121	5.222	3.3	1.949	2.811	4.402	1.677	6.754	3.928	2.678	4.82	5.31	2.964	4.655	3.038	4.25	2.771	2.537		14	1.131	0.033	3.623	5.052	2.532	3.815	2.493	4.502	2.627	4.221	2.209	4.456	1.197	0	2.449	5.436	3.299	3.687	3.2	3.891	3.88	5.558	3.583
15	2.386	7.009	2.468	3.401	5.216	6.346	4.644	3.435	3.353	3.946	3.422	2.78	4.636	7.607	2.619	3.77	5.598	4.873	3.501	1.624	2.642	4.836	4.536	1.739		15	1.811	4.48	4.292	6.551	6.765	2.921	3.174	5.252	3.756	4.853	3.303	5.854	5.146	3.753	3.884	4.273	4.761	6.921	5.383	5.027	3.869	4.332	4.449
16	2.62	7.411	5.44	3.801	4.881	2.995	3.675	3.413	3.052	1.829	2.534	3.92	4.606	3.142	3.023	2.883	4.11	1.86	3.069	3.582	2.373	4.117	3.116	2.683		16	1.528	8.347	5.02	5.467	3.376	1.951	2.392	6.313	2.724	5.088	2.721	3.656	3.545	0	3.537	3.557	3.554	2.812	1.867	3.039	2.447	2.397	2.65
17	4.727	0.068	5.502	2.891	5.33	3.89	1.953	2.686	2.283	1.43	3.944	4.107	4.172	4.955	5.218	4.925	5.047	3.438	2.386	2.627	3.301	3.53	2.741	3.259		17	6.812	0.018	4.387	3.733	1.971	3.12	2.083	4.242	3.1	3.978	2.914	4.809	4.673	0	3.435	2.531	5.179	2.723	3.896	2.478	3.893	3.453	4.328
18	5.318	7.484	5.838	3.195	3.031	3.946	5.063	2.746	2.384	3.699	2.695	2.011	5.258	4.171	4.594	3.096	3.32	4.818	5.746	2.597	2.752	4.909	0.034	1.556		18	3.063	0.011	3.808	5.014	2.446	2.716	3.105	3.716	3.072	5.121	3.679	6.014	3.568	6.617	2.556	3.557	2.419	4.407	5.187	3.048	1.638	2.717	3.53
19	4.184	6.154	5.591	3.325	3.735	3.039	6.922	0.627	2.427	2.203	2.821	4.453	4.857	4.407	5.116	3.613	3.853	3.275	6.107	2.996	2.304	3.72	2.835	2.5		19	2.708	0.207	3.762	6.33	3.27	2.021	4.692	4.1	2.22	4.687	3.567	6.192	4.631	0	4.088	4.482	3.886	5.47	5.529	4.165	2.1	5.109	4.483
20	2.578	6.332	4.522	2.344	6.186	6.448	2.706	3.057	1.774	0.821	3.384	3.92	3.02	4.945	5.538	3.319	3.479	3.714	3.747	1.414	2.049	0.076	2.084	1.947		20	2.451	0.106	4.464	5.702	2.127	3.192	3.756	5.277	3.888	4.84	2.684	6	1.721	0	5.54	3.745	2.684	2.571	5.433	2.598	1.728	3.628	7.643
[truncated: 1 more columns]

## Sheet: S-Figure 1h
Supp Figure 1h.	Latency (seconds) to collect rewards
Sessions 1-10: acquisition. Sessions 11-20: Reversal
	males												females
Session	mouse 1	mouse 2	mouse 3	mouse 4	mouse 5	mouse 6	mouse 7	mouse 8	mouse 9	mouse 10	mouse 11	mouse 12	mouse 1	mouse 2	mouse 3	mouse 4	mouse 5	mouse 6	mouse 7	mouse 8	mouse 9	mouse 10	mouse 11	mouse 12
1	2.504	6.973	2.785	3.797	1.25	3.337	4.565	3.897	2.998	1.453	2.654	2.801	3.741	5.209	3.445	5.645	2.539	2.156	4.187	6.066	5.069	5.619	3.648	6.218
2	3.971	3.179	1.957	2.052	0.89	1.841	1.815	3.007	1.31	0.329	1.94	1.453	2.045	2.626	1.809	3.395	1.453	1.006	3.343	4.228	2.896	2.848	3.03	4.572
3	2.495	2.747	4.153	1.413	0.941	1.669	0.569	1.122	1.773	0.645	0.599	2.279	1.722	1.553	2.098	2.488	0.664	1.725	0.67	4.889	2.434	2.557	1.947	2.8
4	0.92	2.058	1.023	1.228	0.795	1.032	0.715	1.678	0.827	1.23	0.833	1.4	1.224	0.994	0.767	0.826	0.94	1.026	0.476	1.347	1.035	1.25	1.064	1.762
5	3.227	1.122	1.389	1.035	1.949	1.265	0.81	0.874	1.342	0.64	0.769	1.359	1.247	1.241	0.776	1.179	0.725	1.192	0.402	0.912	0.493	1.09	1.044	1.389
6	0.987	1.347	1.142	0.87	0.556	0.744	0.315	1.195	0.709	0.73	0.681	0.951	1.314	0.785	0.804	1.114	0.68	1.176	0.792	1.788	1.078	1.207	0.664	1.318
7	0.86	1.168	1.384	0.935	0.525	0.806	0.738	0.569	1.05	0.654	0.875	1.383	1.08	0.656	0.486	0.887	5.049	0.88	0.482	0.707	0.429	0.834	1.063	1.2
8	1.641	1.212	0.766	1.736	0.366	0.753	0.711	0.387	1.309	0.905	0.819	0.72	1.196	1.31	0.647	1.476	0.4	1.059	5.084	3.58	0.485	1.286	0.598	1.819
9	0.782	0.812	1.006	1.394	0.857	0.948	0.571	0.447	0.433	0.412	0.879	0.952	1.507	0.838	0.87	1.594	0.813	0.862	1.904	0.478	0.592	0.96	1.03	1.108
10	0.849	1.253	0.756	0.524	0.495	0.847	0.569	0.861	0.592	0.581	0.644	0.882	0.913	0.761	0.367	0.675	0.944	0.767	2.133	0.488	0.557	0.816	0.573	1.246
11	5.655	1.477	1.309	2.178	1.896	1.781	1.186	3.431	2.052	2.685	1.678	1.544	0.803	1.822	1.201	1.948	1.308	1.417	1.764	1.368	1.945	2.461	2.161	1.796
12	1.043	1.39	1.73	1.642	1.882	1.325	1.618	1.898	2.091	2.928	1.636	1.18	0.941	2.738	1.062	1.877	0.85	1.114	1.09	1.359	1.457	1.837	1.384	1.19
13	1.804	1.692	1.106	1.607	1.486	1.481	2.049	2.146	1.196	1.841	1.38	1.146	1.245	1.303	1.24	1.561	1.156	1.063	0.925	1.456	1.516	1.551	1.699	1.17
14	1.287	1.054	1.208	2.73	1.275	1.641	3.613	2.695	1.381	2.034	1.351	1.165	0.895	2.72	1.283	1.088	1.186	1.025	0.707	1.367	1.543	1.626	1.082	0.934
15	1.473	0.643	1.418	1.494	1.713	2.054	2.253	1.903	1.368	2.646	1.533	1.334	1.204	6.03	0.704	1.608	1.104	0.816	1.343	0.935	1.592	1.366	1.752	4.426
16	1.338	1.3	1.303	1.503	1.368	1.284	1.688	2.57	1.388	1.603	1.499	1.022	1.481	1.279	0.595	1.169	0.888	1.049	1.185	1.587	1.716	1.492	1.462	1.329
17	1.339	1.673	1.015	1.055	1.249	2.127	2.874	1.874	1.118	3.25		1.037	1.14	1.3	0.527	1.314	0.656	1.075	1.238	1.159	1.303	0.98		1.828
18	1.512	1.23	3.047	0.867		1.563	1.708	1.849	1.041	1.816	2.504	1.271	0.726	1.081	0.625	1.017	0.762	1.354	1.187	1.402	1.046	1.325	2.261	1.196
19	1.573	0.815	0.818	1.168	1.153	2.12	1.848	1.647	1.076	1.198	1.151	0.727	0.588	1.204	0.471	0.961	1.216	1.356	1.852	0.953	0.756	1.048	1.582	1.122
20	1.957	0.966	0.999	1.368	1.247	1.116	2.068	1.482	1.227	1.467	1.404	0.674	0.865	1.165	1.022	0.962	1.031	1.496	0.948	0.885	0.768	1.187		0.67
