# Supplementary material for: Continuous cholinergic-dopaminergic updating in the nucleus accumbens underlies approaches to reward-predicting cues
Source: Nat Commun. 2022 Dec 24;13:7924. doi: 10.1038/s41467-022-35601-x (PMC9789106; doi:10.1038/s41467-022-35601-x)
Supplement: Supplementary file 4 — Source Data [file 41467_2022_35601_MOESM4_ESM.zip › Data Source_Supp Figure2.xlsx]

## Sheet: S-Figure 2d
Supp Figure 2d.	Dopamine signal (DeltaF/F) across trials during CS presentation at session 9.
	trial	CS+	CS-
	1	0.058365	0.084488
	2	0.059637	0.010036
	3	0.047469	-0.00744
	4	0.012856	-0.00233
	5	0.112591	0.024785
	6	0.008425	-0.01737
	7	0.014055	-0.01348
	8	0.030089	0.005044
	9	0.015329	-0.01722
	10	0.018762	-0.01816
	11	0.018981	0.004582
	12	0.030198	0.021563
	13	0.078504	-0.00299
	14	0.060136	-0.00406
	15	0.014483	-0.01249
	16	0.064079	-0.01716
	17	0.055664	-0.00409
	18	0.072835	-0.01054
	19	0.091419	-0.02433
	20	0.008212	-0.01949

## Sheet: S-Figure 2e
Supp Figure 2e.	Dopamine signal (z-score) across trials during CS presentation at session 9.
	trial	CS+	CS-
	1	16.9346	-4.13817
	2	0.519857	1.26119
	3	16.041	-1.50493
	4	49.0835	12.7888
	5	3.93313	36.1418
	6	6.0582	10.4475
	7	27.3426	11.823
	8	36.1695	3.98474
	9	10.295	-1.25837
	10	8.73542	8.80581
	11	3.40594	0.137795
	12	23.5815	20.5305
	13	49.1443	12.6255
	14	37.5383	-1.51523
	15	6.01016	2.49632
	16	50.8483	0.903554
	17	65.7368	19.3283
	18	26.6416	9.81519
	19	25.8208	2.95396
	20	25.5863	2.46393

## Sheet: S-Figure 2f
Supp Figure 2f.	Mean dopamine signal (z-score) during CS presentation
Sessions 1-10: acquisition. Sessions 11-20: Reversal
	Genotype: C57BL6/j
	Contingency: CS+ presentation.								Contingency: CS- presentation.
Session	mouse 1	mouse 2	mouse 3	mouse 4	mouse 5	mouse 6	mouse 7	mouse 8	mouse 1	mouse 2	mouse 3	mouse 4	mouse 5	mouse 6	mouse 7	mouse 8
1	8.29605	15.249	9.77973	19.6438	11.2789	5.23763	17.6912	17.1952	5.32313	8.521	10.942	31.9295	10.928	5.26825	13.3484	12.1114
2	10.537	12.8439	14.3687	10.8534	14.9968	51.8359	15.0544	19.1049	7.57715	11.7612	20.9867	10.1018	5.96577	21.9788	23.9989	19.0556
3	14.8129	10.283	23.8332	12.7669	46.8192	22.5774	14.345	10.0578	6.21822	8.78189	23.2598	12.0694	28.0243	11.0453	7.86036	8.91344
4	18.4675	8.79799	21.312	16.8072	26.541	5.49544	22.2565	25.649	6.34795	9.29342	15.7822	8.22016	9.38533	2.39819	7.62051	16.035
5	18.5458	12.9061	20.0174	12.7708	19.9254	18.2859	24.9534	21.2517	4.506	3.88177	13.3544	12.9916	7.0949	20.5293	5.19785	5.59292
6	19.423	11.3977	26.111	6.6495	34.258	6.09627	20.9511	24.7055	0.496726	10.995	12.5363	1.79563	10.1285	4.06511	3.01178	5.80482
7	14.1484	10.2259	22.9508	10.6564	22.7263	10.6527	13.074	24.5826	0.327947	2.59766	6.40914	-1.30992	2.54625	4.09001	6.30514	4.19686
8	12.1808	10.7158	17.6277	12.6654	15.1263	7.33036	20.1111	28.4754	-1.2424	2.74116	5.16888	4.69433	-1.50155	1.95108	11.0871	7.02152
9	12.6055	11.5128	24.4713	21.964	12.2187	3.0913	7.06984	15.9916	0.166351	2.21561	6.85943	-0.55823	-1.06101	1.33824	-0.41138	2.1624
10	16.9702	10.4698	20.2549	27.0963	24.9748	22.5898	21.8128	29.2165	1.70643	-0.45213	1.49706	3.50061	-0.91508	6.45967	5.0748	3.42191
11	0.988042	1.23811	0.451751	-1.5135	3.01785	16.5425	2.30291	5.75706	11.9653	7.84056	9.18944	13.5335	11.7445	21.6422	9.87323	15.8604
12	6.24761	5.20912	8.96341	14.3533	7.94546	18.0219	7.89087	11.446	8.92438	7.42605	18.1892	19.4085	17.4767	18.8923	18.3106	20.7071
13	8.80776	5.19377	14.2058	2.37893	7.72295	22.5275	10.9811	8.37408	4.71696	6.45735	20.3547	10.2954	11.9465	14.8443	13.4	20.6938
14	12.4054	4.35493	15.5031	0.433661	15.8245	7.65736	13.8569	13.3026	8.97793	4.03578	18.6148	4.2728	10.4701	6.47302	9.89634	19.0273
15	8.36272	7.12422	21.4881	2.21648	10.0427	24.694	15.9926	7.23169	5.79746	3.66142	14.0951	1.11037	9.05349	23.6071	13.3367	7.23072
16	9.13736	13.4585	28.975	6.76654	19.7676	14.6221	16.6101	-1.66921	1.43788	8.37759	12.1792	6.0196	15.0527	16.1925	8.83899	-1.07764
17	8.75055	4.92364	18.7056	7.9358	15.9031	2.88293	18.574	3.1664	2.05042	2.91882	4.95072	7.24301	7.43656	1.39607	7.43833	2.39585
18	12.5436	5.4557	23.1184	10.3871	14.8489	5.27668	7.82228	4.30539	0.000582	1.87768	3.43331	3.30893	6.55651	1.94556	0.28924	7.52006
19	10.6514	5.41899	20.769	15.5484	14.2458	8.70414	12.7403	2.37426	1.53677	1.23318	4.88998	-1.74437	4.06372	1.42783	5.6546	7.13982
20	10.8006	2.81865	26.2253	11.8994	16.4215	5.44014	13.8033	1.05418	2.59133	-1.49505	3.56473	-0.65845	5.16324	-0.2328	3.40598	-0.18884
Sessions 1-10: Non-deterministic. Sessions 11-20: Deterministic
	Genotype: C57BL6/j
	Contingency: CS+ presentation.									Contingency: CS- presentation.
Session	mouse 1	mouse 2	mouse 3	mouse 4	mouse 5	mouse 6	mouse 7	mouse 8	mouse 9	mouse 1	mouse 2	mouse 3	mouse 4	mouse 5	mouse 6	mouse 7	mouse 8	mouse 9
1	7.52849	11.3242	11.4927	34.3104	13.1391	4.52425	23.9423	-0.39493	8.85302	4.97987	18.3507	15.4495	29.4669	10.0697	1.50811	26.8183	1.97499	9.59577
2	8.86709	13.3399	11.3297	11.4707	10.8421	3.77959	15.6053	5.20161	6.81503	10.5306	24.3327	12.1876	11.2906	10.9247	6.54561	30.2841	3.22761	11.472
3	14.9733	16.2138	11.1731	13.7835	6.03589	9.01688	21.9018	5.84859	3.35258	15.7864	8.92755	11.8476	17.7268	14.6444	8.83673	35.1936	3.93882	8.92771
4	11.7771	12.0997	10.3498	21.17	9.93066	6.2535	14.4416	6.28033	5.55057	12.0897	11.9589	11.5102	22.5577	6.04662	13.8613	12.1903	6.82734	5.88638
5	11.128	10.8006	6.92768	17.6167	6.16071	7.65487	11.7533	4.52534	8.63102	6.2783	8.5378	19.0252	15.7609	3.64813	7.75292	14.5999	7.26559	7.5455
6	7.98444	9.56738	7.25732	15.022	7.71844	11.5203	27.5922	3.75632	6.78876	5.88682	6.8942	12.464	15.9108	7.67811	8.86929	16.8161	4.51972	9.7555
7	13.0867	8.13091	13.0263	15.1713	5.42012	8.21522	24.6967	3.11811	10.8844	9.26679	8.39707	12.5308	16.8922	4.58625	10.8628	23.0602	3.43706	10.4863
8	8.96129	2.68468	24.2764	16.5443	12.8605	9.6533	24.7742	3.00823	12.379	10.9185	5.69596	19.2855	19.6939	18.7808	7.53154	20.8419	3.77274	10.2059
9	7.0491	9.6411	11.8432	19.1443	7.03538	4.15507	14.0316	2.18813	-0.51459	7.96828	3.9301	17.7573	19.6462	7.53179	6.91859	27.8814	5.01115	5.84035
10	8.22553	9.2856	10.7863	19.4465	9.38078	6.64958	16.1709	2.36972	3.51942	8.7342	5.91373	14.3703	25.348	6.95333	3.6593	21.6986	1.00896	10.1748
11	9.30758	10.2943	16.3774	13.43	5.43932	6.58866	17.8339	5.06306	8.34436	7.25037	10.423	14.8659	7.49549	3.39321	4.70345	16.3284	1.62544	3.21369
12	10.3364	12.0297	14.1296	13.5108	10.055	6.33485	16.8809	3.61691	7.77451	5.51582	11.4741	11.56	8.74048	7.01071	4.04691	11.3316	1.2267	9.78956
13	13.7604	16.2743	20.9293	24.0268	13.9297	5.22946	17.5741	5.9722	8.32704	5.74606	3.65262	7.61925	7.58306	13.7372	9.35804	10.4478	6.78088	0.57214
14	16.2743	8.43546	14.2035	22.0171	17.3319	9.34824	22.1508	9.0799	14.3263	3.65262	6.65677	5.24686	8.85846	6.33152	3.31128	9.84498	0.440602	2.0768
15	13.8054	10.9037	16.9652	16.4176	14.6281	9.17713	22.0781	9.02404	24.6744	3.51127	7.73621	2.26918	2.15995	5.74097	5.7531	19.8609	-0.25281	4.91106
16	13.8481	11.7887	15.7386	24.6593	16.6338	8.68059	23.5578	7.41844	15.5879	1.11121	4.41107	3.00708	3.60579	7.48782	8.44129	7.47459	-1.06709	4.62141
17	8.78384	16.2404	10.0609	19.8879	17.3434	14.2891	26.0274	7.52578	12.93	0.217661	2.13821	1.27252	1.82863	5.07855	6.75792	8.75774	-0.64895	3.30732
18	13.8883	17.5759	12.6426	10.8689	13.9831	8.10375	18.6893	12.7509	11.3256	0.241907	0.863565	1.42123	1.76145	2.0705	2.64283	6.25825	-0.29149	2.94275
19	11.2979	20.0148	23.4403	20.7211	15.6048	6.08272	12.604	8.23432	13.6097	-0.32653	1.12023	3.58843	-0.68166	-1.53367	3.75042	4.16365	-1.05766	-1.99652
20	13.9533	17.9761	18.4378	18.0621	11.8703	12.4511	49.4086	9.34643	10.2793	-1.76335	1.58254	1.43261	-4.27802	2.40128	2.96268	7.58424	1.0616	3.25929

## Sheet: S-Figure 2g
Supp Figure 2g.	Mean dopamine signal (deltaF/F) during CS presentation
Sessions 1-10: acquisition. Sessions 11-20: Reversal
	Genotype: C57BL6/j
	Contingency: CS+ presentation.								Contingency: CS- presentation.
Session	mouse 1	mouse 2	mouse 3	mouse 4	mouse 5	mouse 6	mouse 7	mouse 8	mouse 1	mouse 2	mouse 3	mouse 4	mouse 5	mouse 6	mouse 7	mouse 8
1	0.010703	0.009393	0.02113	0.036139	0.031008	0.028264	0.068544	0.103688	0.027421	0.082082	0.009988	0.034955	0.039544	0.035625	0.091936	0.093051
2	0.026483	0.026252	0.010846	0.055274	0.118098	0.086192	0.044402	0.134352	0.024231	0.043725	0.014779	0.006282	0.101143	0.070482	0.069667	0.107317
3	0.04944	0.038656	0.03381	0.049082	0.242082	0.054168	0.074127	0.142372	0.019961	0.04131	0.033034	0.030802	0.200577	0.055969	0.062341	0.125954
4	0.063461	0.055324	0.040743	0.037734	0.217059	0.060904	0.11164	0.187459	0.031618	0.057611	0.033304	0.009284	0.095473	0.055432	0.043756	0.104267
5	0.063127	0.045358	0.028818	0.029016	0.137355	0.077961	0.109091	0.155592	0.017793	0.016384	0.009792	-0.00486	0.044374	0.055972	0.054045	0.034832
6	0.066575	0.052015	0.024502	0.011649	0.20232	0.047041	0.077405	0.153689	0.007901	0.021984	0.007441	-0.01475	0.068542	0.02118	0.041121	0.049016
7	0.068604	0.055113	0.024179	0.044999	0.175321	0.066654	0.061893	0.152212	0.000548	0.014227	0.001623	-0.01568	0.056057	0.015863	0.021956	0.027149
8	0.070183	0.069992	0.02783	0.037378	0.11546	0.0661	0.100747	0.224967	0.002526	0.02221	0.007173	-0.00433	0.005874	0.023529	0.030039	0.057742
9	0.060142	0.051642	0.043604	0.048295	0.082917	0.033083	0.050162	0.185243	-0.00617	-0.00093	-0.00103	0.003573	-0.02598	0.03157	0.004383	0.012733
10	0.05103	0.074075	0.030579	0.003586	0.140279	0.036368	0.073195	0.189552	0.001308	0.000216	0.001837	-0.02993	-0.01924	0.004549	-0.00265	0.001099
11	0.001656	0.011692	-0.0199	-0.01785	-0.01864	0.03764	0.02288	0.02499	0.032663	0.056576	0.010925	0.042786	0.096474	0.074929	0.076534	0.121766
12	0.034598	0.028504	0.003131	0.018772	0.021808	0.036895	0.014328	0.04287	0.041708	0.047376	0.020393	0.047825	0.095303	0.052985	0.0551	0.112554
13	0.027297	0.050728	0.011044	-0.00919	0.034663	0.057377	0.030239	0.048667	0.024974	0.052153	0.023943	0.022945	0.062303	0.061538	0.036658	0.106363
14	0.035509	0.04814	0.015099	-0.00499	0.072015	0.042947	0.044849	0.070459	0.025158	0.048319	0.02422	-0.00918	0.081115	0.042722	0.04634	0.117215
15	0.026352	0.055676	0.020249	-0.0072	0.063118	0.07492	0.04971	0.055127	0.01479	0.045813	0.013412	-0.00214	0.065356	0.051111	0.053009	0.075692
16	0.040191	0.057046	0.018537	0.022746	0.091044	0.064969	0.051447	0.037768	0.013367	0.045227	0.001415	0.022807	0.067574	0.057019	0.030957	0.057687
17	0.031625	0.041567	0.022102	0.010878	0.088503	0.029082	0.087141	0.027618	0.008491	0.030149	-0.00767	0.009175	0.05515	0.005577	0.047747	0.023932
18	0.036013	0.051666	0.022391	0.022828	0.082565	0.04333	0.038968	0.021831	0.000836	0.025352	0.002056	0.002044	0.053583	0.012882	0.012583	0.03425
19	0.029263	0.058398	0.039761	0.034873	0.072455	0.054233	0.046767	0.021083	0.002276	0.023242	-0.00236	0.002698	0.035142	0.018831	0.009955	0.030637
20	0.031743	0.070651	0.035196	-0.00713	0.092554	0.076752	0.06834	-0.019	0.009458	0.035987	-0.00473	-0.02373	0.046256	0.02066	0.017462	0.021374
Sessions 1-10: Non-deterministic. Sessions 11-20: Deterministic
	Genotype: C57BL6/j
	Contingency: CS+ presentation.									Contingency: CS- presentation.
Session	mouse 1	mouse 2	mouse 3	mouse 4	mouse 5	mouse 6	mouse 7	mouse 8	mouse 9	mouse 1	mouse 2	mouse 3	mouse 4	mouse 5	mouse 6	mouse 7	mouse 8	mouse 9
1	0.013026	0.022121	0.032906	0.02892	0.027695	0.02246	0.034675	0.023478	0.041382	0.005847	0.046174	0.003842	0.022235	0.019063	0.03625	0.018254	0.039152	0.028462
2	0.014619	0.047085	0.050998	0.031351	0.007626	0.014137	0.020164	0.019761	0.04487	0.007217	0.036196	-0.00103	0.03525	0.037427	0.017254	0.036582	0.052425	0.047251
3	0.036817	0.049596	0.008741	0.01648	0.013772	0.02571	0.022641	0.024162	0.020142	0.024121	0.076894	0.008046	0.025539	0.017507	0.044236	0.021726	0.03845	0.055146
4	0.02102	0.018416	0.008789	0.037319	0.001196	0.02754	0.036421	0.045124	0.027941	0.035481	0.030395	0.008403	0.035639	0.00288	0.043271	0.022725	0.014326	0.04145
5	0.026172	0.076402	0.012458	0.029701	0.03484	0.04972	0.050461	0.037016	0.02871	0.016213	0.01724	0.007304	0.029178	0.010109	0.062415	0.027141	0.036521	0.039241
6	0.035773	0.030522	0.002656	0.02916	0.028652	0.047581	0.029705	0.065421	0.045171	0.041495	0.069509	0.006632	0.023659	0.015306	0.016425	0.041522	0.023522	0.04425
7	0.029268	0.045795	0.003602	0.029938	0.006968	0.039825	0.067145	0.047105	0.03817	0.075877	0.005111	0.005111	0.016115	0.02723	0.063522	0.014425	0.03825	0.066325
8	0.03324	0.088409	0.002141	0.021234	0.041225	0.028714	0.052081	0.063702	0.04251	0.027726	0.070384	0.0049	0.024734	0.024219	0.028245	0.042544	0.036552	0.047445
9	0.025127	0.044923	0.003106	0.018942	0.018655	0.037141	0.048241	0.057105	0.029821	0.017563	0.074605	0.004064	0.015768	0.005512	0.033925	0.028825	0.036686	0.055446
10	0.009766	0.049398	0.002835	0.011953	0.012629	0.024172	0.019824	0.05142	0.047209	0.006201	0.043824	0.006086	0.028193	0.024061	0.044366	0.025663	0.036652	0.033455
11	0.014333	0.089145	0.001939	0.019428	0.017074	0.034112	0.028876	0.03621	0.04551	0.008266	0.075601	0.001647	0.014711	0.019288	0.044251	0.036225	0.033451	0.055423
12	0.022607	0.067595	0.004956	0.023035	0.022684	0.029447	0.031005	0.024578	0.036441	0.014541	0.043029	-0.0002	0.017777	0.022524	0.033426	0.024155	0.03347	0.045112
13	0.016516	0.094014	0.005315	0.03899	0.020424	0.041205	0.039886	0.048773	0.058447	0.017393	0.046793	0.005197	0.02341	-0.00209	0.012242	0.033564	0.040114	0.030254
14	0.0245	0.072456	0.007042	0.05265	0.046107	0.056412	0.057101	0.063925	0.050102	0.008361	0.041975	0.000539	0.007505	0.018182	0.033472	0.022102	0.022417	0.016448
15	0.025019	0.126663	0.008702	0.049651	0.050798	0.062034	0.051034	0.04934	0.068203	0.018316	0.051824	0.005707	-0.00783	0.017772	0.020334	0.014266	0.02021	0.011343
16	0.031693	0.127947	0.011054	0.066202	0.049369	0.063806	0.08145	0.08304	0.06352	0.018784	0.023338	0.001043	-0.00265	-0.00096	0.012114	0.011302	0.023114	0.02411
17	0.034835	0.076116	0.059948	0.053921	0.038205	0.06308	0.06924	0.06642	0.08205	0.013241	0.013944	-0.00234	-0.01129	0.00076	0.010211	0.015442	0.018443	0.017245
18	0.047441	0.106053	0.004817	0.056866	0.035709	0.063381	0.0635	0.075415	0.089663	0.00889	0.042103	0.007404	-0.01662	0.00049	0.008445	0.014211	0.014211	0.00445
19	0.031366	0.065019	0.087959	0.052578	0.035657	0.069355	0.07814	0.088251	0.09021	0.003208	-0.00874	0.004711	-0.01169	-0.00983	0.00834	0.011334	0.009878	0.024225
20	0.051015	0.107055	0.06454	0.054129	0.052538	0.06581	0.088241	0.081453	0.097154	0.018325	0.024884	0.004872	-0.01551	-0.00097	0.014426	0.011441	0.02334	0.01975
Sessions 1-10: Non-deterministic. Sessions 11-20: Deterministic
	Genotype: C57BL6/j		Sessions 1-10: Acquisition. Sessions 11-20: Reversal								Sessions 1-10: Non-deterministic. Sessions 11-20: Deterministic
	Contingency: CS presentation, Delta (CS+ - CS-).									Contingency: CS presentation, Delta (CS+ - CS-).
Session	mouse 1	mouse 2	mouse 3	mouse 4	mouse 5	mouse 6	mouse 7	mouse 8		mouse 1	mouse 2	mouse 3	mouse 4	mouse 5	mouse 6	mouse 7	mouse 8	mouse 9
1	-0.01672	-0.07269	0.011142	0.001184	-0.00854	-0.00736	-0.02339	0.010637		0.007179	-0.02405	0.029064	0.006685	0.008632	-0.01379	0.016421	-0.01567	0.01292
2	0.002251	-0.01747	-0.00393	0.048992	0.016955	0.01571	-0.02526	0.027035		0.007402	0.010889	0.052031	-0.0039	-0.0298	-0.00312	-0.01642	-0.03266	-0.00238
3	0.029479	-0.00265	0.000776	0.01828	0.041505	-0.0018	0.011786	0.016418		0.012696	-0.0273	0.000695	-0.00906	-0.00373	-0.01853	0.000915	-0.01429	-0.035
4	0.031843	-0.00229	0.007438	0.02845	0.121586	0.005472	0.067884	0.083192		-0.01446	-0.01198	0.000386	0.00168	-0.00168	-0.01573	0.013696	0.030798	-0.01351
5	0.045334	0.028974	0.019026	0.033878	0.092981	0.021989	0.055046	0.12076		0.009959	0.059162	0.005155	0.000523	0.024731	-0.0127	0.02332	0.000496	-0.01053
6	0.058673	0.030031	0.017061	0.026395	0.133778	0.025861	0.036284	0.104672		-0.00572	-0.03899	-0.00398	0.005501	0.013346	0.031156	-0.01182	0.041899	0.000921
7	0.068056	0.040885	0.022557	0.060677	0.119263	0.05079	0.039937	0.125064		-0.04661	0.040684	-0.00151	0.013823	-0.02026	-0.0237	0.05272	0.008855	-0.02816
8	0.067657	0.047782	0.020657	0.041709	0.109586	0.042571	0.070708	0.167225		0.005514	0.018024	-0.00276	-0.0035	0.017006	0.00047	0.009537	0.02715	-0.00494
9	0.066315	0.052575	0.044636	0.044722	0.108899	0.001513	0.045779	0.17251		0.007564	-0.02968	-0.00096	0.003174	0.013143	0.003216	0.019416	0.020419	-0.02563
10	0.049722	0.073859	0.028742	0.033515	0.159517	0.031818	0.07585	0.188453		0.003565	0.005574	-0.00325	-0.01624	-0.01143	-0.02019	-0.00584	0.014768	0.013754
11	-0.03101	-0.04488	-0.03083	-0.06063	-0.11512	-0.03729	-0.05365	-0.09678		0.006067	0.013544	0.000292	0.004717	-0.00221	-0.01014	-0.00735	0.002759	-0.00991
12	-0.00711	-0.01887	-0.01726	-0.02905	-0.0735	-0.01609	-0.04077	-0.06968		0.008066	0.024566	0.005159	0.005258	0.00016	-0.00398	0.00685	-0.00889	-0.00867
13	0.002323	-0.00142	-0.0129	-0.03213	-0.02764	-0.00416	-0.00642	-0.0577		-0.00088	0.047221	0.000117	0.015579	0.022514	0.028963	0.006322	0.008659	0.028193
14	0.010351	-0.00018	-0.00912	0.004195	-0.0091	0.000225	-0.00149	-0.04676		0.016139	0.030481	0.006503	0.045145	0.027925	0.02294	0.034999	0.041508	0.033655
15	0.011563	0.009863	0.006837	-0.00506	-0.00224	0.02381	-0.0033	-0.02057		0.006703	0.074839	0.002996	0.057481	0.033026	0.0417	0.036768	0.02913	0.05686
16	0.026823	0.011819	0.017122	-6.1e-05	0.023471	0.007951	0.02049	-0.01992		0.012909	0.104609	0.010011	0.068849	0.050329	0.051692	0.070148	0.059926	0.03941
17	0.023134	0.011418	0.029774	0.001703	0.033353	0.023505	0.039394	0.003686		0.021594	0.062172	0.062285	0.065213	0.037445	0.052869	0.053798	0.047977	0.064805
18	0.035176	0.026314	0.020335	0.020784	0.028982	0.030448	0.026384	-0.01242		0.038551	0.06395	-0.00259	0.073486	0.03522	0.054936	0.049289	0.061204	0.085213
19	0.026986	0.035157	0.042122	0.032176	0.037313	0.035401	0.036812	-0.00955		0.028158	0.07376	0.083248	0.064266	0.045482	0.061015	0.066806	0.078374	0.065985
20	0.022284	0.034664	0.039922	0.016608	0.046297	0.056092	0.050878	-0.04038		0.03269	0.082171	0.059668	0.069639	0.05351	0.051384	0.0768	0.058113	0.077404

## Sheet: S-Figure 2h
Supp Figure 2h.	AUC dopamine signal (deltaF/F) during reward delivery
Sessions 1-10: Non-deterministic. Sessions 11-20: Deterministic
	Genotype: C57BL6/j		Sessions 1-10: Acquisition. Sessions 11-20: Reversal								Sessions 1-10: Non-deterministic. Sessions 11-20: Deterministic
	Contingency: CS presentation, Delta (CS+ - CS-).									Contingency: CS presentation, Delta (CS+ - CS-).
Session	mouse 1	mouse 2	mouse 3	mouse 4	mouse 5	mouse 6	mouse 7	mouse 8		mouse 1	mouse 2	mouse 3	mouse 4	mouse 5	mouse 6	mouse 7	mouse 8	mouse 9
1	0.07775	0.33239	0.46424	0.21817	0.38521	0.31604	0.33776	0.28219		0.4076	0.39412	0.03589	0.16426	0.29161	0.18641	0.268164	0.34152	0.284702
2	0.0938	0.32246	0.77039	0.13122	0.59473	0.26265	0.31986	0.42635		0.28005	0.1628	0.06205	0.30803	0.44896	0.19725	0.16725	0.29825	0.39415
3	0.14117	0.18595	0.80037	0.18757	0.42923	0.25114	0.31761	0.22459		0.22188	0.71487	0.1592	0.20055	0.3009	0.16339	0.287714	0.30541	0.36651
4	0.15126	0.1244	0.50644	0.17029	0.4299	0.15685	0.37679	0.12609		0.26552	0.63522	0.18565	0.12932	0.41903	0.244152	0.330441	0.221163	0.39996
5	0.11994	0.1163	0.40873	0.13474	0.30106	0.15636	0.16282	0.06151		0.1936	0.32962	0.09359	0.13286	0.24064	0.221102	0.118776	0.26685	0.310224
6	0.08553	0.07586	0.36562	0.17085	0.28706	0.15886	0.13773	0.08507		0.14386	0.63882	0.06639	0.15182	0.18698	0.224476	0.1163	0.525	0.11425
7	0.08273	0.0695	0.36198	0.08404	0.18586	0.06408	0.13178	0.03801		0.15244	0.57405	0.10175	0.09927	0.31563	0.300845	0.277451	0.177468	0.200665
8	0.08004	0.05493	0.32379	0.06131	0.22647	0.13195	0.14375	0.06106		0.17351	0.45652	0.0772	0.13197	0.18623	0.332205	0.298825	0.21141	0.19886
9	0.06021	0.08457	0.35491	0.0497	0.21738	0.261	0.0757	0.05424		0.20631	0.33251	0.10377	0.06596	0.27266	0.11741	0.228771	0.366952	0.4852
10	0.06015	0.06637	0.36216	0.12636	0.20456	0.10027	0.13254	0.02995		0.14221	0.19983	0.06077	0.21933	0.23188	0.224751	0.588414	0.36871	0.22582
11	0.17766	0.11272	0.30328	0.17161	0.51505	0.22304	0.32354	0.36904		0.1857	0.17668	0.07838	0.33238	0.19863	0.24475	0.226995	0.367415	0.2414
12	0.08525	0.14849	0.74051	0.17241	0.48702	0.15132	0.22768	0.22815		0.12578	0.16198	0.0583	0.17219	0.17858	0.200415	0.16684	0.2515	0.16328
13	0.07842	0.15296	0.77491	0.14383	0.68209	0.16537	0.19768	0.25545		0.09127	0.13399	0.04889	0.12531	0.07629	0.24415	0.1825	0.26682	0.11524
14	0.07405	0.09479	0.60413	0.16506	0.28299	0.23474	0.10964	0.2187		0.07143	0.19768	0.07859	0.05966	0.0645	0.22102	0.166335	0.16228	0.11203
15	0.12763	0.10253	0.1936	0.12883	0.38395	0.07861	0.25861	0.09348		0.07798	0.11123	0.0338	0.0611	0.07364	0.114425	0.130664	0.06625	0.11334
16	0.09598	0.07268	0.37108	0.16811	0.41908	0.0751	0.1443	0.08292		0.09063	0.09336	0.02149	0.04632	0.04243	0.116642	0.116636	0.144475	0.11635
17	0.05783	0.07353	0.40282	0.16222	0.36883	0.3223	0.15237	0.07439		0.0445	0.11903	0.01996	0.07018	0.07327	0.033553	0.114635	0.11635	0.185524
18	0.05652	0.05233	0.4589	0.19557	0.25841	0.29156	0.07162	0.05157		0.06201	0.13333	0.04727	-0.00063	0.0658	0.133635	0.10032	0.003552	0.04425
19	0.04763	0.0539	0.46166	0.14437	0.23898	0.13721	0.09428	0.0479		0.07139	0.16372	0.06847	0.08529	0.03586	0.132252	0.013655	0.114425	0.166525
20	0.11463	0.06056	0.50071	0.12727	0.22041	0.25581	0.15843	0.02227		0.05641	0.10698	0.04671	0.01105	0.05416	0.11524	0.163525	0.163524	0.163714
