# Supplementary material for: Continuous cholinergic-dopaminergic updating in the nucleus accumbens underlies approaches to reward-predicting cues
Source: Nat Commun. 2022 Dec 24;13:7924. doi: 10.1038/s41467-022-35601-x (PMC9789106; doi:10.1038/s41467-022-35601-x)
Supplement: Supplementary file 4 — Source Data [file 41467_2022_35601_MOESM4_ESM.zip › Data Source_Supp Figure3.xlsx]

## Sheet: S-Figure 3a
Supp Figure 3a.	Approach behaviours to CS in male and female control littermate mice during CS presentation
Approaches to CS during CS presentation (seconds per trial)
Sessions 1-10: acquisition. Sessions 11-20: Reversal
	males																											females
	Contingency: CS+		Genotype: Control littermates											Contingency: CS-															Contingency: CS+		Genotype: Control littermates									Contingency: CS-
Session	mouse 1	mouse 2	mouse 3	mouse 4	mouse 5	mouse 6	mouse 7	mouse 8	mouse 9	mouse 10	mouse 11	mouse 12	mouse 13	mouse 1	mouse 2	mouse 3	mouse 4	mouse 5	mouse 6	mouse 7	mouse 8	mouse 9	mouse 10	mouse 11	mouse 12	mouse 13		Session	mouse 1	mouse 2	mouse 3	mouse 4	mouse 5	mouse 6	mouse 7	mouse 8	mouse 9	mouse 10	mouse 11	mouse 1	mouse 2	mouse 3	mouse 4	mouse 5	mouse 6	mouse 7	mouse 8	mouse 9	mouse 10
1	0.83295	2.01835	2.40163	0.244471	1.14463	1.78871	1.096	1.3164	1.98817	2.72605	1.6169	0.7734	2.21025	0.508053	1.24925	1.34211	0.7812	1.93841	1.06744	1.63025	2.26162	0.587632	1.524	1.86194	1.02767	1.1112		1	1.97285	1.02325	1.54743	1.7935	3.25085	1.46665	2.8995	0.17465	1.1588	0.12155	0.640214	1.7291	0.9926	2.01223	2.06842	2.29495	1.36325	1.5671	0.4915	1.128	0.5089
2	0.2319	0.68585	2.23515	0.1511	2.82405	1.64914	0.1237	1.92739	0.87085	1.38594	0.42905	0.03685	0.2915	0.38685	0.6979	1.65816	0.3196	0.45925	0.619083	0.5486	2.70063	0.2394	0.981938	0.3249	0.3234	0.9358		2	2.3434	1.18687	0.689357	1.11445	1.84805	1.7352	2.90825	0.0195	0.0007	0.0292	1.7902	0.63125	0.877733	0.556385	1.3796	1.4031	0.911	0.4719	0.006	0.1095	0.42735
3	0.41975	2.30075	1.7852	0.072	2.40875	0.689071	0.13195	1.8793	1.6025	1.03505	0.4765	0.02435	1.6444	0.33545	0.17705	0.9202	0.1344	0.4298	2.34923	1.25425	1.45425	0.2469	1.50095	0.3791	0.04645	1.4575		3	3.61771	0.9517	1.1005	0.2946	1.27395	0.0915	2.57915	0.18345	0.10945	1.0621	0.01345	1.46412	1.4158	1.5003	1.03435	0.60935	0.9237	1.5033	0.1162	0.0135	0.0661
4	0.75805	2.29905	1.34715	0.0459	3.91345	0.8651	0.0038	2.2506	1.3202	1.6431	1.2234	0.02005	0.4863	0.03015	0.13015	1.8153	0.0841	0.5271	1.17355	0.8848	0.63865	0.15735	0.1935	0.22585	0.2378	1.8714		4	2.84925	0.79415	0.25975	0.37895	1.3358	0.11695	2.92135	0.48735	1.5458	0.76015	0.0607	1.20575	1.10755	0.128	0.3062	0.1884	1.04515	1.33525	0	0.01875	0.8489
5	0.63205	1.6968	1.94325	0.5086	4.23575	2.04835	0.32665	3.37415	2.83735	2.6432	0.1057	0.0076	1.2203	0.5724	0.0784	1.82455	0.68265	0.41135	0.6156	0.82375	0.7449	0.10865	0	0.0978	0	0.5148		5	1.95715	2.30815	0.8078	0.76685	2.2309	0.00415	3.09925	1.53705	1.6425	1.46615	0.6505	1.54945	1.1301	0.8753	0.425	0.49865	0.94905	0.92205	0.25575	0.006	1.45475
6	2.4674	3.4187	2.5235	0.9798	4.9903	2.9951	0.05935	3.0417	3.4582	3.31875	1.16225	0.028	0.6346	0.4188	0.48975	1.0892	0.1128	0.2292	0.0401	1.0207	1.48445	0.28345	0.0147	0.3286	0.11055	1.80225		6	2.72595	1.09615	1.5151	1.24695	3.7263	0.0056	3.98625	1.8514	1.66565	0.96495	0.81365	2.0938	0.442842	0.63805	0.1631	0.2232	0.4198	1.7275	0.476	0.7039	1.19615
7	1.5294	3.0671	2.4653	1.10245	4.819	2.24665	2.42705	0.22255	3.0213	4.44455	2.20435	0.0515	1.04385	0.2668	0.63365	0.6567	0.4034	0.9516	0.64005	1.5676	0.89715	0.0849	0.2021	0.4937	0.37475	1.15305		7	2.01415	1.14594	1.83085	0.72325	3.8617	0.0755	5.3147	4.4893	1.05105	1.53035	0.20675	1.88025	0.502823	0.1733	0.9087	0.09675	0.10495	1.144	0.8972	1.1385	0.49245
8	1.17645	4.3455	2.18435	1.2787	3.91035	2.28775	0.59305	2.78015	4.38035	3.51785	2.15955	0.0751	0.44475	0.09425	0.4089	1.2464	0.2339	0.7671	0.53285	0.90375	1.06225	0	0.4012	0.3545	0.19005	2.80655		8	1.7043	0.516053	1.48635	0.75455	4.32235	0.00205	5.1307	3.3081	1.52085	1.2264	0.34125	2.046	0.137353	0.2328	0.5876	0.03915	0.19785	0.97365	0.4113	0.6746	0.8317
9	0.5261	3.5151	2.93	0.2922	3.234	1.8494	0.66505	2.45045	3.92025	3.78865	2.26275	0.1028	0.6769	0.90455	0.9155	0.7269	0.1459	0.85285	0.3531	1.26515	2.22515	0	0.41855	0.401	0.08085	2.5356		9	2.29095	0.1708	0.9038	0.6814	4.20095	0.1872	5.99135	2.63265	1.5875	1.1638	0.4049	3.01465	1.07015	1.0958	1.48895	0.1246	0.28035	0.826	1.0581	0.34475	0.81265
10	1.15755	2.95815	2.72415	1.89685	3.79535	1.7921	2.0217	2.54675	4.27515	3.10845	1.9089	0.02905	0.8848	0.5159	1.2037	1.07865	0.34655	0.61705	0.54005	0.2699	2.32035	0	0.3877	0.43135	0.25585	2.2397		10	2.54005	0.2957	2.60865	0.917	3.72855	0.0158	6.2157	3.1977	1.9966	1.4094	0.33965	1.90095	0.3604	1.34645	0.945	0.2646	0.15105	1.1927	0.21855	0.6101	0.7191
11	0.6993	0.8618	1.65275	0.37995	0.8561	1.363	0.9581	2.07805	0	0.4107	0.37725	0.02275	1.625	1.9095	3.2703	2.89035	1.42295	0	1.6721	1.9276	2.6988	1.92755	2.4334	2.2973	0.1802	0.83265		11	1.4271	0.851944	0.4253	1.4905	0.1521	0.16305	2.0505	0.6012	0.63015	0.28515	0.4228	0	0.0159474	1.4935	1.00175	3.6029	0.01845	5.0508	1.9043	2.79805	1.27715
12	0.0536	0.56795	1.93495	1.35165	1.2011	1.774	1.34665	2.5594	0	0.3024	0.50675	0.12275	1.7744	2.3193	3.0935	3.1799	1.96405	2.80215	1.9117	2.0873	3.11495	2.20255	3.1961	0	0.0252	1.3479		12	1.56135	3.11925	0.58885	2.51115	0.2336	0.4561	1.89025	0.36005	0.9219	0.66725	0.47695	2.46915	1.08625	1.11594	0.5885	3.1379	0.14835	4.29155	1.87305	3.12865	0.57695
13	0.06785	0.58545	2.4411	1.56865	1.0632	3.21025	3.8511	2.52785	2.90605	0.458	0.701	0.3268	1.1564	1.3415	2.9007	2.2181	1.8411	1.3734	3.59715	2.1072	2.4294	2.67545	4.0282	1.6132	0.17695	0.6516		13	1.1996	1.9027	0.58815	4.46215	0.25205	1.1331	1.74465	0.52945	0.79615	1.61375	0.5091	1.89375	0.51655	0.94185	1.62075	2.56495	0.00425	3.46705	1.6037	1.7526	0.4998
14	0.0122	0.9613	2.99	2.14495	2.13895	2.92805	3.2171	3.8016	3.5642	1.7997	0.7982	0.55655	1.32835	0.81295	2.11045	1.68595	1.11185	1.31655	2.3437	3.654	3.01225	1.6487	1.9521	0	0.3092	1.33445		14	1.62275	1.9635	0.71355	3.9246	0.0843	0.5511	2.97135	0.20705	0.99705	1.86485	2.7305	0.93445	0.34695	0.41465	1.0348	2.73165	0.03695	2.83995	1.67125	1.3696	1.11655
15	0.62245	0.99275	2.6792	3.30995	2.75865	3.60345	3.27715	2.7415	2.615	3.0812	2.551	0.0347	2.31115	0.378	2.3962	1.91775	1.88015	0.4452	1.4218	1.64575	4.1559	1.52	1.75735	0.97055	0.2759	1.10285		15	1.49565	2.951	0.8632	5.06155	0.50795	0.07195	2.99855	1.4264	1.13955	1.3774	1.0551	1.56185	0.193	0.5015	0.4337	1.62665	0.2133	2.2557	1.3642	1.2846	0.9027
16	0.46495	1.33415	2.85495	3.9135	3.64895	2.8428	3.61435	3.328	3.05765	2.88735	1.24965	0.0601	1.97585	0.77155	2.3553	0.7929	1.85445	0.22115	3.07945	2.11135	2.8654	0.5234	0.7418	0.01765	0.46585	0.72465		16	1.906	2.26175	0.27795	5.0595	1.0339	0.77235	3.67655	2.99135	2.42665	0.889	1.14895	2.06215	2.06975	0.0014	0.85845	1.698	0.0137	1.5531	0.67325	1.1746	1.2858
17	0.81755	2.1961	3.772	5.7158	4.095	3.3735	3.5735	2.6408	0	4.41875	2.3713	0.3729	1.23005	1.4841	1.72505	1.27325	0.7512	0.65115	2.63865	3.37275	1.4488	0.6595	0.4077	1.36635	0.52435	0.91875		17	2.31645	2.7385	0.2298	4.70215	1.3874	0.40385	3.9503	3.1651	2.75955	1.04615	2.1251	1.205	1.28067	0.13925	0.3728	2.35285	0.01255	1.28285	0.71205	1.22485	1.9762
18	0.98125	0.46465	5.44365	5.15675	3.9643	3.8842	2.6473	2.857	4.9002	5.54015	2.65165	0.62565	2.51095	1.3795	2.7434	0.91965	0.57995	0.8674	1.7584	2.2876	3.09345	0.98625	0.52295	1.8421	0.2979	1.52515		18	2.77715	1.80572	0	4.6861	1.06455	0.9164	3.10825	3.764	4.55235	0.6854	0.75885	0	0.647823	0.36755	0.73065	2.18445	0.2191	1.15025	1.1931	0.61735	1.8588
19	0.3239	0.0192	5.48865	6.15105	4.36715	3.41775	2.92665	2.90695	3.82895	4.392	3.68285	0.15695	3.12705	1.152	1.7036	1.173	0.7873	0.3158	1.62395	2.60425	2.82935	1.79995	0.8596	1.9013	0.1643	0.89795		19	2.61035	1.44155	0.15995	5.0007	0.98205	0.43735	2.72105	4.285	3.73715	1.31475	1.0063	1.49585	0.2927	0.11825	0.8577	0.9743	0.08455	0.87895	0.7069	0.83045	1.60965
20	1.08085	1.02085	7.46755	5.19815	4.3543	3.3557	2.58988	2.65885	3.9798	5.38495	4.1762	0.10555	2.679	0.74945	2.0385	0.67985	0.31485	1.0332	1.2676	0.342125	2.72705	1.30875	0.78935	0.9155	0.01825	0.9405		20	0.7411	1.1619	0.45555	3.63095	2.8868	1.1078	2.6445	4.56205	4.92975	2.26435	0.96925	0.68625	3.9235	0.39135	0.47975	0.60845	0.2004	0.72795	0.85495	0.96385	1.7669
Delta (CS+ - CS-)
	males													females
	Contingency: delta		Genotype: Control littermates											Contingency:delta		Genotype: Control littermates
Session	mouse 1	mouse 2	mouse 3	mouse 4	mouse 5	mouse 6	mouse 7	mouse 8	mouse 9	mouse 10	mouse 11	mouse 12	mouse 13	mouse 1	mouse 2	mouse 3	mouse 4	mouse 5	mouse 6	mouse 7	mouse 8	mouse 9	mouse 10	mouse 11
1	0.324897	0.7691	1.05952	-0.53673	-0.79378	0.721268	-0.53425	-0.94522	1.40054	1.20205	-0.24504	-0.25427	1.09905	0.24375	0.03065	-0.4648	-0.27492	0.9559	0.1034	1.3324	-0.31685	0.0308	-0.38735	-1.42904
2	-0.15495	-0.01205	0.576992	-0.1685	2.3648	1.03006	-0.4249	-0.77324	0.63145	0.404004	0.10415	-0.28655	-0.6443	1.71215	0.309133	0.132973	-0.26515	0.44495	0.8242	2.43635	0.0135	-0.1088	-0.39815	0.62545
3	0.0843	2.1237	0.865	-0.0624	1.97895	-1.66016	-1.1223	0.42505	1.3556	-0.4659	0.0974	-0.0221	0.1869	2.15359	-0.4641	-0.3998	-0.73975	0.6646	-0.8322	1.07585	0.06725	0.09595	0.996	-0.144
4	0.7279	2.1689	-0.46815	-0.0382	3.38635	-0.30845	-0.881	1.61195	1.16285	1.4496	0.99755	-0.21775	-1.3851	1.6435	-0.3134	0.13175	0.07275	1.1474	-0.9282	1.5861	0.48735	1.52705	-0.08875	-0.14395
5	0.05965	1.6184	0.1187	-0.17405	3.8244	1.43275	-0.4971	2.62925	2.7287	2.6432	0.0079	0.0076	0.7055	0.4077	1.17805	-0.0675	0.34185	1.73225	-0.9449	2.1772	1.2813	1.6365	0.0114	0.20475
6	2.0486	2.92895	1.4343	0.867	4.7611	2.955	-0.96135	1.55725	3.17475	3.30405	0.83365	-0.08255	-1.16765	0.63215	0.653308	0.87705	1.08385	3.5031	-0.4142	2.25875	1.3754	0.96175	-0.2312	-0.1246
7	1.2626	2.43345	1.8086	0.69905	3.8674	1.6066	0.85945	-0.6746	2.9364	4.24245	1.71065	-0.32325	-0.1092	0.1339	0.643121	1.65755	-0.18545	3.76495	-0.02945	4.1707	3.5921	-0.08745	1.0379	-0.542
8	1.0822	3.9366	0.93795	1.0448	3.14325	1.7549	-0.3107	1.7179	4.38035	3.11665	1.80505	-0.11495	-2.3618	-0.3417	0.3787	1.25355	0.16695	4.2832	-0.1958	4.15705	2.8968	0.84625	0.3947	-0.2233
9	-0.37845	2.5996	2.2031	0.1463	2.38115	1.4963	-0.6001	0.2253	3.92025	3.3701	1.86175	0.02195	-1.8587	-0.7237	-0.89935	-0.192	-0.80755	4.07635	-0.09315	5.16535	1.57455	1.24275	0.35115	-0.53115
10	0.64165	1.75445	1.6455	1.5503	3.1783	1.25205	1.7518	0.2264	4.27515	2.72075	1.47755	-0.2268	-1.3549	0.6391	-0.0647	1.2622	-0.028	3.46395	-0.13525	5.023	2.97915	1.3865	0.6903	-0.20635
11	-1.2102	-2.4085	-1.2376	-1.043	0.8561	-0.3091	-0.9695	-0.62075	-1.92755	-2.0227	-1.92005	-0.15745	0.79235	1.4271	0.835997	-1.0682	0.48875	-3.4508	0.1446	-3.0003	-1.3031	-2.1679	-0.992	-0.6248
12	-2.2657	-2.52555	-1.24495	-0.6124	-1.60105	-0.1377	-0.74065	-0.55555	-2.20255	-2.8937	0.50675	0.09755	0.4265	-0.9078	2.033	-0.52709	1.92265	-2.9043	0.30775	-2.4013	-1.513	-2.20675	0.0903	0.00845
13	-1.27365	-2.31525	0.223	-0.27245	-0.3102	-0.3869	1.7439	0.09845	0.2306	-3.5702	-0.9122	0.14985	0.5048	-0.69415	1.38615	-0.3537	2.8414	-2.3129	1.12885	-1.7224	-1.07425	-0.95645	1.11395	0.11475
14	-0.80075	-1.14915	1.30405	1.0331	0.8224	0.58435	-0.4369	0.78935	1.9155	-0.1524	0.7982	0.24735	-0.0061	0.6883	1.61655	0.2989	2.8898	-2.64735	0.51415	0.1314	-1.4642	-0.37255	0.7483	2.4989
15	0.24445	-1.40345	0.76145	1.4298	2.31345	2.18165	1.6314	-1.4144	1.095	1.32385	1.58045	-0.2412	1.2083	-0.0662	2.758	0.3617	4.62785	-1.1187	-0.14135	0.74285	0.0622	-0.14505	0.4747	0.8721
16	-0.3066	-1.02115	2.06205	2.05905	3.4278	-0.23665	1.503	0.4626	2.53425	2.14555	1.232	-0.40575	1.2512	-0.15615	0.192	0.27655	4.20105	-0.6641	0.75865	2.12345	2.3181	1.25205	-0.3968	0.91955
17	-0.66655	0.47105	2.49875	4.9646	3.44385	0.73485	0.20075	1.192	-0.6595	4.01105	1.00495	-0.15145	0.3113	1.11145	1.45783	0.09055	4.32935	-0.96545	0.3913	2.66745	2.45305	1.5347	-0.93005	1.77965
18	-0.39825	-2.27875	4.524	4.5768	3.0969	2.1258	0.3597	-0.23645	3.91395	5.0172	0.80955	0.32775	0.9858	2.77715	1.1579	-0.36755	3.95545	-1.1199	0.6973	1.958	2.5709	3.935	-1.1734	0.1974
19	-0.8281	-1.6844	4.31565	5.36375	4.05135	1.7938	0.3224	0.0776	2.029	3.5324	1.78155	-0.00735	2.2291	1.1145	1.14885	0.0417	4.143	0.00775	0.3528	1.8421	3.5781	2.9067	-0.2949	0.6861
20	0.3314	-1.01765	6.7877	4.8833	3.3211	2.0881	2.24775	-0.0682	2.67105	4.5956	3.2607	0.0873	1.7385	0.05485	-2.7616	0.0642	3.1512	2.27835	0.9074	1.91655	3.7071	3.9659	0.49745	-0.1083
[truncated: 1 more columns]

## Sheet: S-Figure 3b
Supp Figure 3b.	Approach behaviours to CS in male and female VAChTcKO mice during CS presentation
Approaches to CS during CS presentation (seconds per trial)
Sessions 1-10: acquisition. Sessions 11-20: Reversal
	males																											females
	Contingency: CS+		Genotype: VAChTcKO									Contingency: CS-																	Contingency: CS+		Genotype: VAChTcKO												Contingency: CS-
Session	mouse 1	mouse 2	mouse 3	mouse 4	mouse 5	mouse 6	mouse 7	mouse 8	mouse 9	mouse 10	mouse 11	mouse 1	mouse 2	mouse 3	mouse 4	mouse 5	mouse 6	mouse 7	mouse 8	mouse 9	mouse 10	mouse 11						Session	mouse 1	mouse 2	mouse 3	mouse 4	mouse 5	mouse 6	mouse 7	mouse 8	mouse 9	mouse 10	mouse 11	mouse 12	mouse 13	mouse 14	mouse 1	mouse 2	mouse 3	mouse 4	mouse 5	mouse 6	mouse 7
1	1.78345	3.46342	0.0434	1.786	1.87525	0.56835	3.27185	1.5258	1.59555	1.60607	2.59221	0.77325	0.471667	1.50445	2.04506	1.56025	0.62095	1.60835	1.45385	0.94435	1.54938	1.53867						1	1.3089	0	2.26269	1.09938	0.922786	1.58285	0.57905	1.23405	1.51885	2.1968	0.44905	1.0552	1.01255	0.0855	0.284947	0.8802	1.16513	1.43292	0.698231	1.14385	1.1853
2	0.8955	3.1068	0.038	0.65225	0.8102	0.7871	0.9731	2.25665	2.81915	1.40237	0	0.2733	1.0127	0.7302	0.76115	1.99175	1.0093	0.74245	2.6048	0.04975	0.973	0						2	1.55553	0.01255	0.47075	1.74372	0.602	1.89605	0.609	0.5173	0.528941	1.3439	0.11545	1.70584	0.82321	0.2526	0.342235	0.23515	0.5762	1.89578	0.466929	1.39275	0.7746
3	0.85605	1.424	0.0749	0.40055	0.30415	0.3054	0.672	2.34095	1.6583	0.492412	0.73	0.50915	0.34315	0.0414	0.197	1.7421	0.6129	0.2779	1.132	0.8947	0.378765	0						3	2.11371	0.0738	1.13795	1.57222	0.351143	2.1148	0.2215	0.263	0.48995	1.01065	0.07465	0.86195	0.23475	0.3172	0.389059	0	0.21825	1.7045	0.7675	0.2327	0.4465
4	1.44585	1.6477	0.2336	0.22175	0.18185	1.1824	0.4467	1.87115	2.2337	0	0.9966	0.5213	0.1227	0.3443	0.5709	0.8138	1.05705	0.3838	0.67785	0.36155	0	1.04295						4	1.68295	0.23125	1.1074	1.67671	0.613786	1.38595	0.42015	0.4306	0.2841	0.34735	0.24445	0.67445	0.40605	0.5511	0.6223	0.5419	0.4032	0.570937	0.0888333	0.31505	0.3082
5	1.7744	0.8469	0.12655	0.0904	0.13715	0.3611	0.72475	1.20475	3.53185	0	0.79425	0.34155	0	0.14725	0.56955	0.58	0.47105	0.80705	0.1498	0.71565	0.037	1.27765						5	1.00615	0.16075	2.90495	1.551	0.934231	1.55205	0.28095	0.4238	0.2876	0.39755	0.62905	0.1245	0.4804	0.23805	0.79905	0.11295	0.13535	0.649421	0.388917	0.3176	0.3711
6	2.16665	0.9493	0.55505	0.00725	0.0638	0.2003	1.4278	1.62245	3.95685	0.359632	1.0476	0.12395	0.1797	0.0998	0.4246	0.72205	0.24845	0.5612	0.9727	0.4867	0.0018889	0.9857						6	1.63355	0.23525	4.31555	1.7668	0.250286	0.8215	0.3717	0.42895	0.05725	0.3541	1.01865	1.31215	0.2654	0.4408	0.20105	0.65165	0.26565	0.617	0.633462	0.97315	0.10185
7	2.5873	0.5586	0.18755	0.283	0.13005	1.6013	1.051	1.88715	3.89865	0	1.0386	0.1452	0.15545	0.3145	0.5627	1.0402	0.7857	1.7835	0.5378	0.3103	0.0974	1.14065						7	2.12585	0.3622	3.97695	1.74265	0.713333	1.5194	0.2611	0.4535	0.2627	0.6085	1.74115	1.16475	0.85865	0.6334	1.31345	0.11995	0.06605	1.06995	1.233	0.6264	0.2386
8	2.55145	1.6166	0.76855	0.2932	0.127	1.0546	1.9528	1.123	2.63305	0.2865	0.9436	0.38045	0.0372	0.50545	0.77095	0.6679	0.7545	0.9211	0.93945	0.0998	0.26335	1.83975						8	1.47295	0.20635	3.37675	2.03995	0.425333	1.82	0.25895	0.82615	0.1725	0.976	1.66415	1.0289	0.75805	1.3625	0.6895	0.27185	0	0.8766	2.30457	1.25945	0.1059
9	1.899	2.156	1.0609	0.23465	0.293	0.88845	2.2901	1.15645	2.6067	0	1.0979	0.4858	0.5504	0.54815	0.85915	1.09445	0.77415	0.59685	2.21095	0.3345	4.959	2.82855						9	1.64885	0.0959	2.83765	2.41255	0.0698667	1.8175	1.33435	0.80795	0.21585	0.6891	1.4787	1.4443	0.8505	1.549	0.3878	0.15575	0	0.46705	0.145933	0.6501	0.1128
10	3.2141	1.77195	1.33195	0.09575	0.6849	0.80565	1.86815	1.4232	1.7938	0	1.15085	0.16575	0.3427	0.35155	0.6705	0.3439	0.4024	0.4144	0.6298	0.69255	5.18767	2.25295						10	2.06295	0.2444	3.2986	1.3562	0.261714	1.51465	2.65175	0.33235	0.30215	1.00285	1.65535	1.36345	1.07465	0.94	0.3693	0.2026	0	1.05955	0.705167	1.1595	0.47255
11	0.731	0.31845	0.9193	0.5902	1.822	0.71535	1.0812	1.93885	0.02335	1.434	2.3132	2.4551	1.76715	0.76275	0.2808	0.6647	1.10685	1.3448	1.2971	3.5171	0.444	1.5964						11	0.0519474	0.10885	0	0.250267	0.585538	1.75815	0.4166	0.0816	0.22535	0.6339	0.2304	2.66825	1.65	0.0376	2.15079	0.01215	2.84445	2.43007	0.826583	1.78	0.2204
12	0.3255	0.4877	0.31295	0.69485	1.44505	1.51745	1.49935	3.81925	0.3266	2.483	1.5559	2.75905	0.6717	0.34255	0.41135	1.903	0.34775	1.86675	0.864	3.0318	0	1.6555						12	0.3823	0.64215	0	0.82695	0.199444	2.344	0.1145	0.14425	0.3061	0.21865	0.99445	2.58795	1.63453	0.0055	2.0472	0.01485	2.51335	2.7795	0.454056	1.6147	1.5088
13	0.41475	0.2619	0.60485	1.70135	2.2949	1.4303	1.5573	1.35105	0.11165	2.733	1.44775	2.53525	0.44005	1.21075	0.0659	1.49015	0.2226	1.9478	2.6741	3.47975	0	1.5233						13	0.0377222	0.5984	1.0509	1.13105	0.991385	1.7655	0.2773	0.06085	0.2343	0.2281	0.960722	2.87155	1.76667	0.08275	1.54859	0.171	3.12605	1.9416	2.02885	2.31205	1.8002
14	0.24025	0.0852	0.5711	1.5431	1.74885	2.26475	2.25255	1.97585	0.0016	3.62325	2.8837	1.92395	0.126	0.65025	0.23365	1.44725	0.7514	2.3851	0.8454	3.75615	0.242	0.8209						14	0.01725	0.13395	1.239	0.78245	0.667923	0.22145	0.44635	0.22575	0.22255	1.30155	1.62425	1.42525	1.821	0.14485	1.92395	0.0366	3.30695	3.18235	1.166	1.071	1.68675
15	0.35855	0.20005	0.64365	1.74925	2.4629	1.38155	2.9856	3.5827	0.09885	1.59767	3.33345	2.62785	0.1088	0.7215	0.00835	1.5987	0.32905	1.8373	0.547	2.7642	0	0.5844						15	0.74875	0.61825	1.50115	0.761105	0.397	0.54505	0.465	0.0755	0.2763	2.12125	1.53335	3.9775	1.5914	0.0412	1.0974	0.29825	3.16505	1.41183	1.48411	0.8746	1.225
16	0.5882	0.43065	0.2894	1.8458	2.34325	1.8377	2.64025	5.126	0.0034	0.4	3.71085	2.3487	0.19205	1.24515	1.00065	1.12345	0.594	1.46285	0.16825	3.40755	0.747	0.76225						16	0.0671	0.9851	0	0.52675	1.59658	0.8146	0.12925	0.01125	0.04015	1.5052	1.52175	3.5557	2.15958	0.2381	0.68215	0.52125	2.5887	3.039	0.743818	0.86075	2.47815
17	1.2091	0.49425	0.92905	1.45145	1.91785	3.12325	2.2929	4.8397	0.0224	1.689	2.43565	2.16595	0.0336	1.8894	0.28075	0.44335	0.01815	1.2681	0.39525	2.5443	0	0.54125						17	0.09605	0.93905	1.53515	0.0927	0.0241667	0.756	0.5457	0	0.3443	1.1342	1.7499	2.4294	3.24017	0.06645	0.9715	0.66665	2.32245	2.6089	0.4308	1.33235	1.14095
18	1.095	0.0468	1.10895	1.8169	1.81705	4.75035	2.1259	4.81735	0.202	1.69533	2.86435	1.636	0.20015	0.7584	0.03225	0.6572	0.0401	0.50045	1.25035	2.63895	0.474625	0.30075						18	0.1275	0.7188	2.47665	1.29655	1.623	0.28995	0.2742	0	0.27925	2.43785	2.0548	2.1781	1.23479	0.00765	0.92465	0.62745	2.08575	2.1671	1.56133	1.02405	1.15965
19	1.7487	0.1556	0.6092	2.12495	2.7403	5.0556	1.9766	3.394	0.11705	1.3995	2.43165	1.81535	0.4001	1.0846	0.026	0.16485	0.10765	0.6615	1.23425	2.7161	0.0022857	0.1948						19	0.1787	1.1311	2.7111	1.38535	0.276333	0.66525	0.61265	0	0.2667	1.92635	2.1464	2.53765	2.213	0.0022	0.4984	0.47945	3.32335	1.80537	0.576909	1.1772	1.95045
20	1.86355	0.05035	0.6786	3.1369	3.06425	5.8618	2.37285	4.5649	0.0569	2.30967	2.5489	1.28375	0.06245	1.2607	0.309	0.4006	0.03355	0.2118	1.4546	1.227	0	0.5287						20	0.03015	2.6552	2.31035	0.470824	0.906692	0.4616	0.93135	0	0.30295	1.81385	2.0676	3.52125	3.47155	0.05095	0.40765	2.3111	2.08005	2.04637	1.15809	1.49635	1.83055
Delta (CS+ - CS-)
	males											females
	Contingency: delta		Genotype: VAChTcKO									Contingency:delta		Genotype: VAChTcKO
Session	mouse 1	mouse 2	mouse 3	mouse 4	mouse 5	mouse 6	mouse 7	mouse 8	mouse 9	mouse 10	mouse 11	mouse 1	mouse 2	mouse 3	mouse 4	mouse 5	mouse 6	mouse 7	mouse 8	mouse 9	mouse 10	mouse 11	mouse 12	mouse 13	mouse 14
1	1.0102	2.99175	-1.46105	-0.25906	0.315	-0.0526	1.6635	0.07195	0.6512	0.056687	1.05354	1.02395	-0.8802	1.09755	-0.33353	0.224555	0.439	-0.60625	-0.15265	0.7558	0.3444	-0.4454	-0.74585	-0.12625	-0.50685
2	0.6222	2.0941	-0.6922	-0.1089	-1.18155	-0.2222	0.23065	-0.34815	2.7694	0.429375	0	1.21329	-0.2226	-0.10545	-0.15206	0.135071	0.5033	-0.1656	0.11995	0.090275	0.6008	0.11515	0.759898	-0.23995	0.21165
3	0.3469	1.08085	0.0335	0.20355	-1.43795	-0.3075	0.3941	1.20895	0.7636	0.113647	0.73	1.72465	0.0738	0.9197	-0.13228	-0.41636	1.8821	-0.225	-0.91015	0.35375	0.5464	-0.04345	0.34385	-0.05655	0.3116
4	0.92455	1.525	-0.1107	-0.34915	-0.63195	0.12535	0.0629	1.1933	1.87215	0	-0.04635	1.06065	-0.31065	0.7042	1.10577	0.524952	1.0709	0.11195	0.28095	0.0858	0.29885	0.1367	-0.08855	-0.7811	-0.12645
5	1.43285	0.8469	-0.0207	-0.47915	-0.44285	-0.10995	-0.0823	1.05495	2.8162	-0.037	-0.4834	0.2071	0.0478	2.7696	0.901579	0.545314	1.23445	-0.09015	0.0539	-0.159	0.26995	0.284	-1.77575	-0.8975	-0.1834
6	2.0427	0.7696	0.45525	-0.41735	-0.65825	-0.04815	0.8666	0.64975	3.47015	0.357743	0.0619	1.4325	-0.4164	4.0499	1.1498	-0.38318	-0.15165	0.26985	0.2687	-0.18885	-0.20085	0.4598	0.5414	-2.14735	0.38105
7	2.4421	0.40315	-0.12695	-0.2797	-0.91015	0.8156	-0.7325	1.34935	3.58835	-0.0974	-0.10205	0.8124	0.24225	3.9109	0.6727	-0.51967	0.893	0.0225	0.2471	-0.52685	0.3677	1.0994	-0.23275	-1.07845	0.46705
8	2.171	1.5794	0.2631	-0.47775	-0.5409	0.3001	1.0317	0.18355	2.53325	0.02315	-0.89615	0.78345	-0.0655	3.37675	1.16335	-1.87924	0.56055	0.15305	0.64725	-0.60005	0.9039	1.10865	-0.72295	-1.47445	1.3147
9	1.4132	1.6056	0.51275	-0.6245	-0.80145	0.1143	1.69325	-1.0545	2.2722	-4.959	-1.73065	1.26105	-0.05985	2.83765	1.9455	-0.07607	1.1674	1.22155	0.80745	-0.1903	0.1059	0.14125	-1.4109	-2.37075	1.0613
10	3.04835	1.42925	0.9804	-0.57475	0.341	0.40325	1.45375	0.7934	1.10125	-5.18767	-1.1021	1.69365	0.0418	3.2986	0.29665	-0.44345	0.35515	2.1792	0.159	0.1967	0.83795	1.3631	-1.23905	-1.8128	0.6905
11	-1.7241	-1.4487	0.15655	0.3094	1.1573	-0.3915	-0.2636	0.64175	-3.49375	0.99	0.7168	-2.09884	0.0967	-2.84445	-2.1798	-0.24104	-0.02185	0.1962	-0.116	0.18455	-0.37985	-1.22775	1.73635	-0.46284	-0.40165
12	-2.43355	-0.184	-0.0296	0.2835	-0.45795	1.1697	-0.3674	2.95525	-2.7052	2.483	-0.0996	-1.6649	0.6273	-2.51335	-1.95255	-0.25461	0.7293	-1.3943	0.02265	0.1947	-0.8812	-0.9329	1.3849	-0.39358	-0.4526
13	-2.1205	-0.17815	-0.6059	1.63545	0.80475	1.2077	-0.3905	-1.32305	-3.3681	2.733	-0.07555	-1.51087	0.4274	-2.07515	-0.81055	-1.03746	-0.54655	-1.5229	-0.8195	0.031	-0.47475	-2.07869	1.9323	0.152549	-0.06005
14	-1.6837	-0.0408	-0.07915	1.30945	0.3016	1.51335	-0.13255	1.13045	-3.75455	3.38125	2.0628	-1.9067	0.09735	-2.06795	-2.3999	-0.49808	-0.84955	-1.2404	-0.1803	0.22255	-1.2207	0.03165	1.2607	0.187526	-0.06425
15	-2.2693	0.09125	-0.07785	1.7409	0.8642	1.0525	1.1483	3.0357	-2.66535	1.59767	2.74905	-0.34865	0.32	-1.6639	-0.65073	-1.08711	-0.32955	-0.76	-1.1049	0.1602	0.33625	-0.3158	3.6204	-0.35253	-0.48065
16	-1.7605	0.2386	-0.95575	0.84515	1.2198	1.2437	1.1774	4.95775	-3.40415	-0.347	2.9486	-0.61505	0.46385	-2.5887	-2.51225	0.852765	-0.04615	-2.3489	-1.92215	0.03735	-0.3306	-1.17903	3.3278	-0.06814	-0.10385
17	-0.95685	0.46065	-0.96035	1.1707	1.4745	3.1051	1.0248	4.44445	-2.5219	1.689	1.8944	-0.87545	0.2724	-0.7873	-2.5162	-0.40663	-0.57635	-0.59525	-0.74915	-0.1684	-0.84485	0.35725	2.2702	1.38344	-0.1615
18	-0.541	-0.15335	0.35055	1.78465	1.15985	4.71025	1.62545	3.567	-2.43695	1.22071	2.5636	-0.79715	0.09135	0.3909	-0.87055	0.061667	-0.7341	-0.88545	-1.94175	0.23725	0.9956	0.3387	1.90645	-0.93075	-0.217
19	-0.06665	-0.2445	-0.4754	2.09895	2.57545	4.94795	1.3151	2.15975	-2.59905	1.39721	2.23685	-0.3197	0.65165	-0.61225	-0.42002	-0.30058	-0.51195	-1.3378	-1.6106	0.2595	1.1571	1.3217	2.19525	1.26129	-0.24385
20	0.5798	-0.0121	-0.5821	2.8279	2.66365	5.82825	2.16105	3.1103	-1.1701	2.30967	2.0202	-0.3775	0.3441	0.2303	-1.57555	-0.2514	-1.03475	-0.8992	-1.08015	0.16375	0.3745	1.3329	3.1541	2.4969	-0.3568
[truncated: 7 more columns]

## Sheet: S-Figure 3c
Supp Figure 3c.	Approach behaviours to CS in male and female mice during opposite CS presentation
Approaches to CS during CS presentation (seconds per trial)
Sessions 1-10: acquisition. Sessions 11-20: Reversal
	males		Genotype: Control littermates																									females			Genotype: Control littermates
	Contingency: to CS- during CS+													Contingency: to CS+ during CS-															Contingency: to CS- during CS+											Contingency: to CS+ during CS-
Session	mouse 1	mouse 2	mouse 3	mouse 4	mouse 5	mouse 6	mouse 7	mouse 8	mouse 9	mouse 10	mouse 11	mouse 12	mouse 13	mouse 1	mouse 2	mouse 3	mouse 4	mouse 5	mouse 6	mouse 7	mouse 8	mouse 9	mouse 10	mouse 11	mouse 12	mouse 13		Session	mouse 1	mouse 2	mouse 3	mouse 4	mouse 5	mouse 6	mouse 7	mouse 8	mouse 9	mouse 10	mouse 11	mouse 1	mouse 2	mouse 3	mouse 4	mouse 5	mouse 6	mouse 7	mouse 8	mouse 9	mouse 10
1	0.0007	0.0004	0.0460526	0	0.0010526	0.161765	0	0.806467	0	0.5022	0.01305	0	0.19185	0	0.112	0.710667	0.0361333	0.0007647	0.255437	0.00915	0.305846	0.432316	0.84695	0.0503889	0.0671333	0.4723		1	0.0584	0.462	0.174286	0.23765	0.0013	0.003	0.4676	0.0577	0.06915	0.00825	0.453286	0.4188	0.265467	0.204154	0.181632	0.16545	0.0002	0.6083	0	0.04045	0.05405
2	0	0	0.0642	0.0009	0.0062	0.283357	0.0254	0.0012222	0	0.177765	0.0033	0	0.09835	0.07915	0.0954	0.536421	0.08885	0.8419	0.700417	0	0.359687	0.0488	0.1095	0.0007	0.00235	0.0302		2	0.0561	0.226067	0.116786	0.1392	0.0034	0.0172	0.01395	0.006	0	0	0.0097	0.3197	0.206933	0.290615	0.24275	0.61485	0.2317	0.45695	0.0045	0.0007	0
3	0.1292	0	0.1006	0.03645	0.0163	0.490357	0.27495	0.36395	0	0.293	0.0011	0	0.8953	0.14805	0.76345	0.1961	0.0007	0.8599	0.188923	0	0.3096	0.19395	0.0025	0.03605	0	0.50345		3	0.211	0.59295	0.0324	0.14675	0.01825	0.06045	0.01305	0.01725	0.0045	0.00675	0.00075	1.55418	0.3281	0.205	0.0796	0.04965	0.07825	0.3727	0.108	0	0.62975
4	0.03015	0.0031	0.21985	0.00535	0.00055	0.2033	0.00245	0.01565	0.0041	0.0307	0	0.0054	0.40125	0.30785	0.7916	0.0003	0.0447	1.3957	0.0063	0	0.3441	0.3367	0.11055	0.4798	0.01345	0.00595		4	0.1044	0.083	0.08325	0	0	0.0087	0.0925	0	0	0.1485	0.02325	0.6198	0.0632	0.00145	0.0407	0.2023	0.0376	0.59965	0.03675	0.18145	0.2459
5	0.0151	0	0.4552	0	0.0006	0.03725	0.2707	0.01295	0.00505	0	0.0015	0	0.1193	0.03975	0.55085	0.1752	0.14455	1.785	0.40215	0.2024	0.861	0.7232	0.4262	0.00365	0.0037	0.705		5	0.36115	0.6857	0.18405	0.01875	0	0.0129	0.0105	0.114	0.00075	0.09965	0.00525	0.1359	1.4753	0.10875	0.35175	0.4555	0.00285	1.26245	0.34005	0.32915	0.19105
6	0.00145	0	0.2499	0	0.01375	0	0.57075	0.3665	0.0141	0	0	0.11055	0.96845	0.17015	1.04915	0.46235	0.77785	2.0961	1.02435	0.0506	1.21305	0.849	0.6102	0.4854	0.01065	0.461		6	0.4421	0.00305	0.13855	0.00695	0	0	0.12795	0	0.00755	0.26695	0.33445	0.73255	0.282737	0.4716	0.45955	1.1347	0.0038	1.04365	0.25115	0.219	0.098
7	0.00165	0	0.0008	0.00255	0.00425	0	0.39215	0.20555	0.0404	0	0.005	0.00525	0.7286	0.35785	0.943	0.58825	0.76925	2.21145	1.12315	0.63205	0.1538	0.67695	1.01655	1.13145	0.0361	0.5814		7	0.7117	0.295889	0.07755	0.06395	0	0	0.0091	0.00225	0.01195	0.0322	0.00895	0.7535	0.985177	0.69825	0.5988	1.3389	0.0755	1.65445	0.42215	0.15155	0.59975
8	0.03865	0	0.19875	0.0047	0.0027	0.0028	0.12835	0.26805	0	0	0.0007	0.00285	1.6096	0.45295	1.3628	1.1212	1.00295	1.8129	0.83945	0.37405	1.5638	1.6128	1.3682	1.2328	0.06865	0.11475		8	0.9462	0.0017895	0.00895	0.1649	0	0	0.00245	0	0.01495	0.0772	0.0772	0.71705	0.163824	0.16265	0.4393	1.48935	0.00165	0.89765	0.758	0.51875	0.2188
9	0.0022	0.0001	0.28875	0.0025	0.0238	0.1449	0.25635	0.69755	0	0.0836	0.00065	0.01055	1.915	0.237	0.81395	1.49745	0.2829	1.038	0.47465	0.3666	1.26125	0.79075	1.5753	1.3959	0.0002	0.32175		9	1.27185	0.4361	0.1843	0.3095	0	0	0.0033	0	0	0.0885	0.01645	0.8273	0.1708	0.05795	0.2395	1.404	0.1868	1.57435	0.5022	0.47045	0.3573
10	0.00235	0	0.1263	0.00155	0	0.05195	0.048	0.5619	0	0	0.0017	0.0018	1.3982	0.52425	0.84945	0.8221	1.6686	1.64065	0.3279	1.16525	1.327	0.9806	1.1088	1.0578	0.0274	0.56005		10	0.8269	0.00035	0.09095	0.42285	0.00275	0	0.00765	0	0.0015	0.03365	0.0135	1.1141	0.2026	1.10335	0.53235	1.1054	0.0138	1.1467	0.6188	0.6801	0.4972
11	0.4259	1.15135	1.03855	0.94955	0	0.32905	0.4937	1.289	0.11155	0.81525	0.95475	0.1206	0.29925	0.2219	0	0.80485	0.0007	0.0025	0.16865	0.1941	0.72315	0	0.1202	0.0113	0.0115	0.8997		11	0	0.0133333	0.42245	0.1899	1.05165	0.00645	0.65275	0.7582	1.1679	0.5836	0.7202	0.55855	0.532053	0.13435	0.6017	0	0	0.0016	0.0015	0.1467	0.00075
12	0.48025	1.2396	1.0624	0.8184	0.75185	0.3916	0.8089	1.2153	0.28365	0.9859	0	0.021	0.57145	0.0007	0	0.35895	0.0005	0.0105	0.2533	0.43475	1.1721	0	0	0.07375	0.0006	1.1567		12	1.2398	0.77735	0.3083	0.10405	1.1459	0.00435	0.44645	0.6805	0.76075	0.0915	0.222	0.69945	1.929	0.4445	1.3129	0	0.00905	0.0095	0.0241	0.00675	0.08465
13	0.1637	1.0513	0.5086	0.90385	0.21035	0.6442	0.7203	1.067	0.2899	1.49015	0.4212	0.0048	0.22075	0.00565	0	0.8801	0.0002	0.03095	0.6031	2.1236	0.99135	0.268	0	0.0711	0.02795	0.6047		13	1.05	0.1685	0.23325	0.94035	0.928	0.00355	0.52605	0.54025	0.5936	0.21335	0.39435	0.8238	1.0639	0.24545	1.89145	0	0.0002	0.09655	0.0105	0.01805	0.6802
14	0.0351	0.5855	0.1606	0.34995	0	0.18535	2.2524	1.38405	0.0009	0.24125	0	0.107	0.44685	0.0085	0.0426	1.09485	0.1021	0.1509	1.0764	1.82505	1.90535	0.73955	0.3508	0.2217	0.317	0.2051		14	0.3243	0.13745	0.3321	0.30865	0.7477	0.01215	0	0.55835	0.124	0.9778	0.08775	0.76235	1.11975	0.2793	0.5947	0	0	0.6588	0	0.0367	1.1076
15	0.1108	0.8947	0.0031	0.1959	0.0024	0.0485	0.9383	2.19695	0.15325	0.017	0.1938	0.0021	0.27555	0.1462	0.0007	0.8141	0.2391	0.3101	1.01485	1.0749	1.49925	0.3556	0.7399	0.7178	0.0347	1.36105		15	0.7255	0.0265	0.261	0.01985	0.525	0	0.2414	0.3332	0.15595	0.72885	0.07735	0.79975	0.9144	0.39185	1.66175	0	0.0006	0.5773	0.09295	0.1658	0.65995
16	0.12825	0.65445	0.0007	0.2435	0	0.4119	1.0676	1.30315	0.001	0.0155	0	0.0033	0.1128	0.2209	0.0969	0.92985	0.60345	1.1788	0.83235	1.71995	2.02735	0.87345	0.30375	0.603	0.0443	0.4294		16	0.8502	0.44475	0.0014	0.10785	0.4527	0.00435	0.1264	0.05245	0.38945	0.4534	0.1064	1.026	0.4111	0.12315	1.6835	0.34455	0.011	0.85325	0.63455	0.55445	0.2137
17	0.09825	0.2834	0	0.02685	0.0747	0.58445	1.0414	0.5176	0.0012	0.03475	0.2989	0.0446	0.33075	0.44245	0.46825	1.17865	1.6879	0.7834	0.9167	1.76225	1.12685	0	1.6551	0.53875	0.04155	0.2881		17	0.1806	0.60665	0	0.1484	1.1156	0.01235	0.00135	0.036	0.7173	1.03085	0.14165	0.9871	1.76394	0.2298	1.72965	0.40035	0.01225	1.3974	0.72	1.03955	0.66825
18	0.3066	0.8943	0.0022	0.0053	0.0007	0.1161	0.99285	1.30465	0.0327	0.0012	0.48375	0.03605	0.56635	0.3051	0	1.99875	1.3681	0.898	1.412	0.9841	1.15945	1.99985	1.99745	0.86635	0.3498	0.31735		18	0	0.0982222	0.0009	0.0044	0.5693	0.0013	0	0	0.00525	0.63495	0.2623	1.632	0.464118	0	1.95535	0.1237	0.0005	0.73155	0.8996	1.7362	0.5579
19	0.1923	0.36525	0.00435	0.0202	0	0.1777	1.9554	1.1391	0.0311	0.0002	0.085	0.01005	0.2369	0.08805	0	1.96185	1.8097	1.4259	1.36255	1.41445	1.4544	1.0563	1.52715	1.03915	0.00495	1.62565		19	0.2828	0.25645	0.0828	0.0803	0.0302	0.0045	0	0.00075	0	0.8995	0.08105	1.26665	0.72185	0.0013	2.341	0.24015	0.0241	0.97935	1.1	1.9288	0.7615
20	0	0.5012	0	0.0104	0.0661	0.11335	0.153188	0.84835	0.1576	0.0006	0.00745	0.0145	0.28725	0.8154	0.3236	2.9221	1.42655	1.3361	1.22015	1.03588	0.981	1.23385	2.0645	1.34995	0.00495	0.3737		20	0.0101	0.96225	0	0.0389	0.0627	0	0	0.0007	0.00525	0.17615	0.3558	0.2795	0.3041	0.16885	1.52805	0.4556	0.25475	0.55575	1.47155	2.2199	0.81915
Sessions 1-10: acquisition. Sessions 11-20: Reversal
	males		Genotype: VAChTcKO																									females			Genotype: VAChTcKO
	Contingency: to CS- during CS+											Contingency: to CS+ during CS-																	Contingency: to CS- during CS+														Contingency: to CS+ during CS-
Session	mouse 1	mouse 2	mouse 3	mouse 4	mouse 5	mouse 6	mouse 7	mouse 8	mouse 9	mouse 10	mouse 11	mouse 1	mouse 2	mouse 3	mouse 4	mouse 5	mouse 6	mouse 7	mouse 8	mouse 9	mouse 10	mouse 11						Session	mouse 1	mouse 2	mouse 3	mouse 4	mouse 5	mouse 6	mouse 7	mouse 8	mouse 9	mouse 10	mouse 11	mouse 12	mouse 13	mouse 14	mouse 1	mouse 2	mouse 3	mouse 4	mouse 5	mouse 6	mouse 7
1	0.2152	0	0.16835	0.239	0.2689	0.09125	0.33965	0.21585	0.02545	0	0.318158	0.2208	0.561167	0.0073	0.335	0.45365	0.2001	0.85355	0.4621	0.0266	0.011077	0						1	0.0007	0.09495	0	0.316308	0.277714	0.3246	0.1958	0.1627	0.0027	0.2907	0.09675	0.75115	0.1694	0.00135	0.270842	0	0	0.431917	0.333154	0.31765	0.0002
2	0	0.2481	0.01715	0.1656	0.6309	0.1812	0.22205	0.4516	0	0.046313	0	0.18165	0.62515	0.0177	0	0.40955	0.05995	0.1742	0.41815	0.54145	0.350625	0						2	0.031941	0	0.0083	0.791944	0	0.41505	0.0349	0.01545	0.052706	0.07665	0	0.758737	0.101737	0.0265	0.861	0.0106	0.0001	0.652111	0.092214	0.63715	0.3989
3	0.07765	0	0.00075	0	0.6015	0.0011	0.0003	0.0789	0.0065	0	0	0.43375	0.2611	0.04425	0.00235	0.27065	0.0819	0.1861	0.8246	0.12075	0.128824	0.44415						3	0	0	0.00115	0.029278	0.199357	0.0034	0	0.25165	0	0.1159	0.01005	0.30265	0.0324	0	0.665647	0	0	0.3705	0	0.5609	0.1483
4	0	0.02405	0.09115	0.1368	0.20605	0.1504	0	0.4765	0	0	0.20085	0.61905	0.31245	0.03785	0.0006	0.16745	0.385	0	0.9111	1.2193	0	0.45005						4	0	0.00155	0.00555	0.283824	0.004429	0.00425	0.0629	0.0003	0.00405	0	0.03315	0.19555	0.3766	0.1541	0.3161	0.2029	0.2915	0.508	0.0065	0.40745	0.2055
5	0.0427	0	0	0	0.3556	0	0.1472	0.01835	0.18565	0	0	0.52	0.36335	0.0025	0.0028	0.11365	0.0492	0.2588	0.18455	0.8802	0	0						5	0	0.0024	0.0009	0	0.129385	0.0976	0.0005	0.0787	0.18975	0.0006	0.1904	0.9608	0.5763	0.0033	0.2387	0.16075	1.01895	0.549263	0.347917	0.67805	0.2763
6	0	0.08105	0.01345	0.09225	0.2191	0.1178	0.1534	0.11425	0.08475	0	0.2051	0.70645	0.48635	0.12895	0	0.0583	0.00305	0.4784	0.4252	1.67255	0.379611	0.2746						6	0	0.05085	0	0.2798	0.203071	0.29255	0	0	0.0692	0.1121	0.42165	0.2281	0.8889	0	0.3736	0.12955	1.56305	0.68095	0.177	0.3054	0.20255
7	0.1386	0.0007	0.0864	0.04035	0.1678	0.00925	0.2271	0.0815	0.0004	0	0.32475	1.24575	0.4309	0.06665	0.02055	0.13005	0.75355	0.0721	0.63955	1.37525	0	0.5945						7	0.6116	0.00575	0.00875	0.3367	0.210222	0.15755	0	0.0725	0.4241	0.0475	0.2593	0.593125	0.91515	0.00145	0.8351	0.3064	1.50755	0.8785	0.297125	0.56	0.2595
8	0.0004	0.0031	0.102	0.03675	0.0586	0.06255	0.25575	0.00375	0.0078	0.162	0.5631	1.0798	0.8068	0.3532	0.0521	0.127	0.37605	0.9102	0.4435	0.94715	0.2841	0.2268						8	0.1098	0.17715	0	0.11375	1.13611	0.26815	0	0.1189	0.00015	0.0014	0.0527	1.13895	1.42125	0.04655	0.3249	0.1595	1.3249	0.9435	0.147286	0.84305	0.1013
9	0.2608	0.0001	0.05935	0.23535	0.27465	0.01285	0	0.17235	0.01325	2.098	0.98175	0.78825	0.3947	0.2838	0.07505	0.274	0.38405	0.9431	0.00415	0.8273	0	0.5532						9	0.24895	0.00145	0	0.10425	0.005667	0.12635	0.0014	0	0.04605	0.002	0.28745	1.77475	1.4572	0.25915	0.5124	0.08185	1.18605	1.05415	0.066533	1.02125	0.51205
10	0.05335	0.01	0.00795	0.0502	0.01045	0.00105	0.01115	0.2145	0.0081	2.07533	1.12325	1.4762	0.58235	0.80825	0.08425	0.6803	0.2256	1.0184	0.44415	0.84	0	0.43005						10	0.09525	0	0	0.14835	0.403857	0.22365	0.03825	0.0937	0.0013	0.0381	0.0825	1.92335	1.4141	0	0.79915	0.2444	1.57815	0.40775	0.186333	1.12195	1.6949
11	1.00205	0.25565	0.12045	0	0.51285	0.6067	0.73655	0.56565	1.71735	0	0.76855	0.023	0.11645	0.3009	0.1584	0.9476	0.00815	0.41485	0.79845	0.02335	0.682	1.09495						11	0.864526	0.01215	1.48275	0.8954	0.268154	1.115	0.2171	0.1743	0.0395	0.3815	1.077	0.7081	1.2535	0.3411	0	0.0003	0	0.0935	0.001	0.6551	0.0125
12	1.1138	0.09875	0.1961	0.1038	1.10285	0.15505	1.0357	0.1458	1.0453	0	0.2441	0	0.2678	0.0735	0.0284	0.71875	0.30605	0.8598	1.5864	0.05905	0.016	1.10215						12	0.47865	0.00795	0.7232	1.1194	0.255389	0.8875	0.74845	0.1181	0	0.5482	0.7848	0.9876	0.994263	0.31555	0.0143	0.00265	0	0.09345	0.150333	1.12205	0
13	1.101	0.02695	0.71595	0.05105	0.3639	0.0956	1.09555	0.95265	1.7113	0	0.0049	0.0649	0.0906	0.18275	0.92725	0.79975	0.41495	0.85165	0.1797	0.01855	2.274	0.458						13	0.614278	0.1691	1.0001	0.9623	0.826846	1.10425	0.83275	0.7566	0.17925	0.36775	1.09828	0.6077	1.30011	0.139	0.002647	0.28815	0.23065	0.5707	0.024462	0.6441	0
14	1.03125	0.0078	0.38595	0.1948	0.5896	0.00795	1.23825	0.00285	2.0293	0.1815	0.0374	0.1689	0.04645	0.19015	0.59115	0.99655	0.5064	1.1113	0.80905	0.0008	3.29533	1.57485						14	0.81435	0.0218	1.32295	1.4022	0.181154	0.82205	0.80645	0.39545	0	0.6548	0.7333	0.0546	0.57335	0.11095	0.00805	0.0956	0.11725	0.1315	0.23	0.15415	0.0005
15	1.50755	0.01605	0.27735	0.0004	0.55845	0.0797	0.5404	0.18135	1.29245	0	0.09125	0.13475	0.0018	0.3737	1.0456	1.30615	0.5656	1.2313	1.2288	0.0033	2.563	2.28475						15	0.63085	0.01945	0.7635	0.704105	0.999818	0.64615	0.4715	0.7729	0.0091	0.5817	0.4431	0.0957	1.0132	0.2049	0.22175	0.1445	0.06445	0.272222	0.023333	0.16575	0.0307
16	0.94725	0.12785	0.55045	0.17865	0.4631	0.00525	0.6467	0.0543	1.41435	0.4482	0.4133	0.271	0.20635	0.15395	0.28715	0.8205	0.6213	1.1027	2.56425	0.0034	0.062667	2.5145						16	0.1527	0.2628	0.52335	0.955688	0.00675	0.4581	1.2851	0.9402	0	0.7337	0.81655	0.0732	1.44679	0.12145	0.0671	0.6841	0	0.100786	0.306091	0.175	0.05925
17	1.1831	0	0.68065	0.00795	0.3608	0.00595	0.5205	0.0125	1.02975	0	0.3673	0.40335	0.2067	0.7016	0.8087	0.87105	0.95915	0.8962	2.17715	0.0224	0	1.0549						17	0.2011	0.1087	0.71895	1.45355	0	0.50075	0.2984	0.4717	0.32815	0.6123	0.1555	0.10965	1.19544	0.18365	0.06405	0.5235	0.2396	0.0906	0.029	0.16765	0.17685
18	0.87765	0	0.1157	0.02015	0.30615	0.0001	0.1771	0.43835	1.2655	0	0	0.47085	0.0099	0.98895	0.42085	0.6063	1.80445	1.09755	2.07095	0.202	0.561	1.4654						18	0.19715	0.2708	0.5151	1.20345	0.322	0.36285	0.49305	0.8515	0.019	0.5649	0.1081	0.1071	0.978214	0.10635	0.0013	0.5051	1.0973	0.33735	1.071	0.03935	0.049
19	0.30715	0.06625	0.4312	0.02395	0.06805	0	0.2638	0.45295	1.2635	0.002	0.06795	0.24825	0.14455	0.47095	1.0313	1.28685	1.6271	1.04455	1.18205	0.0341	0.854571	0.8491						19	0.0851	0.06455	0.86765	0.7077	0.04725	0.4778	0.8568	0.58385	0.0043	0.1899	0.2346	0.3014	0.341667	0	0.0218	0.66125	0.47945	0.503789	0.004	0.16055	0.1524
20	0.5941	0.0176	0.5032	0	0.1391	0.001	0.0004	0.48865	0.5749	0	0.11045	0.60475	0.05005	0.3447	1.4619	1.375	2.1334	0.7349	1.84645	0.02435	1.44764	1.4577						20	0.3325	1.1625	0.60405	1.30994	0.737846	0.5893	0.4931	0.4292	0.01035	0.38705	0.41915	0	0.57665	0.05595	0.021	1.055	0.4942	0.224438	0.225818	0.164	0.3929
[truncated: 7 more columns]

## Sheet: S-Figure 3d
Supp Figure 3d.	Latency to approach CS during CS presentation
Approaches to CS during CS presentation (seconds per trial)
Sessions 1-10: acquisition. Sessions 11-20: Reversal
	males		Genotype: Control littermates																									females			Genotype: Control littermates
	Contingency: to CS+													Contingency: to CS-															Contingency: to CS+											Contingency: to CS-
Session	mouse 1	mouse 2	mouse 3	mouse 4	mouse 5	mouse 6	mouse 7	mouse 8	mouse 9	mouse 10	mouse 11	mouse 12	mouse 13	mouse 1	mouse 2	mouse 3	mouse 4	mouse 5	mouse 6	mouse 7	mouse 8	mouse 9	mouse 10	mouse 11	mouse 12	mouse 13		Session	mouse 1	mouse 2	mouse 3	mouse 4	mouse 5	mouse 6	mouse 7	mouse 8	mouse 9	mouse 10	mouse 11	mouse 1	mouse 2	mouse 3	mouse 4	mouse 5	mouse 6	mouse 7	mouse 8	mouse 9	mouse 10
1	3.2669	2.7644	1.98037	0.998294	3.92363	1.90506	2.24045	1.93207	3.70133	2.28585	3.8049	3.30067	3.60095	3.08205	2.7851	2.82272	1.87727	3.38547	2.78631	3.21745	2.85685	0.813	1.6482	3.78394	1.99827	2.3022		1	2.82285	2.20519	3.86364	2.1243	2.1365	1.6717	1.3321	0.9237	2.95295	0.2782	0.627571	1.67285	1.47927	3.12762	2.29432	3.76655	2.59485	2.1448	1.2455	3.17075	1.5089
2	1.5495	1.67825	3.8979	0.4832	2.7478	2.67629	0.35975	3.49606	1.7622	3.50035	2.05365	0.41005	0.99095	1.55815	2.0735	0.763947	0.39635	2.2909	2.2645	1.07925	3.22337	0.7903	3.08019	2.385	0.43085	0.83585		2	3.63265	1.82373	1.247	3.14255	3.1868	1.207	2.4666	0.43725		0.13415	2.2738	2.44985	2.75213	3.25015	1.8437	1.9528	1.04675	0.6775		0.2745	1.53925
3	4.0285	2.87795	1.97055	0.32685	2.50545	1.98229	0.1446	2.16625	2.81755	1.82365	2.24305	0.0637	1.2219	0.91225	0.7599	1.2307	0.421	1.0538	1.30754	1.83275	2.43535	0.84125	2.0618	1.29765	0.12375	1.74415		3	3.33223	1.57755	2.6789	0.91235	2.6682	0.4601	2.0235	2.80365	1.1694	1.21385	0.00125	1.867	1.4597	1.8764	1.35965	2.05785	2.33515	2.35095	0.4748	0.25495	1.0347
4	3.61595	2.3491	3.44325	0.0097	2.48385	1.8573		2.23385	3.2981	1.9602	1.95205	0.00025	1.4553		0.38805	3.0227	0.42125	1.4486	2.2438	3.3482	1.8708	0.265	0.28475	0.89175	0.1005	2.51795		4	3.0786	2.03475	0.1202	3.8295	1.91985	0.2949	1.0738	4.63815	2.8694	2.24855	0.2632	2.39295	2.4602	0.95525	0.9584	0.8977	2.89955	1.884		0.49175	1.7634
5	1.8737	2.9424	2.5612	0.6281	2.34535	3.877	0.35575	2.04875	2.8755	3.69835	0.34945	0.04875	1.90735	2.1234		2.74875	1.46625	1.26805	1.538	1.5921	2.09715	0.38875		0.3235		1.8026		5	3.4378	0.65575	1.5196	3.0679	2.3686	0.0387	2.4792	4.65875	1.66105	2.6542	0.9541	1.0881	1.8995	0.7923	0.9528	1.45485	2.6646	1.0891	1.2761	0.1064	2.38425
6	2.20765	2.562	1.7736	0.08035	1.95075	4.0831	0.2342	1.5451	2.93365	3.63825	1.0619	0.2424	0.62075	2.35455	0.9609	2.36415	0.6906	0.30775	0.8824	1.2429	1.0677	0.3901	0.4853	1.1858		1.81035		6	1.66235	1.1648	1.8341	3.11615	2.65275	0.02865	2.87575	2.88875	2.06205	2.60625	0.30445	1.32315	1.13947	1.10025	0.9575	1.4591	1.701	1.04605	2.0791	1.5857	1.39265
7	2.0996	1.71515	2.1981	0.32805	1.6614	3.9225	1.596	0.3283	1.77665	3.63085	1.16625	0.21095	0.8267	1.03865	0.56525	1.6565	1.02245	1.0887	0.7621	1.6894	1.53205		1.2149	0.8007	0.66405	2.0566		7	1.419	0.637111	1.7378	2.926	2.06215		2.08705	2.1009	1.4164	1.63915	0.0112	1.0137	1.00782	0.5649	1.4926	0.31715	0.74325	0.56905	2.89975	2.6814	0.9146
8	1.7165	2.91405	0.9482	0.5665	2.34935	2.34625	0.345	1.32245		2.74275	1.2318	0.04805	0.89305	0.1403	0.4126	0.9176	0.44345	1.38225	0.85605	1.69115	0.6998		0.5831	0.36475	0.58715	2.3371		8	2.0493	0.232842	0.53235	1.57855	1.7039	0.03945	2.6657	2.53525	1.67935	2.3241	0.02995	1.4284	0.254	1.03655	1.5492	0.10805	1.1336	0.93505	1.73825	1.1145	1.9987
9	0.25705	1.0008	1.52545	0.0096	1.91835	2.4579	0.76175	1.48975	1.59705	2.8471	1.29735	0.1112	0.22405	1.0234	0.3288	0.8718	0.3378	2.23345	0.9408	1.4695	0.63915		0.9514	0.7869	0.1656	2.66345		9	1.31235		0.97475	1.2963	2.2558	0.03785	2.38345	3.6672	2.07895	2.9781	0.02335	1.32925	1.66665	1.5521	2.0132	0.7931	0.65165	0.99995	2.5677	0.95735	2.18065
10	0.82055	1.3424	1.71105	0.3382	2.54705	2.7016	0.4062	1.0059	2.6732	3.2261	0.89165	0.02175	0.84785	1.1872	0.572	0.57845	0.6888	1.65515	1.1305	0.63945	0.8556		1.24965	1.0821	0.10405	0.94755		10	2.4089	0.0116	1.76975	1.92985	1.718	0.0072	1.55395	2.7503	2.1444	1.66175	0.0195	1.1256	1.04245	1.16975	2.28605	0.52395	0.9888	0.61715	0.9974	2.2414	2.4189
11	2.42255		0.9839	0.48565		3.1001	2.45885	0.95195		0.80215	1.31815	0.0572	1.48485	2.20075	1.8564	0.70435	0.34795		2.98445	2.11265	0.8367		2.68055	2.7589	0.0561	0.68005		11		1.17978	0.75995	3.3899	0.602	1.231	1.43515	1.9502	1.3276	0.9129	2.02835		0.001	1.48755	1.7419	0.78815	0.00665	2.11355	3.61905	2.437	2.99655
12	0.0671	0.14795	1.86425	0.70205	2.11255	2.2817	1.2771	1.30015		1.6964		0.42295	1.3489	3.16035	1.9201	1.308	1.0016	2.38555	3.44095	1.312	0.9688		3.0051		0.0025	0.9604		12	1.6651	2.15425	0.4549	1.7209		0.49935	2.10105	1.71935	1.31515	1.89765	0.55015	1.5896	1.1765	0.9535	1.89325	2.70535	0.31375	2.304	3.50985	2.33245	1.07905
13	0.0154		2.00065	0.8783	1.87385	2.92395	1.25745	0.7354	2.93	0.64925	2.4473	0.2286	0.9426	2.22655	2.0589	0.9131	1.70085	2.84755	3.5181	0.8357	1.5066	1.97155	2.6645	2.0225	0.30795	1.2154		13	0.97585	1.98145	1.3541	1.63715	0.3779	2.26145	0.9136	1.60355	1.5812	1.2518	0.4851	0.9608	0.4373	1.2861	1.308	2.67715	0.28455	2.36655	2.98665	2.0311	0.6334
14	0.02155	0.6458	1.2164	1.9982	2.5756	3.26725	0.1908	1.01805	3.6011	3.2423		0.2019	1.8477	3.0441	2.77355	1.28055	3.16815	2.16585	3.8666	1.292	0.7822	1.97155	3.3484		0.6923	1.38115		14	2.2492	3.1527	0.8099	2.2399	0.0022	0.6252	1.47645	1.27875	3.7865	2.0503	3.1895	0.7745	0.31775	0.62515	0.42445	2.59675	0.48235	1.32785	3.81845	1.39405	0.38305
15	1.7894	0.3975	2.6027	1.0945	2.845	2.9272	1.73395	0.374	1.38955	4.2911	3.08855		2.2272	1.5611	2.29405	1.10865	1.5223	1.39635	3.23745	0.0985	1.1377	1.65235	2.5015	1.688	1.12195	0.8043		15	1.86475	4.3397	0.54185	3.04725	2.28555	0.79445	0.8615	3.14675	2.88615	2.73375	0.99175	2.25375	0.94435	0.83	0.55185	2.33645	0.7344	1.30395	2.43475	2.2047	0.67425
16	2.45025	1.42065	1.87315	1.63515	2.71855	3.04775	2.07045	1.0929	1.8491	3.4118	1.7288	0.28975	1.08145	1.3867	1.75715	1.25155	1.08015	0.36355	2.9543	1.66275	0.83715	1.7273	1.0536	0.48655	1.3051	0.72145		16	2.14655	2.23815	0.30845	2.35965	1.69555	1.2567	1.09885	3.5441	3.28405	1.437	1.0753	1.32155	1.4029		1.0605	1.91855	0.0588	1.4711	1.66485	1.62875	2.4823
17	2.11975	2.4854	2.44395	1.66975	1.71395	2.9315	0.23825	2.54905		3.1668	2.154	0.4888	2.1171	2.16555	1.56335	1.65795	0.87415	1.1265	2.12455	1.33965	0.78145		0.809	1.24995	1.06355	1.32485		17	2.18035	2.45835		1.45985	2.20535	1.93945	1.13615	2.43245	3.39335	0.95125	1.5672	2.46755	0.298778	0.07195	0.7336	3.4705	0.059	1.79665	1.90665	1.02225	0.80645
18	1.94765	0.8585	2.50695	2.37265	1.6237	3.96835	1.5611	0.5418	1.1875	3.3754	1.93625	0.59725	1.7435	0.7076	1.7836	1.06805	1.6755	1.20785	1.72505	1.1347	0.9631	0.9794	0.95765	2.3892	0.5622	1.6933		18		1.6385		2.05655	0.8711	1.3289	1.3435	1.6452	1.80445	0.7783	1.31915		0.080765	1.79755	0.156	2.9674	0.3859	1.9671	1.0417	0.7374	2.66895
19	2.99075	0.57815	1.8034	1.2129	1.76255	2.53765	0.74865	0.04345	0.84355	2.76	1.35305	0.10515	1.5952	0.9314	2.7442	1.31325	1.0593	0.65215	1.96515	0.3811	0.37985	1.68245	1.59965	0.91995	0.0703	1.3208		19	1.99935	2.3281	0.3183	2.1859	2.69185	1.38235	1.98145	1.1858	2.66315	0.396	1.6362	1.86695	0.46965	0.46025	1.21075	0.8206	0.24755	2.3942	0.54405	0.67385	1.4737
20	2.5452	0.68525	1.68675	1.55975	1.7125	2.46815	3.22562	0.67975	0.94955	2.2062	2.1473	0.2621	2.04535	1.17925	1.8924	0.404	1.3231	1.49505	1.1601	0.771563	0.58815	2.12085	1.1384	1.18815	0.02355	2.4104		20	2.4394	1.4739	0.4707	2.01135	2.3809	2.0148	1.1037	1.41715	2.2769	1.8994	0.74915	0.9831	1.462	1.06145	0.33115	1.53125	1.1752	1.5195	1.42055	0.67595	2.4639
Sessions 1-10: acquisition. Sessions 11-20: Reversal
	males		Genotype: VAChTcKO																									females			Genotype: VAChTcKO
	Contingency: to CS+											Contingency: to CS-																	Contingency: to CS+														Contingency: to CS-
Session	mouse 1	mouse 2	mouse 3	mouse 4	mouse 5	mouse 6	mouse 7	mouse 8	mouse 9	mouse 10	mouse 11	mouse 1	mouse 2	mouse 3	mouse 4	mouse 5	mouse 6	mouse 7	mouse 8	mouse 9	mouse 10	mouse 11						Session	mouse 1	mouse 2	mouse 3	mouse 4	mouse 5	mouse 6	mouse 7	mouse 8	mouse 9	mouse 10	mouse 11	mouse 12	mouse 13	mouse 14	mouse 1	mouse 2	mouse 3	mouse 4	mouse 5	mouse 6	mouse 7
1	2.9284	2.14342	0.00495	2.94494	1.86125	0.42125	3.7096	1.745	3.9378	2.1565	2.90505	1.5615	1.77708	2.73075	2.6195	3.10775	1.6401	1.92605	0.46765	1.95805	1.69885	2.64411						1	3.0224		3.08937	2.866	1.44307	3.3941	1.9727	4.31095	4.22795	3.1264	1.53175	1.8025	1.71465		0.635947	1.87555	3.40407	2.21617	0.957692	2.09235	2.6692
2	2.78275	3.4639	0.23645	0.7227	1.02815	1.6786	2.07095	0.91655	3.68555	1.24556		2.3009	2.26205	1.4584	1.4699	3.75775	2.4138	1.01225	3.3924	0.2971	1.75962							2	1.56482	0.00225	1.41315	2.36878	2.13686	2.5303	1.23955	2.7756	1.25412	4.61835	0.86645	1.56742	1.94421	0.35825	1.36923	0.52515	1.97525	2.53822	0.938643	1.2152	0.9244
3	2.24315	3.2681	0.0323	0.8398	0.5331	1.0646	1.6433	3.11885	4.17985	1.01935	2.2897	1.46625	1.07175	0.66515	0.2862	2.4632	1.57215	0.68715	2.1199	2.32605	1.002							3	3.49012	0.18895	3.3387	3.25011	0.996286	3.3075	0.57955	0.08045	1.0777	2.1491	0.21675	0.59385	0.21935	1.2373	0.551882		1.1902	3.50917	1.76958	1.0966	0.12715
4	2.6462	3.76875	0.52785	0.52235	0.3303	1.8796	1.4016	2.08765	4.3123		3.27485	1.42415	0.82305	0.46695	0.6395	2.8521	1.6724	0.83865	0.1158	0.74405		0.833						4	3.9829	0.1775	1.4938	2.16029	0.779714	2.5424	1.29115	0.4305		0.34365	0.3229	0.88655	2.4847	0.395	2.18965	0.93095	0.33885	2.694	0.61825	0.4492	1.24805
5	2.86705	2.8636	1.11575	0.3769		0.98405	0.5933	1.68365	1.6942		3.68445	0.86605		0.77985	0.62805	1.2737	1.5485	1.01135	1.4031	1.7886		3.4607						5	3.0678		2.21415	2.20037	0.851769	3.54985	0.0069	0.9682	0.1181	0.9562	1.2224	0.9318	1.41555	0.3409	1.06505	0.54695	0.3749	2.50516	0.70725	0.2295	0.39825
6	2.2113	2.22725	0.9498	0.4762		0.56965	1.4947	2.8985	2.80765		1.6191	0.46045	0.3628	0.2071	1.3191	1.8601	1.03625	0.8725	2.3285	0.84535		2.8014						6	2.623	1.0176	2.9733	1.644	0.561429	2.03955	0.53345	0.5797	0.00205	1.0864	1.27025	0.7264	0.7885	0.0112	0.2228	1.1102	0.3439	0.55455	1.12154	1.79535	0.322
7	2.2202	1.79775	1.06335	1.0415		1.51365	1.5973	1.27915	3.259		1.50345	0.4934	0.7686	1.5104	0.90365	1.6958	1.2415	2.3037	0.58835	0.40955		1.8618						7	2.1248	0.03055	1.45865	1.86895	0.041	1.0104	0.0015	0.0116	0.1155	1.27335	1.86765	1.21225	0.5284	0.00805	0.38235	0.3828	0.3467	1.718	0.492875	0.98465	0.58925
8	2.04505	2.8367	1.402	1.24155		0.61505	1.64445	1.97055	3.0686	0.03185	2.89005	1.0207	0.289	0.8964	2.4931	2.3951	1.46095	0.9923	1.2396	0.26765	0.4176	2.3469						8	3.28935	0.88575		2.34015	0.658222	1.75895	0.8336	0.3836	0.4204	0.95305	1.38685	0.81245	0.6999	0.13325	0.28365	0.65345		2.31395	1.47643	2.05745	0.4784
9	2.29805	2.9437	1.7387	0.78765	0.481	0.1503	1.9046	1.8781	3.221		2.6603	0.7269	1.87005	0.2438	2.6726	2.8023	0.86385	0.6994	2.1704	1.3187	4.048	1.7825						9	2.43395	0.03565	2.9687	3.24505	0.013333	1.3093	1.02085	0.242	0.0368	1.8738	2.62245	0.47435	0.96235	2.36535	0.59015	1.11425		0.9919	0.768933	0.8542
10	2.84335	3.34195	1.3668	0.12825		1.0812	1.8796	1.9914	2.09155		2.05015	0.84815	0.60765	0.59805	2.5929	0.95485	0.62145	0.1383	1.16885	0.82325	4.231	2.89						10	2.98095		2.3844	1.44675	0.039143	1.88765	1.087	0.30515	0.24005	1.2819	1.7493	0.18885	0.86685	0.8101	0.08575	1.015		0.67175	1.144	3.2261	0.547
11	2.33855	0.33455	1.82335	2.9515	1.9181	2.18235	1.92535	1.88095		4.053	2.10005	1.5164	4.6959	1.1747	1.34535	0.1699	1.73315	0.70025	2.32235	2.86925	2.88933	2.1255						11		0.129		0.447333	1.272	1.20335	1.01005	0.3329	0.43615	0.8234	1.67845	2.11265	1.21065	0.2681	2.77826			3.388	0.661333	2.9068	0.02335
12	1.31665	1.0912	1.02185	1.68605	1.27335	2.7253	0.66465	1.38805	0.858	1.287	2.3618	2.8081	2.27165	0.51255	1.0332	1.47135	0.5682	1.6592	0.75145	3.53785		3.36985						12	0.3828	1.13635		1.1321	1.23322	1.87935	0.57465	0.4759	0.89825	0.00755	2.637	2.2505	0.967632	0.13435	2.75155	0.0021		2.749	0.935111	1.3896	2.721
13	1.03745	0.8487	0.94835	2.27195	1.6922	2.3761	1.15415	0.6632	0.0031	3.808	3.4082	2.62305	0.9356	0.63205	0.00155	0.6334	0.1823	0.19725	1.34245	2.69425		1.665						13	1.07261	0.5878	1.7522	0.53235	0.219077	1.007	0.12665		0.50845	0.939	1.35	1.16095	0.763111	2.2499	3.41071	0.0019	2.10935	2.29375	1.74731	2.4093	2.3728
14		1.8686	0.48115	2.70945	1.04915	2.7467	1.6497	3.28355	0.01005	0.01475	2.18205	1.4151	0.33795	0.5864	1.4728	0.91785	0.4496	1.9313	1.1839	2.979		2.0816						14	0.37045	0.0922	2.18455	0.9023	0.830692	0.0109	1.7482	0.1916	0.29125	2.188	2.6083	2.16085	1.49795	0.39725	2.4453	0.3841	3.0566	1.99705	0.685667	0.78445	1.21695
15	1.25915	1.24885	0.2825	1.1049	1.5112	2.26335	2.5627	2.12115	0.01405	1.751	2.9227	1.5382	0.11485	0.6156	0.00335	0.8931	0.20525	1.13425	0.3689	2.2288		0.82895						15	0.473	1.43775	2.9846	0.669579	0.379273	0.2493	0.57455	0.2532	0.66145	1.8357	3.4046	2.58315	2.5108		1.65005	1.69355	3.10455	1.99644	0.814222	0.50915	1.634
16	1.43495	1.0841	0.1779	1.98665	2.6186	2.96405	2.8944	2.3295		0.7402	2.85495	3.34955	0.46825	0.3753	1.58195	0.82285	1.2496	1.73355	0.0173	2.46275		0.7547						16		0.74645		2.41331	1.157	0.8357	0.2622		0.10855	1.44455	3.1796	4.24935	1.75032		1.2186	0.4924		2.25071	0.902	0.58	2.2334
17	1.0478	0.7867	0.4611	1.9	2.91595	2.7305	2.2778	2.13935		0.094333	1.7095	1.8094	0.095	1.21105	0.75865	0.36485	0.13485	1.9524	0.5241	2.8414		0.59455						17	0.4197	0.84945	2.3604	0.00125		1.24	1.35785		0.3431	1.98485	2.7538	3.95665	1.51861	0.00625	2.1864	1.9004	3.2159	2.2895	0.4632	2.6168	1.3987
18	2.2791	1.0681	0.2224	3.4408	2.75855	2.6113	1.37885	1.25715		1.54289	2.20545	2.13265	0.3209	0.7859		0.79475	0.00735	0.9212	0.78065	2.8451		0.9716						18	1.1231	0.85275	1.70505	1.516		0.5429	0.7559		0.1823	2.1265	4.0752	4.97395	0.771643	0.00455	2.55125	1.1275	1.7406	2.6486	0.793	2.3593	2.1939
19	2.976	0.33365	0.30325	3.0472	2.66035	1.51095	1.76635	2.8493	1.01825	1.4265	3.58495	2.87925	1.1239	1.1656	0.16105	0.4226	0.3612	0.3953	0.424	2.5308		0.0772						19	1.90905	2.3639	1.93995	1.15465	0.447	0.50405	0.577		0.31705	3.36735	2.5545	2.8556	4.07827	0.20015	1.13065	0.52445	2.4994	2.48916	1.31427	2.1471	2.1078
20	2.8145	0.00065	0.3307	3.4855	2.3535	2.5237	3.53925	1.86545	0.02005		2.93565	0.8859	0.3738	0.39685	1.00585	0.73025	0.13435	0.72595	0.4092	1.89265		1.3411						20	0.563	2.0214	1.3622	0.738647	1.04146	0.74075	0.9568		0.39645	3.2585	3.7622	4.31625	1.71815	0.0004	0.89045	1.3424	2.0066	1.94225	0.537727	1.4946	1.75675
[truncated: 7 more columns]

## Sheet: S-Figure 3e
Supp Figure 3e.	Latency to collect rewards
Sessions 1-10: acquisition. Sessions 11-20: Reversal
	males		Genotype: Control littermates											females
	Contingency: to CS+													Contingency: to CS-
Session	mouse 1	mouse 2	mouse 3	mouse 4	mouse 5	mouse 6	mouse 7	mouse 8	mouse 9	mouse 10	mouse 11	mouse 12	mouse 13	mouse 1	mouse 2	mouse 3	mouse 4	mouse 5	mouse 6	mouse 7	mouse 8	mouse 9	mouse 10	mouse 11	mouse 12	mouse 13
1	1.543	2.658	2.709	1.57	1.313	2.688	1.708	9.359	2.046	3.715	2.912	3.864	6.313	16.899	9.678	4.205	4.473	2.759	2.769	2.367	3.1052	1.6853	1.6534	3.252
2	0.734	2.659	2.155	1.12	1.23	3.006	2.737	1.999	1.005	3.013	2.001	1.646	4.593	7.927	5.578	3.792	3.223	4.079	2.585	2.929	2.067	0.9927	0.78265	3.7913
3	1.51	1.118	2.039	0.77	1.045	3.448	0.974	2.124	0.963	2.227	0.731	0.766	2.074	2.4305	1.993	2.716	1.933	2.53	2.313	3.098	0.584	0.7881	2.75855	0.5243
4	0.696	1.146	1.135	0.299	1.159	1.21	0.422	1.238	1.298	1.642	3.795	0.523	1.796	6.112	1.67	7.841	5.226	2.137	0.853	1.988	1.0979	0.7168	1.685	0.8691
5	0.642	1.007	1.042	0.512	0.798	1.004	0.485	2.104	0.924	1.375	0.602	3.869	1.131	6.634	9.344	5.504	0.554	1.178	1.278	2.079	0.7772	0.7641	2.11435	0.39475
6	0.774	1.289	1.092	0.373	0.67	0.613	0.21	1.438	0.88	0.988	0.809	0.695	1.29	14.845	1.108	3.334	1.074	1.748	0.458	1.672	0.5535	0.4528	0.8694	0.4963
7	0.912	1.308	0.679	0.722	0.802	0.47	1.376	0.387	1.29	1.303	1.481	0.543	1.42	12.045	1.063	1.331	0.677	1.562	1.128	2.146	0.63395	0.51975	1.1977	0.3292
8	0.653	1.081	0.547	0.71	0.721	0.391	0.479	0.33	0.529	1.735	0.456	0.482	1.739	9.68	0.847	2.006	0.587	1.754	0.52	1.579	0.6006	0.52115	0.49555	0.3244
9	0.832	1.175	0.604	0.486	0.729	0.453	0.454	5.485	1.08	0.806	0.345	0.431	1.223	5.413	1.141	1.89	0.904	1.401	0.451	1.636	0.73345	0.59365	1.2287	0.4447
10	0.87	0.927	0.63	0.45	0.594	0.366	1.818	1.173	1.129	0.872	0.815	0.508	1.22	1.11633	0.777	1.154	0.656	1.942	0.461	1.708	0.67275	0.54205	0.5382	0.2772
11	1.626	1.628	1.692	1.807	2.659	1.647	1.69	1.569	1.983	1.636	1.999	0.648	1.462	6.382	1.126	3.868	1.97	1.188	1.336	2.442	0.90415	2.12005	1.5159	2.8323
12	1.595	1.381	1.604	1.305	1.052	2.18	1.796	2.217	1.69	1.688	1.804	0.459	1.283	3.967	1.31	1.449	1.229	1.254	1.128	1.739	1.54625	1.9781	1.00525	0.78775
13	0.567	1.368	1.617	1.237	1.215	1.738	1.026	1.476	1.521	0.908	0.956	0.609	1.125	2.157	1.301	1.742	1.8	1.228	1.125	1.846	1.12815	1.2513	1.0234	0.93565
14	0.654	1.232	1.311	1.463	1.002	1.804	1.496	1.699	1.062	1.248	1.145	0.54	0.841	1.837	1.666	1.926	1.113	0.801	1.134	1.484	0.8764	1.4876	1.0393	1.35575
15	0.869	1.318	1.865	1.298	0.867	1.277	1.653	1.283	1.568	1.049	1.243	0.995	1.03	3.349	1.453	2.822	1.021	1.141	1.623	1.257	1.58935	1.3129	0.86125	0.553
16	0.788	1.188	1.838	1.5	0.659	1.266	1.175	1.042	1.211	1.133	6.492	0.455	1.182	4.905	1.554	3.114	1.056	1.522	1.206	1.025	1.27035	1.0006	0.7892	0.4137
17	0.944	1.554	1.486	1.513	0.704	1.242	3.81	0.944	1.92	1.021	0.941	0.688	1.793	2.295	1.292	1.817	1.467	1.209	1.055	0.979	2.8885	1.43155	2.3224	0.6656
18	0.632	1.162	1.377	1.19	0.895	1.226	0.968	0.861	1.011	1.124	0.966	1.149	1.178	2.065	0.99	3.071	1.282	1.124	1.002	1.308	0.93925	1.34635	0.4748	0.3784
19	0.65	1.171	1.519	1.156	0.72	3.132	1.232	0.987	0.911	1.155	0.965	0.879	1.174	1.54	0.991	0.517	1.519	2.746	0.891	1.071	2.32165	0.991	0.67125	0.3183
20	0.598	1.015	1.127	1.094	0.563	1.332	0.940583	1.177	0.973	0.866	0.949	0.394	1.199	2.638	1.664	0.556	1.447	3.844	1.035	0.882	0.78405	1.01225	1.25145	0.50245
	males		Genotype: VAChTcKO												females
	Contingency: to CS+														Contingency: to CS-
Session	mouse 1	mouse 2	mouse 3	mouse 4	mouse 5	mouse 6	mouse 7	mouse 8	mouse 9	mouse 10	mouse 11	mouse 12	mouse 13	mouse 14	mouse 1	mouse 2	mouse 3	mouse 4	mouse 5	mouse 6	mouse 7	mouse 8	mouse 9	mouse 10	mouse 11	mouse 12	mouse 13	mouse 14
1	2.26	8.452	3.901	1.274	3.348	4.5	2.756	2.587	3.004	8.102	4.735				9.713	3.72	3.61	9.379	7.785	3.264	1.907	2.611	3.474	3.98	2.31	3.698	1.93	2.563
2	1.427	3.119	9.373	1.702	2.439	2.155	1.678	2.42	2.682	4.637	1.049				5.343	8.452	1.88	9.081	6.062	2.836	1.748	4.633	7.503	1.665	1.619	3.362	2.263	3.781
3	2.395	2.663	19.38	1.919	1.321	5.559	0.957	1.017	1.902	4.341	2.14				4.358	2.34	2.816	5.455	3.289	2.405	1.383	9.625	10.468	1.191	1.712	1.685	3.814	3.064
4	1.274	2.052	16.24	3.368	1.376	0.525	1.097	1.79	0.897	1.172	1.276				3.317	0.233	12.206	2.966	8.702	1.635	1.53	7.235	12.628	1.999	1.347	1.637	1.336	2.543
5	1.43	4.474	24.329	0.564	1.282	1.966	0.845	1.09	0.876	0.586	1.438				2.424	0.482	2.09	3.564	1.8	0.954	0.995	26.534	16.806	3.788	0.901	1.537	2.055	5.606
6	0.946	3.235	6.246	0.715	1.085	0.3	0.927	3.894	1.096	0.973	1.41				1.977	0.849	1.119	5.235	1.307	0.815	1.225	27.41	24.895	1.695	1.782	1.945	3.669	4.291
7	1.914	1.364	27.919	0.637	1.346	0.603	0.365	1.808	1.22	0.275	0.664				3.222	0.818	0.968	2.101	3.466	0.973	0.525	36.64	13.139	5.883	1.348	1.795	1.133	4.415
8	1.565	0.904	9.415	1.288	1.214	0.326	0.725	2.095	0.699	3.06	0.751				3.261	0.568	4.314	2.427	1.303	1.373	0.732	21.583	12.296	2.868	0.994	3.789	1.445	1.265
9	0.959	1.014	1.989	8.639	0.936	0.431	0.467	1.925	1.42	4.099	0.889				1.889	0.277	2.29	9.406	2.666	0.865	1.214	21.259	12.284	1.916	1.529	1.307	1.674	1.761
10	0.803	0.982	1.346	2.003	0.873	0.55	0.646	1.279	3.004	3.955	0.708				1.089	1.119	4.2	5.963	0.649	1.022	0.49	21.022	19.118	10.468	0.81	1.801	2.119	4.718
11	1.848	1.797	4.995	2.676	2.946	1.129	1.336	1.659	3.117	28.056	1.695				1.594	0.581	7.718	2.538	1.242	1.544	1.518	25.415	19.863	2.333	1.826	1.355	1.907	0.962
12	1.298	2.565	7.691	1.883	1.519	1.016	1.792	2.619	1.347	2.259	1.292				1.126	1.023	1.527	2.13	2.199	2.147	0.819	18.923	29.26	1.726	2.016	1.176	1.441	1.1
13	1.315	2.055	18.009	1.876	0.977	1.077	1.18	3.713	2.532	12.383	1.4				1.549	0.464	2.02	2.007	1.609	1.68	1.092	11.205	21.173	8.929	3.322	1.825	2.04	1.482
14	1.167	2.568	2.353	2.11	1.77	1.162	1.837	1.219	2.053	3.281	1.56				1.446	0.424	1.249	1.605	0.704	16.374	0.724	17.756	27.652	1.496	1.522	1.679	1.787	1.095
15	0.787	1.619	23.167	0.958	1.934	1.069	1.403	1.391	1.932	15.03	1.101				1.956	0.572	1.463	1.777	0.551	18.508	0.735	13.968	17	1.376	1.575	1.267	1.937	1.535
16	1.186	1.674	13.612	1.272	1.099	1.064	1.131	0.787	0.802	3.677	1.26				0.683	0.466	2.279	2.126	1.604	9.333	0.737	13.149	22.414	1.632	0.95	1.123	2.457	8.732
17	1.556	1.799	20.439	0.981	2.123	1.215	1.187	1.147	1.027	3.694	1.092				0.872	0.7	1.237	1.288	0.897	3.921	1.057	18.177	9.116	1.422	0.927	1.536	1.101	10.726
18	1.352	1.472	17.417	1.607	1.072	1.352	1.093	0.922	1.428	0.466	0.949				1.889	0.468	1.102	1.227	1.239	12.811	0.527	10.14	19.98	1.171	1.267	1.414	1.462	4.122
19	1.325	1.191	24.195	1.678	0.722	0.906	0.907	1.125	0.91	0.427	0.964				1.261	0.63	1.45	1.721	0.927	8.796	0.714	15.913	16.035	1.236	0.477	1.352	1.256	5.193
20	1.484	1.965	20.731	2.085	0.838	1.004	0.872	0.694	1.067	1.069	0.666				0.407	2.611	1.419	1.625	1.363	9.696	0.667	13.328	13.036	1.087	0.524	1.064	0.9	3.193

## Sheet: S-Figure 3f
Supp Figure 3f.	Number of screen touches
Sessions 1-10: acquisition. Sessions 11-20: Reversal
	males		Genotype: Control littermates																									females			Genotype: Control littermates
	Contingency: to CS+													Contingency: to CS-															Contingency: to CS+											Contingency: to CS-
Session	mouse 1	mouse 2	mouse 3	mouse 4	mouse 5	mouse 6	mouse 7	mouse 8	mouse 9	mouse 10	mouse 11	mouse 12	mouse 13	mouse 1	mouse 2	mouse 3	mouse 4	mouse 5	mouse 6	mouse 7	mouse 8	mouse 9	mouse 10	mouse 11	mouse 12	mouse 13		Session	mouse 1	mouse 2	mouse 3	mouse 4	mouse 5	mouse 6	mouse 7	mouse 8	mouse 9	mouse 10	mouse 11	mouse 1	mouse 2	mouse 3	mouse 4	mouse 5	mouse 6	mouse 7	mouse 8	mouse 9	mouse 10
1	0.05	0.2	0.4	0.05	0.2	0.3	0.25	0.1	0.3	0.25	0.3	0.1	0.15	0.05	0.25	0.25	0.1	0.3	0.25	0.2	0.25	0.1	0.2	0.4	0.15	0		1	0.35	0.25	0.2	0.25	0.5	0.15	0.55	0	0.3	0	0.0714286	0.55	0.05	0.25	0.35	0.25	0.1	0.15	0.05	0.3	0.05
2	0	0.05	0.35	0.05	0.05	0.25	0	0.35	0.05	0.15	0.05	0	0.2	0.05	0.1	0.3	0.1	0.15	0.1	0.15	0.55	0	0.15	0.05	0.05	0.1		2	0.35	0.15	0.15	0.1	0.15	0.1	0.5	0	0	0	0.15	0.2	0.2	0.05	0.2	0.2	0.1	0.15	0	0	0.05
3	0	0.05	0.3	0.05	0.3	0	0.05	0.3	0.05	0.1	0.05	0	0.35	0	0	0.15	0	0.05	0.25	0.15	0.3	0.05	0	0.05	0	0.1		3	0.3	0.2	0.3	0	0.05	0.25	0.2	0	0	0.05	0	0.3	0.3	0.25	0.05	0.25	0.15	0.25	0	0	0
4	0	0.1	0.5	0	0.35	0.15	0	0.2	0	0.3	0.05	0	0.35	0	0.05	0.45	0.05	0.15	0.25	0.25	0.15	0.05	0.1	0.1	0	0.6		4	0.35	0.2	0	0	0	0.1	0.25	0	0.25	0	0.05	0.2	0.4	0	0.05	0.05	0.25	0.25	0	0	0.05
5	0	0	0.55	0.1	0.7	0.15	0.05	0.35	0.15	0.4	0	0	0.1	0.1	0.05	0.45	0.3	0.1	0.1	0.1	0.05	0	0	0.05	0	0.35		5	0.5	0.3	0.15	0	0.45	0.1	0.4	0	0.2	0.15	0.05	0.45	0.15	0.2	0.15	0.2	0.1	0.1	0	0	0.1
6	0	0.05	0.65	0.05	0.55	0.05	0	0.5	0.2	0.65	0.1	0	0	0	0.05	0.55	0.1	0.05	0	0.05	0.35	0.05	0	0.1	0	0.55		6	0.75	0.2	0.25	0	0.6	0.05	0.25	0	0.35	0.1	0.1	0.5	0.1	0.25	0	0.1	0.05	0.2	0.05	0.3	0.1
7	0	0.15	0.65	0.1	0.55	0.05	0.7	0	0.2	0.75	0.1	0	0.1	0	0.1	0.4	0.1	0.2	0.15	0.3	0.2	0	0.1	0.05	0.15	0.25		7	0.45	0.1	0.25	0	0.5	0.55	0.75	0	0.2	0.1	0	0.35	0.05	0.05	0.15	0.05	0	0.15	0.15	0.45	0.1
8	0	0.15	0.15	0.1	0.4	0.05	0.05	0.45	0.2	0.65	0.05	0	0	0.05	0.15	0.6	0.15	0.15	0.15	0.25	0.35	0	0.1	0	0.1	0.65		8	0.45	0.1	0.15	0	0.6	0	0.55	0	0.2	0.15	0	0.35	0.05	0.15	0.15	0	0.1	0.3	0.05	0.3	0.1
9	0	0.65	0.2	0	0.5	0	0.05	0.35	0.35	0.9	0	0	0.05	0	0.4	0.3	0.05	0.2	0.1	0.25	0.5	0.05	0.05	0	0.05	0.4		9	0.45	0	0.2	0.05	0.6	0.7	0.7	0	0.45	0.1	0.05	0.45	0.2	0	0.25	0.05	0.05	0.1	0.1	0.15	0.05
10	0.05	0.2	0.4	0.05	0.3	0.35	0.3	0.55	0.6	0.85	0.05	0	0	0.05	0.4	0.35	0.05	0.05	0.2	0.1	0.35	0	0.25	0.05	0.1	0.4		10	0.4	0.05	0.45	0	0.75	0	0.9	0.05	0.4	0.05	0	0.35	0.15	0.15	0.2	0.15	0.1	0.2	0	0.2	0.05
11	0.1	0.05	0.3	0.1	0.05	0.2	0.55	0.4	0.1	0.1	0.15	0	0.45	0.1	0.55	0.35	0.15	0.35	0.1	0.6	0.45	0.6	0.75	0	0	0.05		11	0.3	0.15	0	0.25	0.05	0.05	0.45	0.1	0.1	0.05	0.25	0.25	0	0.25	0.1	0.8	0.35	0.8	0	0.65	0
12	0	0	0.55	0.25	0.1	0.2	0.5	0.3	0.05	0.15	0	0.05	0.35	0.05	0.95	0.65	0.3	0.3	0.25	0.5	0.5	0.7	0.9	0.05	0	0.35		12	0.4	0.35	0	0.3	0.1	0	0.75	0.1	0.3	0	0.15	0.35	0.1	0.25	0.05	0.6	0.15	0.9	0	0.8	0
13	0.05	0.15	0.7	0.35	0	0.75	0.65	0.4	0.3	0.2	0.05	0.15	0.7	0.05	0.6	0.4	0.35	0.2	0.55	0.3	0.3	0.55	0.7	0.15	0	0.1		13	0.15	0.35	0.05	0.4	0.1	0	0.7	0.05	0.2	0	0.2	0.35	0.15	0.25	0	0.6	0.25	0.9	0.2	0.4	0
14	0	0.15	0.8	0.5	0.05	0.7	0.45	0.35	0.45	0.3	0.1	0.1	0.65	0	0.5	0.05	0.25	0.2	0.6	0.55	0.4	0.45	0.5	0.25	0	0.1		14	0.35	0.3	0.05	0.3	0	0.05	0.85	0.05	0.15	0.05	0.7	0.3	0.1	0	0.1	0.5	0	0.6	0.25	0.35	0
15	0.1	0	0.75	0.55	0	0.8	0.5	0.25	0.4	0.55	0.15	0	0.4	0.05	0.55	0.2	0.55	0	0.45	0.25	0.6	0.2	0.3	0.05	0.05	0.15		15	0.3	0.4	0.05	0.2	0.1	0	0.95	0.15	0.15	0.05	0.1	0.25	0.15	0	0	0.35	0	0.5	0.45	0.35	0
16	0	0	0.9	0.9	0.05	0.8	0.6	0.35	0.5	0.7	0.25	0	0.4	0	0.35	0.25	0.5	0.05	0.45	0.2	0.6	0.1	0.1	0	0	0.1		16	0.4	0.35	0.1	0.15	0.05	0	1	0.25	0.45	0.05	0.15	0.45	0.55	0	0.1	0.45	0	0.15	0.15	0.4	0.05
17	0	0.1	0.85	0.8	0	0.65	0.55	0.55	0.45	0.7	0.2	0.15	0.25	0.15	0.35	0.25	0.2	0.15	0.2	0.5	0.35	0.1	0.1	0.05	0.05	0.05		17	0.55	0.5	0	0.3	0.05	0	0.95	0.15	0.25	0.05	0.3	0.5	0.15	0	0	0.35	0	0.4	0.3	0.2	0.15
18	0.05	0	0.9	0.7	0.2	0.8	0.65	0.45	0.4	0.6	0.2	0.05	0.55	0	0.7	0.25	0.25	0.15	0.25	0.4	0.35	0.05	0	0.2	0.05	0.15		18	0.65	0.35	0	0.3	0.05	0.05	0.95	0	0.45	0	0.15	0.2	0.1	0.1	0.1	0.35	0.05	0.3	0.3	0.3	0.2
19	0	0	0.9	0.5	0.05	0.7	0.4	0.25	0.2	0.9	0.3	0.05	0.45	0.15	0.7	0.3	0.15	0.05	0.2	0.2	0.55	0.35	0.35	0.2	0	0.15		19	0.6	0.25	0	0.2	0.05	0	0.95	0.05	0.5	0.1	0.45	0.45	0.05	0.05	0	0.1	0	0.15	0.2	0.45	0.15
20	0	0	0.8	0.75	0.1	0.95	0.35	0.55	0.55	0.9	0.15	0.05	0.65	0	0.45	0.15	0.2	0.2	0.25	0.05	0.6	0.3	0.15	0.15	0	0.1		20	0.3	0.35	0.1	0.35	0.4	0	1	0	0.4	0.45	0.25	0.05	0.65	0.15	0.1	0.15	0.05	0.3	0.2	0.35	0.35
Sessions 1-10: acquisition. Sessions 11-20: Reversal
	males		Genotype: VAChTcKO																									females			Genotype: VAChTcKO
	Contingency: to CS+											Contingency: to CS-																	Contingency: to CS+														Contingency: to CS-
Session	mouse 1	mouse 2	mouse 3	mouse 4	mouse 5	mouse 6	mouse 7	mouse 8	mouse 9	mouse 10	mouse 11	mouse 1	mouse 2	mouse 3	mouse 4	mouse 5	mouse 6	mouse 7	mouse 8	mouse 9	mouse 10	mouse 11						Session	mouse 1	mouse 2	mouse 3	mouse 4	mouse 5	mouse 6	mouse 7	mouse 8	mouse 9	mouse 10	mouse 11	mouse 12	mouse 13	mouse 14	mouse 1	mouse 2	mouse 3	mouse 4	mouse 5	mouse 6	mouse 7
1	0.15	0.45	0	0.2	0.4	0.1	0.55	0.3	0.1	0.05	0.4	0.2	0	0.3	0.2	0.4	0.15	0.25	0.2	0.25	0.15	0.3						1	0.35	0	0.2	0.05	0.15	0.4	0.05	0.15	0.2	0.35	0.05	0.2	0.1	0	0.05	0.1	0.25	0.15	0.05	0.3	0.25
2	0.1	0.45	0	0.1	0.1	0.15	0.15	0.45	0.45	0	0.2	0.15	0.1	0.15	0.15	0.4	0.1	0.05	0.2	0	0.05	0.2						2	0.1	0	0.05	0.15	0.1	0.2	0.05	0	0.05	0.15	0	0.15	0.1	0	0.1	0	0.15	0.15	0.1	0.05	0.15
3	0	0.2	0	0.05	0	0.05	0.25	0.1	0.45	0	0	0.1	0.05	0	0	0.45	0.15	0.1	0.1	0	0	0						3	0.45	0.05	0	0.25	0.05	0.05	0.05	0	0	0	0	0	0	0.15	0.05	0	0.05	0.3	0.2	0	0.05
4	0.1	0.4	0.05	0.1	0	0.15	0.1	0	0.15	0	0.05	0.05	0.05	0.05	0.15	0.3	0.1	0.1	0	0	0	0.3						4	0.4	0	0	0.45	0.1	0.05	0.05	0	0	0	0	0	0.05	0.1	0.1	0.1	0.1	0.05	0	0	0.05
5	0.1	0.05	0.05	0	0	0.05	0.2	0	0.45	0	0.15	0.05	0	0	0.15	0.1	0.15	0.2	0.05	0.15	0	0.3						5	0.2	0	0.15	0.35	0.05	0	0	0	0	0.05	0	0	0.05	0	0.25	0	0	0.1	0.05	0	0.1
6	0.5	0.1	0.1	0	0	0.05	0.35	0.2	0.4	0	0.1	0.05	0	0	0.1	0.2	0	0.05	0.15	0.2	0	0.4						6	0.25	0	0.65	0.45	0.05	0.05	0	0	0	0	0.05	0	0	0	0	0.2	0.1	0.1	0.1	0.05	0
7	0.5	0	0	0	0	0.3	0.4	0.05	0.4	0	0.1	0	0	0	0.1	0.35	0.05	0.55	0.1	0	0.05	0.35						7	0.1	0	0.85	0.6	0.05	0.15	0	0	0.1	0	0.15	0	0.05	0	0.1	0.05	0.05	0.25	0.1	0.05	0
8	0.7	0.05	0	0	0	0.2	0.45	0.15	0.25	0	0.05	0.1	0	0.1	0.2	0.35	0.05	0.2	0.15	0	0	0.55						8	0.3	0	0.85	0.95	0.05	0.15	0	0	0.05	0	0	0.05	0.1	0.05	0.05	0	0	0.25	0.15	0.05	0.1
9	0.65	0.1	0	0	0	0.15	0.7	0.3	0.6	0	0.05	0.1	0.15	0.05	0.15	0.45	0	0.25	0.25	0.1	0.05	0.5						9	0.55	0	0.7	0.75	0	0.15	0	0.1	0	0.1	0.2	0	0.15	0.15	0.1	0.1	0	0.1	0.1	0.1	0
10	0.55	0.2	0	0	0	0.1	0.2	0.1	0.15	0	0.15	0	0.05	0	0.15	0.05	0.1	0.1	0.1	0	0.05	0.65						10	0.65	0	0.9	0.85	0	0.2	0.2	0	0.05	0.2	0.15	0	0.15	0.1	0	0.05	0.05	0.1	0.05	0.15	0
11	0.2	0.05	0.05	0.2	0.55	0	0.15	0.3	0	0	0.2	0.4	0.15	0	0	0	0.2	0	0.05	0.5	0.05	0.2						11	0	0	0	0.05	0.05	0.15	0.25	0	0.15	0.05	0.1	0.35	0.35	0	0.7	0	0.85	0.5	0.15	0.15	0
12	0	0	0	0.1	0.45	0.2	0.1	0.4	0.15	0.05	0.2	0.25	0.15	0.05	0.05	0.1	0.1	0.3	0.15	0.45	0	0.3						12	0.05	0.15	0.2	0.15	0	0.5	0.05	0	0.1	0	0.4	0.5	0.45	0	0.4	0	0.45	0.7	0	0.25	0.3
13	0.05	0	0.1	0.1	0.7	0.15	0.1	0.25	0	0	0.35	0.45	0.1	0.1	0	0.15	0.1	0.3	0.3	0.15	0	0.4						13	0	0.05	0.3	0.05	0.15	0.4	0	0	0	0.05	0.2	0.35	0.4	0.05	0.3	0	0.45	0.4	0.25	0.4	0.35
14	0	0	0.05	0.15	0.5	0.1	0.25	0.25	0	0.05	0.4	0.35	0	0.05	0	0.25	0.05	0.45	0.1	0.45	0	0.15						14	0	0.05	0.4	0.05	0.1	0.05	0	0	0.1	0.45	0.25	0.15	0.7	0	0.5	0	0.6	0.85	0.15	0	0
15	0.15	0	0	0.15	0.8	0.05	0.3	0.45	0.05	0	0.4	0.35	0	0.05	0	0.1	0.05	0.3	0.1	0.6	0	0.15						15	0	0.1	0.65	0.1	0.05	0.1	0.15	0	0.1	0.3	0.3	0.5	0.15	0	0.35	0.15	0.65	0.5	0	0.1	0.35
16	0	0	0	0.1	0.8	0.05	0.15	0.45	0	0.05	0.55	0.4	0	0.15	0.1	0.1	0.05	0.3	0	0.6	0	0.25						16	0	0.05	0.6	0.05	0.25	0.1	0.05	0	0.05	0.15	0.45	0.25	0.4	0	0.15	0.05	0.15	0.5	0.1	0.25	0.4
17	0.2	0	0	0.15	0.75	0.2	0.25	0.6	0	0	0.6	0.1	0	0.25	0	0.05	0	0.15	0.1	0.35	0	0						17	0	0.25	0.35	0	0	0.05	0.05	0	0.1	0.1	0.2	0	0.35	0	0.15	0.1	0.4	0.7	0.05	0.35	0.35
18	0.15	0	0.05	0.5	0.7	0.2	0.15	0.6	0	0.2	0.7	0.15	0.05	0.25	0	0.1	0	0.1	0.25	0.15	0	0.1						18	0.05	0.05	0.55	0.1	0.05	0.05	0	0	0.15	0.05	0.75	0.1	0.1	0	0.15	0.05	0.45	0.75	0.05	0.3	0.25
19	0.1	0	0	0.15	0.55	0.1	0.1	0.45	0.05	0.1	0.75	0.45	0	0.1	0	0.05	0	0.05	0.2	0.45	0	0.05						19	0	0.2	0.55	0.05	0	0.05	0	0	0	0.1	0.6	0.25	0.35	0	0.15	0	0.6	0.75	0.15	0.3	0
20	0.4	0	0	0.2	0.8	0.15	0.3	0.4	0	0.05	0.5	0.2	0	0.25	0	0	0	0	0.05	0.25	0	0.1						20	0	0.55	0.85	0	0.15	0.05	0.15	0	0.05	0.1	0.6	0.25	0.3	0	0.1	0.15	0.3	0.35	0	0.1	0.4
[truncated: 7 more columns]

## Sheet: S-Figure 3g
Supp Figure 3g.	Total time (s) approaching the CS
Sessions 1-10: acquisition. Sessions 11-20: Reversal
	males		Genotype: Control littermates																									females			Genotype: Control littermates
	Contingency: to CS+													Contingency: to CS-															Contingency: to CS+											Contingency: to CS-
Session	mouse 1	mouse 2	mouse 3	mouse 4	mouse 5	mouse 6	mouse 7	mouse 8	mouse 9	mouse 10	mouse 11	mouse 12	mouse 13	mouse 1	mouse 2	mouse 3	mouse 4	mouse 5	mouse 6	mouse 7	mouse 8	mouse 9	mouse 10	mouse 11	mouse 12	mouse 13		Session	mouse 1	mouse 2	mouse 3	mouse 4	mouse 5	mouse 6	mouse 7	mouse 8	mouse 9	mouse 10	mouse 11	mouse 1	mouse 2	mouse 3	mouse 4	mouse 5	mouse 6	mouse 7	mouse 8	mouse 9	mouse 10
1	0.640989	1.33188	1.54082	0.578933	1.74691	1.01429	0.689036	1.57714	1.69417	1.43121	0.96705	0.611422	1.22394	0.629942	0.45022	0.932156	0.515808	1.16576	0.868308	1.26721	1.31517	0.609753	1.24859	0.658292	0.349158	0.816349		1	1.12761	1.52573	1.05081	1.1566	1.22704	0.687065	1.13579	0.385782	0.781784	0.286872	1.32491	1.13227	0.625511	0.749094	1.01549	0.47801	0.717392	1.08385	0.948511	0.922989	0.395607
2	0.425179	0.909256	2.99338	1.3713	2.73516	1.04025	0.713042	1.14034	1.53164	0.978394	1.03513	0.446934	1.19048	0.636933	0.458095	0.6463	0.420802	0.57068	1.36053	1.52053	0.874803	1.34567	1.219	0.513942	0.347982	0.588322		2	0.984406	1.78855	0.814722	1.06872	1.0144	0.889105	1.78515	0.334866	0.410562	0.240477	1.09986	1.16935	0.487817	0.720375	1.23433	0.458324	0.878929	0.673942	0.313469	0.520237	0.259299
3	1.29451	0.999552	2.85568	1.4489	2.05524	1.07659	0.493808	1.04482	2.02162	0.865437	0.872677	0.594455	1.76392	0.490651	0.429127	0.596502	0.422498	0.484775	2.17158	1.20786	1.14974	0.609486	1.17941	0.761036	0.481932	0.883023		3	1.27199	0.878223	0.880175	0.751711	0.734364	0.653507	1.31196	0.386071	0.480969	0.732668	0.536838	1.17486	1.1439	0.668674	0.912354	0.345252	0.880244	0.980304	0.327569	0.40708	0.912887
4	0.685447	1.0326	1.9493	0.999578	3.16985	0.941257	0.698456	1.2958	1.09012	1.24573	0.909779	0.632625	1.01451	0.650849	0.473478	0.916053	0.404301	0.581316	1.38959	1.12114	0.886333	0.53876	0.607565	0.673981	0.578395	1.33254		4	0.839605	1.42979	0.642829	1.01365	0.954031	0.649558	1.59089	0.433166	0.737393	0.627622	0.596929	1.37145	0.66092	0.510563	0.671682	0.294044	0.907511	1.12728	0.687268	0.310437	1.36617
5	0.724534	1.09695	2.14825	0.959337	3.46095	1.3836	0.638341	1.19454	1.11597	1.52002	0.557691	0.413355	0.914953	0.535136	0.300297	0.531805	0.566415	0.56226	1.05791	1.45789	1.38019	0.722163	0.393911	0.67887	0.690739	0.616943		5	0.852274	2.18067	0.72118	0.887137	1.09189	0.548539	1.32656	0.513037	0.605443	0.85203	1.02031	1.84908	1.00157	0.627446	0.703254	0.387327	0.703089	0.849319	0.980341	0.525679	1.67931
6	1.02558	1.22998	1.5946	1.7756	3.34634	1.07716	0.842021	1.21493	1.2338	1.59388	1.01689	0.703712	0.790356	0.502228	0.605969	0.61573	0.41195	0.566859	1.06441	1.13183	1.2451	0.72794	0.374372	0.671181	0.521826	1.05261		6	0.863679	1.82144	0.982218	1.19382	1.47142	0.572908	1.44293	0.629679	0.833546	0.616237	0.847985	1.55938	0.8797	0.559993	0.773926	0.314565	0.615014	1.00688	1.61002	0.848893	1.44476
7	0.614896	1.29164	1.37328	1.7171	3.76899	0.899835	1.51377	0.99615	1.54548	2.21305	1.56402	0.517436	0.834511	0.392225	0.418658	0.730564	0.418416	0.690308	1.45248	1.03981	0.971966	0.432324	0.54301	0.559843	0.589185	1.34476		7	0.929303	2.29594	1.04969	1.08493	1.20213	0.757799	1.85251	1.09433	0.647019	1.1251	0.902518	1.20187	0.669992	0.537282	0.787944	0.351586	0.288688	0.75041	1.33514	0.923241	1.07585
8	0.820713	1.72957	1.41504	1.1417	3.34805	0.71466	1.07886	0.997373	1.31951	2.03749	1.26348	0.766603	0.691693	0.432164	0.354912	0.599037	0.27506	0.49152	1.45509	1.20319	0.855206		0.425328	0.965442	0.61922	2.29122		8	0.768283	1.5937	0.590175	0.932974	1.41423	0.451396	1.66885	0.966264	1.15356	0.750702	0.852677	1.45138	0.584064	0.71082	0.866692	0.20342	0.424569	0.955904	1.03809	0.638978	1.38099
9	1.13371	1.09423	1.80519	1.45039	3.11522	0.704824	0.962425	1.15551	1.69375	1.91382	1.22616	0.575345	0.45261	0.62193	0.434776	0.438878	0.180552	0.648177	0.764161	0.926111	1.32941		0.60775	0.854005	0.720395	2.05735		9	0.884632	1.79235	1.07623	1.20402	1.23632	0.441477	1.85303	0.655094	1.03849	1.15419	0.799309	1.4371	0.487611	0.878091	0.990208	0.341405	0.415752	0.877896	1.69797	0.762968	1.46145
10	2.11097	1.09638	1.19125	1.52558	2.17769	0.773112	0.992619	1.05042	1.92508	1.8006	0.916436	0.559288	0.816615	0.407162	0.471704	0.687896	0.444299	0.48675	0.783397	0.982823	1.34147		0.587422	0.87774	0.809438	1.294		10	0.920244	1.40692	0.980444	1.08091	1.058	0.491073	1.6624	0.896431	1.02016	0.97348	0.48447	1.51643	0.315409	0.742742	0.93982	0.568786	0.457411	0.981865	1.24095	0.614222	1.29914
11	0.45792	0.406475	0.897268	0.427111	0.493209	0.844115	0.929207	1.41951		0.671528	0.864923	0.55938	1.10403	1.73096	1.09745	1.41989	1.56462		0.708467	1.15054	0.738388	1.41051	1.16114	0.990355	0.523555	0.763973		11	1.15003	0.564197	0.604235	0.817291	0.397608	0.289792	1.2618	0.985523	0.521012	1.29546	0.87049		2.17428	0.981326	0.816621	1.16872	0.506843	1.18899	0.842582	0.925157	0.829434
12	0.871504	0.366184	1.07396	0.800114	0.890253	1.38218	1.15773	1.37543		0.796721	0.780171	0.613851	1.37586	1.33478	1.06377	1.05929	1.57743	1.77157	0.598759	0.911851	1.14927	0.766439	1.61996		0.622792	0.647041		12	1.21094	0.876209	0.401681	1.1404	0.35293	0.418953	1.3642	0.882837	0.973618	1.29807	0.977646	0.681448	2.68025	0.613225	0.826918	1.2018	0.398837	1.03364	0.889821	1.09539	1.15036
13	0.865198	0.546357	0.921525	0.762596	0.973845	1.47069	1.82823	1.47776	1.52169	1.03928	1.05093	0.815471	1.25524	0.91066	0.989395	1.3759	1.28098	1.55596	0.97881	1.02142	0.874656	1.34446	1.3644	1.22693	0.682904	0.556505		13	1.28359	0.703	0.816571	1.90752	0.462266	0.543948	1.12935	1.29001	0.875152	1.35083	1.05759	0.883175	2.25878	0.600702	1.20114	1.02128	0.282748	0.952845	1.34919	0.934142	0.946662
14	0.659434	0.74353	1.06773	0.965397	1.04276	2.43357	1.33874	1.80724	1.53513	1.33646	0.933364	0.834341	1.37075	1.10124	0.754632	0.806631	1.24588	1.71298	0.478806	1.05757	1.07969	0.891511	1.18048		0.666154	1.03849		14	1.26687	1.20187	0.661148	1.72937	0.524756	0.435155	1.69676	0.846253	1.31261	1.62998	1.43945	0.895713	1.6532	0.552236	1.13603	1.13254	0.461973	0.832601	1.10331	0.720856	1.16383
15	0.605878	0.538202	1.19067	0.996993	1.3354	1.80579	1.60743	2.28549	1.5786	1.48225	1.23033	0.737833	1.99057	1.04498	0.812964	0.686583	1.40566	0.963682	0.403364	0.712443	1.04201	0.761161	0.906828	1.151	0.521939	0.969032		15	1.47766	0.918655	0.735547	1.68227	0.658389	0.160656	1.64344	1.54163	1.16943	1.52867	1.33171	0.592412	1.83051	0.517975	0.943383	0.886522	0.097727	0.61188	1.06673	0.708212	0.892563
16	0.68195	0.712482	1.14337	0.942193	1.24132	1.75714	1.46028	1.10924	2.17126	1.71848	1.30366	0.736001	1.61845	1.05463	1.00876	0.607286	1.35097	1.3667	0.631018	0.783112	1.31195	0.375972	0.867943	0.459778	0.892388	1.31681		16	1.6247	0.901634	0.26734	1.94547	0.749148	0.324727	1.30909	1.94629	1.17787	1.40448	1.20796	0.857307	2.68643	0.348002	0.8612	0.711954	0.266966	0.743553	1.00214	0.602724	0.823789
17	0.92556	0.647574	1.08533	1.31316	1.07881	2.41591	1.38043	1.19386		1.54514	1.26775	0.930058	1.23523	1.89871	1.18817	0.435081	1.04544	1.87237	0.797134	1.33092	1.04996	0.453129	0.593957	1.43462	1.07299	1.01653		17	1.48401	0.753983	0.283214	1.71513	0.810755	0.376355	1.11538	1.2186	1.08155	1.57286	1.93857	0.658302	3.05873	0.305306	0.986321	0.759183	0.291248	0.667856	1.26388	0.558937	0.7734
18	0.954129	0.379384	1.46788	1.08597	1.00923	2.03128	1.12861	1.17201	1.1728	1.39276	1.22002	1.00294	1.89851	0.984833	0.909406	0.414486	1.13638	2.14716	0.59278	1.13022	1.41275	0.981528	1.10287	1.53602	1.04655	1.32589		18	1.60196	0.351822	0.542685	1.89366	0.718568	0.60017	1.05219	1.26652	1.47792	1.51284	0.638729		2.84744	0.555855	1.07494	0.941742	0.239933	0.929845	0.930022	0.399938	0.718985
19	0.726249	0.35692	1.47767	1.21407	1.37957	1.60779	1.66796	1.96857	1.4094	1.15749	1.14431	0.999295	1.92395	1.07588	1.00375	0.770738	1.35187	1.88784	0.668752	0.893728	1.25992	0.619467	0.807718	1.57282	1.31479	1.09746		19	1.36372	0.439156	0.714645	1.64908	0.580486	0.350153	1.07084	1.61598	1.32454	1.70345	0.525947	0.492375	1.93593	0.362453	1.15893	0.96069	0.440433	0.983916	0.703888	0.651868	0.802682
20	1.09637	0.728005	1.74344	1.25348	1.15503	1.46208	0.874753	1.25506	1.00013	1.31402	1.62691	1.11536	1.73164	1.47947	0.771437	0.448674	1.04113	1.63541	0.72473	0.386853	1.13988	0.802607	1.14244	1.31191	1.03784	0.993094		20	0.856541	0.715268	0.493994	1.31694	0.768888	0.378333	1.05509	1.45643	1.56608	1.86691	0.638682	0.44371	2.49811	0.712762	0.698112	0.679865	0.390955	0.648992	0.854768	0.509958	0.778828
Sessions 1-10: acquisition. Sessions 11-20: Reversal
	males		Genotype: VAChTcKO																									females			Genotype: VAChTcKO
	Contingency: to CS+											Contingency: to CS-																	Contingency: to CS+														Contingency: to CS-
Session	mouse 1	mouse 2	mouse 3	mouse 4	mouse 5	mouse 6	mouse 7	mouse 8	mouse 9	mouse 10	mouse 11	mouse 1	mouse 2	mouse 3	mouse 4	mouse 5	mouse 6	mouse 7	mouse 8	mouse 9	mouse 10	mouse 11						Session	mouse 1	mouse 2	mouse 3	mouse 4	mouse 5	mouse 6	mouse 7	mouse 8	mouse 9	mouse 10	mouse 11	mouse 12	mouse 13	mouse 14	mouse 1	mouse 2	mouse 3	mouse 4	mouse 5	mouse 6	mouse 7
1	0.969367	1.15724	0.596665	1.14151	0.894193	0.8027	1.07437	1.1992	0.94694	0.854011	1.36806	0.696925	0.412339	0.685526	0.950964	1.07193	1.20716	1.13373	1.5931	0.810512	1.24831	1.74912						1	0.959444	0.598732	0.937328	1.5222	0.464792	1.14326	0.921789	0.705449	0.648583	0.963054	0.788434	1.05241	0.874221	0.254766	0.6932	0.571958	0.903239	0.804194	0.580928	0.901661	0.716654
2	0.802665	1.27393	0.583965	0.673306	1.02851	0.788003	1.11157	2.00126	1.50478	0.790236		0.481441	0.750171	0.53121	1.00252	0.925192	1.70341	1.21624	2.04813	0.842732	0.777436							2	0.679158	0.732017	0.713175	1.00791	0.468756	1.27875	0.55438	0.674832	0.555603	0.960756	0.46366	1.12406	1.25482	0.320856	0.620561	0.667805	0.982538	1.31915	0.787367	0.649715	0.572847
3	1.05268	1.62294	0.530666	0.597574	1.11354	0.850166	1.22241	2.33585	1.3191	0.478225	0.948837	0.26242	0.500052	0.561198	0.810594	0.908141	2.06639	0.870021	1.11706	0.975426	0.761531	0.806613						3	0.965911	0.453832	0.993911	1.75412	0.638936	1.56389	1.31668	0.491697	0.858827	1.06313	0.328322	0.972392	0.822997	0.579172	0.432817	0.441149	0.687514	0.854292	0.550942	0.757743	0.424083
4	1.01237	1.42535	0.758804	0.562732	0.583629	0.946574	1.0649	1.74864	1.59641		0.924451	0.22944	0.324024	0.547371	0.690017	1.21154	1.73988	0.741481	1.31226	0.680289	0.252989	0.757746						4	1.30144	0.543245	1.04077	1.63579	0.492106	1.21061	1.23286	0.676909	0.616519	0.488303	0.611755	0.793347	0.966058	0.615225	0.35348	0.520495	0.564797	0.97805	0.487089	0.753391	0.630474
5	0.956391	0.72581	0.656477	0.598584	0.594004	0.816314	0.883264	1.44668	1.33298		0.767814	0.343014	0.407498	0.57058	0.802882	1.19033	1.86002	0.798969	1.99802	0.690037	2.18275	0.713553						5	1.385	0.744735	1.45765	1.83954	0.532986	1.19523	1.08539	0.598114	0.528514	0.729944	0.693456	0.788685	0.790524	0.616889	0.23345	0.592543	0.524495	1.04957	0.674894	0.636211	0.47959
6	1.01602	1.01718	0.806345	0.709812	0.748291	0.636012	1.38368	1.24244	1.49385	5.34046	0.576178	0.369917	0.596679	0.297288	0.906245	1.33842	1.93382	0.744926	1.27421	0.774881	1.81342	1.14057						6	1.68182	0.881641	1.51646	2.53486	0.846419	0.758086	1.01005	0.60721	0.440183	0.627628	0.561086	1.2312	0.907564	0.656797	0.350163	0.803287	0.567873	1.05117	0.701639	0.945884	0.78543
7	1.11775	1.04171	0.950722	0.781861	0.741519	0.843705	0.712151	1.67395	1.25575		0.847459	0.424695	0.574186	0.646593	0.711105	1.23087	1.61293	1.35057	1.41576	0.833602	1.80907	0.889293						7	1.28183	0.592143	1.13866	1.58068	0.672706	0.754497	1.05761	0.977915	0.423607	0.661572	0.608452	1.3425	0.994336	0.60904	0.881299	0.516905	0.556088	0.950976	0.371564	0.775758	0.666402
8	1.17861	1.08475	1.48136	0.864213	0.762156	0.704517	1.24943	1.45825	0.901646	0.848178	0.851196	0.756318	0.576053	0.707359	0.77657	1.18957	1.7097	0.984098	1.19466	0.920979	1.58404	0.948634						8	1.25562	0.718528	1.11769	2.07295	0.854803	1.00839	1.20898	0.663001	0.661096	0.787673	0.758622	1.08545	1.24931	0.758441	0.465967	0.643747		0.745222	0.386056	0.930199	0.500677
9	1.10704	1.11538	1.55935	0.720786	1.1215	0.632091	1.54716	1.3458	0.785025	0.0247	0.775117	0.605451	0.67306	0.672635	0.635891	1.16229	1.63763	0.859966	1.30505	0.863224	1.81014	1.32072						9	1.63211	0.782946	1.30494	1.94633	1.37971	1.17274	1.14108	0.735214	0.485244	0.699041	1.13838	1.20271	1.08302	0.977796	0.469239	0.742156		0.680954	0.355589	0.768643	0.612629
10	1.12385	0.940367	1.68197	0.626611	0.681719	0.388666	1.2605	1.39984	1.11866		1.11776	0.779056	0.667452	0.548739	0.863326	1.42054	2.00275	0.87586	1.21935	0.640858	1.85072	1.34767						10	1.26482	0.800545	1.32208	1.64657	1.6976	0.989425	1.77366	0.741306	0.532691	0.539323	0.892502	0.964377	1.16997	0.646194	0.500547	0.663543		0.754643	0.302456	0.84399	0.661052
11	0.654134	0.587537	0.629599	0.821856	1.33632	1.34884	1.02008	1.99101	0.659842	0.9313	1.2376	1.1744	0.751872	1.05566	0.658879	0.667033	0.883235	0.737647	1.10243	1.17226	0.057892	1.22023						11	0.411217	0.403766		0.483728	0.439983	0.943566	0.683494	0.573442	0.407261	0.801671	0.472544	1.41075	0.885169	0.311457	1.28353	0.347058	1.08823	2.5599	1.33391	0.949906	1.43561
12	0.584838	0.571644	0.752811	0.840833	1.24848	1.84696	0.895509	1.45943	0.567063	0.671775	1.27243	1.0501	0.506132	0.962536	0.67693	0.87629	0.410102	2.03077	1.28265	1.38225	0.077178	1.01209						12	0.352739	0.830806		0.901321	0.657719	0.9024	0.860052	0.376782	0.363951	0.590872	0.730553	1.40838	0.9122	0.356826	1.20795	0.958788	0.973943	2.0928	1.64699	0.939052	1.45276
13	0.658214	0.54493	0.720674	1.24427	1.3136	1.49151	0.953129	0.889979	0.622026	0.597364	1.44104	1.09042	0.504382	1.16145	0.599385	0.986077	0.528639	1.35634	1.43562	1.42536	0.026542	0.604139						13	0.428319	1.05961	0.943407	0.808319	0.579119	0.799779	0.911756	0.306527	0.354963	0.488167	0.846656	1.05337	1.16651	0.297785	0.911267	0.861799	1.19781	1.98427	2.45089	1.04337	1.33598
14	0.782004	0.273974	0.847323	1.06927	1.13247	1.60098	0.894709	1.443	0.547013	4.46243	1.26471	0.869677	0.291431	1.25112	0.656764	0.93708	0.716643	2.0566	1.45964	1.42289	0.156542	0.522287						14	0.359703	0.714279	1.53917	0.675738	0.4502	1.00692	0.924105	0.343862	0.36042	0.939698	1.73059	1.27428	0.944211	0.288046	0.796872	1.05096	1.03242	3.18661	1.49735	0.842483	1.18154
15	0.996022	0.338724	0.843454	1.1542	1.23925	1.8043	1.43277	1.91215	0.609683	3.13026	1.51496	0.993876	0.185364	1.43499	0.726621	0.889826	0.486673	0.988993	1.79453	1.03059	0.062906	0.447015						15	1.84147	1.09909	1.27124	1.20056	0.224583	0.716445	1.35533	0.303972	0.396819	1.15866	1.23864	1.37851	0.836783	0.277707	0.870879	0.962037	1.45358	2.09829	1.99409	0.693151	1.02785
16	0.597968	0.372625	0.80087	1.14788	1.17576	2.51978	1.12142	2.2073	0.58643	1.81846	1.81994	1.30583	0.345694	2.12279	0.987154	1.21396	0.388477	2.02864	1.30971	1.27525	0.044778	0.488731						16	0.304481	0.994466		1.22245	0.411972	0.632049	1.09029	0.264499	0.189712	0.777404	0.855133	1.33974	1.01845	0.290548	0.520367	1.20053	1.53575	2.57508	1.18447	0.913273	1.10094
17	0.926506	0.306174	1.46425	1.00739	1.34112	1.98112	1.1868	1.79462	0.419402	2.05448	0.947535	1.20076	0.212472	1.67376	1.03397	0.845798	0.365134	1.49562	1.51656	1.26803	0.067056	0.678543						17	0.342977	0.898505	1.40939	0.826381	0.251894	0.693383	1.48912	0.2259	0.444544	0.704422	1.5856	1.23076	1.0097	0.371879	0.575004	1.30526	1.15097	2.50628	0.619847	0.879957	1.13321
18	1.04647	0.338364	1.46962	1.0666	1.29659	2.23034	1.09886	1.43282	0.524403	4.82682	1.25489	0.870979	0.316624	1.59427	0.896803	0.695135	0.454948	1.32942	1.60945	1.28269	0.67805	0.530549						18	0.625249	0.893741	1.23109	1.22525	0.435194	0.795086	1.4184	0.399094	0.64015	1.17881	0.656709	1.04725	0.738797	0.353891	0.823968	1.19359	1.11846	1.93857	0.976444	0.693071	0.817045
19	0.779194	0.321078	0.800556	0.952663	1.30749	1.59568	0.919304	1.42359	0.492073	2.71594	0.971636	1.15772	0.52977	1.79468	0.889882	0.644661	0.42358	1.08151	1.68553	1.06664	0.318119	0.444698						19	0.407599	0.811503	1.3324	1.28659	0.282003	0.831831	1.90896	0.376187	0.5719	0.980547	0.950006	1.1386	0.8438	0.31977	0.493091	1.05691	1.2752	2.06906	1.18021	0.846095	0.681689
20	0.881007	0.482995	0.660212	1.1335	1.3332	2.19606	1.15398	1.74354	0.519205	3.50465	0.945073	0.876022	0.639145	1.47779	0.727146	0.831579	0.260966	0.953437	2.06019	0.934195	6.98237	0.546651						20	0.51306	1.50656	1.40559	1.33464	0.585347	0.683159	2.00918	0.386141	0.750783	0.87738	0.722095	1.6516	1.2961	0.424231	0.341154	1.37475	1.32558	1.97509	2.73423	0.864219	1.13689
[truncated: 7 more columns]

## Sheet: S-Figure 3h
Supp Figure 3h.	Total time (s) approaching the reward magazine
Sessions 1-10: acquisition. Sessions 11-20: Reversal
			Genotype: Control littermates
	males													females
Session	mouse 1	mouse 2	mouse 3	mouse 4	mouse 5	mouse 6	mouse 7	mouse 8	mouse 9	mouse 10	mouse 11	mouse 12	mouse 13	mouse 1	mouse 2	mouse 3	mouse 4	mouse 5	mouse 6	mouse 7	mouse 8	mouse 9	mouse 10	mouse 11
1	0.435978	0.545167	0.410469	0.427139	0.28875	0.798478	0.668031	0.378331	1.11446	0.52144	1.25868	3.18185	0.246833	0.431647	0.620822	1.21111	0.375881	0.927278	0.881305	0.288088	1.44114	0.853319	2.08922	0.987275
2	0.632083	0.976841	0.220644	0.485377	0.28743	0.644531	0.625312	0.246569	0.587569	1.02211	0.607144	2.10508	0.538803	0.567129	0.307533	0.763467	0.289302	0.757539	0.659665	0.313015	0.921917	0.72732	1.25717	0.460675
3	0.776566	0.625862	0.380363	0.436696	0.34641	0.803514	0.563324	0.306839	0.474577	1.06808	0.525681	0.955788	0.331244	0.200367	0.3534	0.479569	0.3148	0.668379	0.702119	0.310713	0.86018	0.60876	0.507575	0.693733
4	0.492381	0.508572	0.350419	0.642826	0.34051	0.676636	0.845232	1.28426	1.10249	0.9794	0.756703	1.15355	0.330841	0.417275	0.396915	1.30539	0.942582	1.40912	0.665806	0.351425	0.579671	0.768794	0.419115	0.559186
5	0.628673	0.614724	0.40983	0.521748	0.362464	0.625614	0.519501	0.639004	0.599801	0.846063	0.690668	1.59034	0.467346	0.266929	0.250631	0.834768	0.964308	0.630539	0.975406	0.593174	0.573112	0.70166	0.557805	0.45921
6	0.653488	0.482275	0.386376	0.470961	0.403274	0.5015	0.62855	0.488116	0.585928	0.717402	0.569428	0.780452	0.355739	0.25052	0.315142	0.737678	0.924768	0.509355	0.720989	0.334195	0.554921	0.576006	0.554847	0.36958
7	0.608128	0.460502	0.472772	0.595915	0.29822	0.540153	0.544391	0.510668	0.522063	0.609989	0.765862	0.582227	0.347408	0.288482	0.208908	0.522002	0.462033	0.570069	1.14269	0.350933	0.505285	0.507244	0.623641	0.335493
8	0.334676	0.476417	0.380023	0.664774	0.319792	0.572778	0.572521	0.652328	0.397194	0.587683	0.479321	0.423501	0.337305	0.307247	0.331447	0.683764	0.736147	0.405819	0.746429	0.466681	0.46869	0.510766	0.536036	0.421232
9	0.383258	0.384366	0.347233	0.626559	0.35709	0.63959	0.673834	0.518456	0.440267	0.464298	0.445398	0.555059	0.32422	0.23231	0.208465	0.784444	0.462291	0.346144	0.744502	0.438472	0.64021	0.505296	0.371952	0.370636
10	0.406151	0.48558	0.274244	0.500809	0.493146	0.582568	1.27406	0.508364	0.33361	0.45609	0.469204	0.594812	0.361925	0.205803	0.20412	0.606385	0.888559	0.34976	0.711405	0.519566	0.472498	0.528666	0.386381	0.359942
11	0.304205	0.411825	0.338807	0.500475	0.444805	0.697429	0.667882	0.454737	0.407109	0.500901	0.483031	0.472492	0.356611	0.240897	0.217444	0.878375	0.656243	0.480841	0.73312	0.463627	0.579647	0.566873	0.363567	0.424707
12	0.314792	0.505962	0.292265	0.462308	0.414092	0.635641	0.790976	0.287282	0.437505	0.46629	0.563904	0.428463	0.371653	0.317785	0.273758	0.790308	0.477127	0.510015	0.679073	0.491924	0.430047	0.535941	0.442692	0.371256
13	0.471044	0.372388	0.304769	0.454848	0.442035	0.553423	0.513915	0.301713	0.446528	0.405008	0.395857	0.47646	0.40464	0.260163	0.28246	0.772377	0.394146	0.445425	0.592262	0.416293	0.434382	0.510719	0.438003	0.427045
14	0.34734	0.436845	0.323897	0.494259	0.460201	0.510511	0.555218	0.246511	0.451737	0.646888	0.371815	0.454308	0.420167	0.292298	0.289249	0.889323	0.408151	0.460181	0.602964	0.805252	0.424106	0.533134	0.415582	0.465713
15	0.378729	0.482189	0.282585	0.497741	0.390937	0.496528	0.753285	0.256523	0.727438	0.715499	0.450905	0.618982	0.49626	0.297612	0.350439	1.07232	0.515165	0.562239	0.673373	0.853301	0.558543	0.538178	0.446031	0.438732
16	0.417652	0.405726	0.265856	0.532257	0.36027	0.302023	0.661772	0.324379	0.392424	0.621246	0.913931	0.528024	0.41347	0.246616	0.28143	2.30517	0.308516	0.479598	1.27483	0.689251	0.501718	0.49814	0.575874	0.600988
17	0.279344	0.401709	0.306172	0.505835	0.381082	0.377507	0.567566	0.579744	0.77483	0.640219	0.460234	0.425223	0.42174	0.275992	0.322208	1.61878	0.440883	0.384169	0.822689	0.806833	0.530615	0.63911	0.442709	0.493471
18	0.255142	0.404322	0.356617	0.685191	0.424017	0.367246	0.756247	0.433637	0.525875	0.594438	0.446883	0.610571	0.332803	0.353647	0.254483	1.02701	0.375857	0.563697	0.948442	0.559239	0.581506	0.703383	0.456033	0.525376
19	0.280205	0.359224	0.415032	0.475113	0.418881	0.403762	0.469281	0.41594	0.482533	1.13486	0.549823	0.476789	0.397455	0.304016	0.275644	1.30486	0.473603	0.620541	1.05767	1.23912	0.854786	0.682582	0.397224	0.497952
20	0.347091	0.393279	0.455678	0.613003	0.380749	0.417422	0.2588	0.516289	0.550693	0.601271	0.585849	0.907366	0.449041	1.25632	0.246163	0.90377	0.537994	0.783037	0.745429	0.804237	0.951786	0.770016	0.425068	0.572111
			Genotype: VAChTcKO
	males														females
Session	mouse 1	mouse 2	mouse 3	mouse 4	mouse 5	mouse 6	mouse 7	mouse 8	mouse 9	mouse 10	mouse 11				mouse 1	mouse 2	mouse 3	mouse 4	mouse 5	mouse 6	mouse 7	mouse 8	mouse 9	mouse 10	mouse 11	mouse 12	mouse 13	mouse 14
1	0.671089	2.30211	1.34411	1.06598	0.580364	1.04594	0.659167	0.457765	0.351529	0.956017	0.375106				0.831211	2.08592	1.62727	0.307117	1.63624	0.58591	0.502921	0.55749	2.41519	1.08171	0.744531	0.387365	0.475503	2.13393
2	0.970809	1.20141	2.07904	1.76568	0.595707	0.971676	0.818698	0.348157	0.477677	1.55699	0.439478				0.501233	1.83914	1.05945	0.324039	1.24964	0.690119	0.518605	2.14859	4.14323	0.800387	0.615547	0.71495	0.484613	2.04393
3	0.898868	0.972042	3.00678	1.84043	0.402551	0.840836	0.561844	0.345192	0.415492	0.707817	0.479566				0.539922	1.90501	1.42457	0.300219	2.46371	0.624199	0.579078	2.69924	3.26004	1.334	0.903364	0.452925	0.51796	1.50863
4	0.681088	1.36099	2.61739	2.13306	0.481223	0.669173	0.550343	0.361079	0.440391	0.506883	0.464221				0.716193	1.17294	2.98921	0.315394	1.3129	0.531891	0.454155	2.40549	3.01193	2.38681	0.640971	0.599036	0.300742	1.78438
5	0.73797	1.77143	2.27252	1.15042	0.336794	0.478307	0.494627	0.379369	0.584381	0.432142	0.426824				0.627543	0.719656	1.41187	0.542639	3.15276	0.452304	0.365438	3.01945	3.0584	1.75876	0.583089	0.379002	0.457984	1.61613
6	0.566139	1.41267	2.08999	0.921236	0.326801	0.49152	0.441613	0.809386	0.487465	0.539889	0.488601				0.537104	0.831786	0.942321	0.22945	0.742558	0.474627	0.431543	2.31712	3.01325	1.3836	0.622801	0.421403	0.38586	1.64132
7	0.059319	1.71758	2.2832	0.848608	0.289966	0.316486	0.411764	0.577621	0.405051	0.532626	0.446796				0.475808	1.0007	1.22658	0.191283	1.16114	0.493728	0.367146	1.69582	3.10995	1.62926	0.354823	0.240433	0.265644	1.19243
8	0.462853	1.06698	1.24415	1.14183	0.296263	0.293469	0.391287	0.798637	0.414783	0.653035	0.425911				0.830436	0.619773	1.08533	0.174746	0.558694	0.378586	0.335863	2.1533	2.77051	1.34926	0.377354	0.348258	0.191608	1.02078
9	0.562303	0.853982	1.40434	1.34507	0.351531	0.310764	0.449683	0.945576	0.341397	0.123333	0.485213				0.365171	0.630361	1.03899	0.284552	0.861289	0.347158	0.287963	2.07167	3.72448	1.39199	0.257364	0.327384	0.155339	0.815304
10	0.536011	0.959976	1.25454	1.39908	0.325944	0.269903	0.325752	0.547643	0.230664	0.067242	0.395282				0.526876	0.796302	1.28924	0.2404	0.184353	0.358916	0.332988	2.14819	3.57201	1.65715	0.430627	0.336885	0.196833	0.840157
11	0.390757	1.12746	1.3746	0.911239	0.274128	0.273608	0.328336	0.657026	0.480052	0.096594	0.438179				0.396742	0.806132	1.93263	0.288214	0.512947	0.385384	0.298243	2.27262	3.48955	1.34112	0.511274	0.280467	0.174444	0.755112
12	0.30719	0.906417	1.93947	0.731291	0.246194	0.457707	0.333449	0.535521	0.511726	0.113972	0.404852				0.507058	0.585303	1.50825	0.22212	0.487256	0.464568	0.316548	2.7575	3.59805	1.95289	0.577166	0.369929	0.186817	0.803449
13	0.51636	1.05986	1.59	0.628694	0.242085	0.432327	0.305174	1.04384	0.660925	0.055036	0.443689				0.489097	0.518562	0.835276	0.187826	0.24985	0.515287	0.290426	2.60072	3.98854	2.75214	0.348472	0.276504	0.184775	1.11917
14	0.468921	1.35212	1.46532	0.597548	0.235042	0.37083	0.286053	0.544688	0.631309	0.104511	0.444606				0.868899	0.548098	0.625795	0.182479	0.192631	2.76607	0.312843	3.05398	4.32324	0.458367	0.395326	0.343611	0.183297	1.36576
15	0.590403	1.2496	1.91101	0.820513	0.261246	0.296354	0.475175	0.718156	0.781422	0.129614	0.406543				0.540725	0.555975	0.769852	0.260269	1.04403	3.09955	0.291718	2.3412	3.30687	0.413803	0.309075	0.275993	0.143194	2.42513
16	0.58304	1.17021	1.58017	0.455817	0.203766	0.304493	0.426038	0.665844	0.710997	0.141811	0.412588				1.19233	0.522494	0.562882	0.204069	0.501303	2.4998	0.328425	2.66956	4.20822	0.670821	0.391569	0.568064	0.228231	3.78761
17	0.441	1.16826	1.30521	0.591824	0.230591	0.479849	0.416636	0.451559	0.748541	0.117958	0.423578				0.957148	0.481747	0.54241	0.175377	0.395908	1.67819	0.314537	2.33156	3.52951	0.507833	0.425278	0.405211	0.168308	3.46694
18	0.455848	1.06369	1.39936	1.08549	0.24301	0.49931	0.501327	0.896022	0.648192	0.461556	0.462448				0.833252	0.511175	0.484623	0.171597	0.279561	2.29531	0.384799	2.02817	3.06421	0.382264	0.487179	0.396057	0.25895	2.61198
19	0.472964	1.17912	1.65322	0.923611	0.268405	0.466557	0.697396	0.724611	0.779124	0.459892	0.441568				0.975094	0.527462	0.482328	0.224997	0.541692	1.81422	0.352076	1.93256	2.71542	0.434995	0.495779	0.547831	0.378403	1.85552
20	0.510338	1.04673	2.05617	0.70857	0.306849	0.847257	0.567838	0.528817	0.69427	0.519733	0.532859				0.828726	0.47406	0.422082	0.2405	0.433197	1.70428	0.411397	2.14425	2.25543	0.402729	0.428677	0.467589	0.294392	1.48349
