# Supplementary material for: Continuous cholinergic-dopaminergic updating in the nucleus accumbens underlies approaches to reward-predicting cues
Source: Nat Commun. 2022 Dec 24;13:7924. doi: 10.1038/s41467-022-35601-x (PMC9789106; doi:10.1038/s41467-022-35601-x)
Supplement: Supplementary file 4 — Source Data [file 41467_2022_35601_MOESM4_ESM.zip › Data Source_Supp Figure4.xlsx]

## Sheet: S-Figure 4a
Supp Figure 4a.	Approach behaviours to CS in male and female control littermate mice during CS presentation
Approaches to CS during CS presentation (seconds per trial)
Sessions 1-10: acquisition. Sessions 11-20: Reversal
	males																										females
	Contingency: CS+		Genotype: Control littermates										Contingency: CS-															Contingency: CS+		Genotype: Control littermates										Contingency: CS-
Session	mouse 1	mouse 2	mouse 3	mouse 4	mouse 5	mouse 6	mouse 7	mouse 8	mouse 9	mouse 10	mouse 11	mouse 12	mouse 1	mouse 2	mouse 3	mouse 4	mouse 5	mouse 6	mouse 7	mouse 8	mouse 9	mouse 10	mouse 11	mouse 12			Session	mouse 1	mouse 2	mouse 3	mouse 4	mouse 5	mouse 6	mouse 7	mouse 8	mouse 9	mouse 10	mouse 11	mouse 12	mouse 1	mouse 2	mouse 3	mouse 4	mouse 5	mouse 6	mouse 7	mouse 8	mouse 9	mouse 10
1	0.26385	0.4655	0.76615	0.6618	1.3791	1.73313	0.63175	1.4472	0.86395	1.02565	2.93784	1.01623	0.697421	1.6159	1.9411	1.12093	0.6584	1.99133	1.69655	1.73685	0.8642	1.03535	3.33989	1.38606			1	0.733941	0.9231	1.2043	0.20545	1.5589	0.14421	3.17884	0.289385	1.3859	1.9903	1.85006	0.76955	1.54177	1.54625	0.551895	0.8516	3.85595	1.35224	1.37167	1.24736	0.38175	1.3301
2	0.6234	0.13945	0.9589	0.6488	1.71375	1.2398	0.24925	0.320765	0.91485	0.6619	1.9378	1.0236	0.20755	0.46485	0.2526	2.01789	0.60165	2.68871	0.3569	0.245062	1.0985	0.2849	3.77705	1.9204			2	0.3306	0.02775	0.3884	0.00595	0.56155	1.82431	2.46075	0	1.76105	1.7915	0.33665	0.26255	0.98795	0.2194	0.0285	0.47565	2.49758	0.610083	1.1058	0.0206364	0.38775	1.5855
3	1.23945	0.3734	2.20505	0	0.19415	1.13355	0.99075	0.228	0.04795	1.27755	3.15765	0.6907	0.4246	0.7758	0.39325	0.73525	0.2727	0.1155	0.16255	0.0592	0.00375	0.24885	2.23905	0.7954			3	0.17475	0.1247	0.35095	0.06595	0.761944	1.36112	2.15925	0.0250625	2.49245	1.25905	0.4385	0.11535	0.1729	0.06205	0.3027	0.31125	1.40068	2.54875	0.8136	0.698667	0.2043	0.83845
4	2.4654	1.4639	0.8201	0.2888	0.61995	0.73365	2.02595	0.40475	0.00975	2.5751	0.6782	1.3178	0.7117	0.6861	0.33345	0.78075	1.3997	0.97745	0.5504	0.0698	0.0405	0.312	0.8313	0.56115			4	1.53145	0	0.55265	0.10355	0.67285	2.42136	2.64845	1.8335	3.0193	4.33525	0.581722	0.321	0.9858	0.12955	0	0.1857	0.826	1.254	0.9899	0.1245	1.0242	1.31
5	1.3686	2.77565	1.91555	0.64745	1.8039	1.0981	2.302	1.02305	0.00825	1.535	0	1.1646	1.0754	0.16715	0.2455	0.34865	0.48475	0.67945	1.4702	0.50525	0.2285	1.1467	0.96745	0.6028			5	2.27155	0	0.63725	0.045	1.24825	1.29754	1.72655	2.3725	3.1977	4.11325	0.4885	0.15745	0.839	0.1794	0.38625	0.16885	1.5657	2.61909	1.3963	0.62975	0.57895	0.81595
6	1.93495	1.59537	3.33665	0.22275	1.6217	1.9908	2.3379	0.50105	0	1.15405	0	1.54665	1.1928	0.180235	0.559	0.23235	1.47505	0.3225	1.6503	0.36215	0.96255	1.06205	1.34585	2.38665			6	0.9533	0	1.2279	0	2.39372	1.00385	2.61455	2.9242	2.8599	4.53375	0.87545	0.07715	0.9228	0.5006	0.5494	0.5825	1.42641	0.2901	0.8945	0.6013	0.98385	0.3095
7	2.0843	3.5021	3.24495	0.82765	2.51555	1.623	1.8741	0.3822	0.00075	0.64955	0	0.7523	0.4707	0.23195	0.66825	0.0526	0.8468	2.261	1.3156	0.189	0.51615	0.74415	1.0107	0.00225			7	0.3575	0	1.2135	0.5455	3.28345	1.19467	3.52235	1.74055	2.98585	3.5035	0.94925	0	1.1089	0.20195	0.6208	0.33105	2.3628	1.33412	0.8754	0.2602	0.8516	0.8402
8	1.74585	3.97155	4.52865	1.15305	3.55315	2.5215	2.28675	0.87175	0.00075	1.31835	3.4883	0.60975	0.8	0.68395	0.3309	0.3863	1.37715	1.57835	1.22025	0.7762	0.64955	0.3584	1.6862	0.5523			8	0.1912	0.3902	1.19315	0.42205	2.654	1.25065	2.4042	3.78437	2.97385	3.85665	1.06025	1.9018	0.5921	0.83115	0.15505	0.5792	1.10685	1.02553	1.1025	1.30593	0.6281	0.81905
9	1.85475	4.5568	3.45715	0.7222	2.4512	3.5099	2.62695	1.6042	0.015	0.85165	3.54495	0.932	1.11125	1.01615	0.31525	1.0109	1.7623	1.98285	1.0844	0.23925	0.23465	0.4387	1.7577	0.39515			9	0.43845	0.608	1.02395	0.3662	2.29105	1.75982	2.92515	2.80905	3.575	3.57155	1.0941	0.3068	0.54635	0.4018	1.0117	0.79915	1.56335	0.624267	1.0167	0.79545	0.2771	0.7419
10	2.18465	3.1228	3.10465	0.528	3.97655	2.8229	2.0337	1.9924	1.5943	1.06655	0	0.61645	1.1407	0.2823	0.2217	0.66775	1.2483	2.2013	0.92955	0.43505	1.12515	0.9001	2.29985	0.67385			10	0.26605	0	1.3614	0.4695	2.65285	1.1364	1.62445	2.28045	3.37185	2.98445	2.06945	0.26905	1.17745	0.5612	0.58035	0.87725	0.88375	0.465	0.9256	0.22805	0.3777	0.195
11	2.4474	0.82015	0.2529	1.63515	1.69685	2.60521	1.43575	0.3752	1.1364	1.15965	3.1936	0.3756	1.21145	3.1422	2.3007	3.1254	2.6058	2.78421	1.98945	2.1365	0.8109	1.30785	0	0.26455			11	0.7114	0.95605	0.33525	0.46945	2.28725	0.3076	1.8388	0.8734	2.39185	0.42735	1.08215	0.9561	0.77875	0	0.189	0.2445	3.02415	2.86455	1.3069	2.45165	2.11285	3.3059
12	3.7868	1.16235	0.9769	0.7868	0.68965	2.84512	2.56365	0.06075	0.7628	1.4346	3.3556	0.52935	0.65325	2.57275	0.81665	1.19345	3.35645	2.308	1.75315	1.14925	2.5582	2.05005	0.41385	0.3584			12	0.67805	0.3419	0.5577	0.3461	3.96415	1.33095	1.70645	0.231	2.20495	0.9907	0.3482	0.73815	1.9214	0.144	0.57135	0.67395	2.3306	1.29735	2.10955	2.68465	1.74845	3.00475
13	3.92765	2.18475	1.0618	0.65685	1.89205	2.1513	3.36855	1.7701	0.82995	1.37615	3.3421	0.8443	0.76405	1.6455	1.26455	1.11735	1.36475	3.21053	1.0509	0.242	1.30415	1.72475	0.9594	1.07565			13	1.64805	0.3379	0.0143	0.9985	3.0595	1.13315	2.0591	0.7025	3.2843	0.37185	0.68745	0.35035	2.54725	0.28625	0.8288	0.66525	0.95665	0.96495	1.60065	1.5032	0.88835	3.36215
14	3.94585	3.0889	1.47735	0.6327	1.70725	2.26565	4.7208	2.0747	0.34555	2.10425	2.06065	0.6635	0.7317	1.2457	0.39295	0.7748	1.50789	2.0216	1.0376	0.5611	1.52935	1.982	0.7975	0.63535			14	2.858	1.6958	0.0356	1.53495	4.25925	1.4715	1.4177	0.7662	3.63905	0.9156	0.9709	0.44535	1.866	0.1884	0.20175	0.1679	0.84545	1.13938	1.67045	1.21345	1.0601	3.8342
15	4.6724	3.3309	1.7302	0.5303	0.96695	1.82065	7.9591	2.4095	0.2262	5.26915	3.4325	0.9071	0.69015	1.2618	0.68925	1.39265	1.433	2.0639	0.99355	1.03815	1.236	1.7988	0.492	0.5923			15	2.10385	2.8556	0.3045	0.5075	4.6184	2.1905	0.2816	1.4237	3.29615	1.28845	0.6098	0.5427	1.8425	0.51725	0.3805	0.23985	0.8748	1.49237	0.860278	1.67235	1.12805	1.8606
16	4.88705	3.40655	2.35645	0.85575	3.24605	1.42005	7.3771	3.70875	0.5767	3.6954	2.5385	0.7122	0.6212	1.2331	1.80205	0.7564	0.2403	1.49515	0.31025	0.451	0.98295	2.7097	1.45925	0.4326			16	1.67195	2.2109	0.7867	0.639	4.39	2.9658	0.86175	1.30407	4.28975	2.10705	0.96845	0.48535	1.48695	0.46425	0.23255	0.4027	0.943846	1.2739	1.27865	1.75329	1.02325	1.9996
17	3.90265	2.48625	2.11615	0.9447	1.6809	1.5739	7.01205	2.63565	0.59275	2.74455	2.48155	0.8355	0.45275	1.09045	1.0868	0.275	0.55415	3.43955	1.263	1.0897	0.3963	2.4785	1.0437	0.1166			17	2.3819	2.84195	0.4602	0.6789	3.8074	1.47735	1.6772	0.197937	3.2731	3.2502	0.2318	0.703	1.2804	0.33525	0.3959	0.3573	0.7212	1.50019	1.85075	1.08847	0.71855	1.2064
18	3.72635	2.60645	2.135	1.28978	2.8106	1.80325	7.3226	2.1543	0.3163	3.1682	3.5132	0.60595	1.0848	1.25095	0.3557	1.03843	0.56885	2.0933	0.9456	0.8538	1.29625	1.6953	1.20055	0.60645			18	1.58695	2.74145	0.2121	0.69945	5.18	1.41133	1.09195	0.0015	3.1785	2.8987	4.35135	1.27725	0.76175	0.3839	0.4769	0.31625	0.84205	1.91033	1.51575	0.98745	0.88305	1.11995
19	3.26615	2.63125	1.7896	0.1122	1.70035	1.6997	7.31165	2.3948	0.86005	2.77155	2.71525	0.25185	1.2639	1.4443	0.6466	0.9358	0.8734	1.69645	0.5764	0.8733	0.6506	3.155	1.00645	0.93055			19	1.45765	2.0905	0.30335	1.3465	5.98625	0.656692	1.05645	0.460143	2.86405	3.2772	3.6029	0.790778	1.16645	0.18665	0.16115	0.74365	1.245	2.16192	1.1685	0.904167	0.9123	1.48185
20	3.763	1.97115	1.75765	0.23905	1.03385	2.19015	6.4743	2.78635	0.90855	4.83825	2.8084	0.9354	0.79375	1.11665	0.8753	0.38645	0.80005	2.05655	0.61685	0.2608	1.3364	1.75645	0.35435	0.4123			20	1.70655	1.59355	0.11245	0.27445	5.8047	1.02325	1.22685	0.0228823	4.12985	3.8019	3.4008	0.26705	1.8442	0.6846	0.2856	0.53255	0.7837	2.05065	1.5514	0.755	0.4608	1.5082
Delta (CS+ - CS-)
	males												females
	Contingency: delta		Genotype: Control littermates										Contingency:delta		Genotype: Control littermates
Session	mouse 1	mouse 2	mouse 3	mouse 4	mouse 5	mouse 6	mouse 7	mouse 8	mouse 9	mouse 10	mouse 11	mouse 12	mouse 1	mouse 2	mouse 3	mouse 4	mouse 5	mouse 6	mouse 7	mouse 8	mouse 9	mouse 10	mouse 11	mouse 12
1	-0.433571	-1.1504	-1.17495	-0.459129	0.7207	-0.2582	-1.0648	-0.28965	-0.00025	-0.0097	-0.402047	-0.369824	-0.807824	-0.62315	0.652405	-0.64615	-2.29705	-1.20802	1.80717	-0.957979	1.00415	0.6602	-0.435588	-0.41345
2	0.41585	-0.3254	0.7063	-1.36909	1.1121	-1.44891	-0.10765	0.0757022	-0.18365	0.377	-1.83925	-0.8968	-0.65735	-0.19165	0.3599	-0.4697	-1.93603	1.21422	1.35495	-0.0206364	1.3733	0.206	-0.85905	-0.14835
3	0.81485	-0.4024	1.8118	-0.73525	-0.07855	1.01805	0.8282	0.1688	0.0442	1.0287	0.9186	-0.1047	0.00185	0.06265	0.04825	-0.2453	-0.63874	-1.18762	1.34565	-0.673604	2.28815	0.4206	0.30705	-0.0987
4	1.7537	0.7778	0.48665	-0.49195	-0.77975	-0.2438	1.47555	0.33495	-0.03075	2.2631	-0.1531	0.75665	0.54565	-0.12955	0.55265	-0.08215	-0.15315	1.16736	1.65855	1.709	1.9951	3.02525	0.272778	0.15675
5	0.2932	2.6085	1.67005	0.2988	1.31915	0.41865	0.8318	0.5178	-0.22025	0.3883	-0.96745	0.5618	1.43255	-0.1794	0.251	-0.12385	-0.31745	-1.32155	0.33025	1.74275	2.61875	3.2973	-0.9803	-0.09055
6	0.74215	1.41513	2.77765	-0.0096	0.14665	1.6683	0.6876	0.1389	-0.96255	0.092	-1.34585	-0.84	0.0305	-0.5006	0.6785	-0.5825	0.96731	0.71375	1.72005	2.3229	1.87605	4.22425	-0.34035	-0.5881
7	1.6136	3.27015	2.5767	0.77505	1.66875	-0.638	0.5585	0.1932	-0.5154	-0.0946	-1.0107	0.75005	-0.7514	-0.20195	0.5927	0.21445	0.92065	-0.139451	2.64695	1.48035	2.13425	2.6633	0.3919	-0.79915
8	0.94585	3.2876	4.19775	0.76675	2.176	0.94315	1.0665	0.09555	-0.6488	0.95995	1.8021	0.05745	-0.4009	-0.44095	1.0381	-0.15715	1.54715	0.225124	1.3017	2.47844	2.34575	3.0376	0.48975	1.7894
9	0.7435	3.54065	3.1419	-0.2887	0.6889	1.52705	1.54255	1.36495	-0.21965	0.41295	1.78725	0.53685	-0.1079	0.2062	0.01225	-0.43295	0.7277	1.13556	1.90845	2.0136	3.2979	2.82965	0.3252	-0.70275
10	1.04395	2.8405	2.88295	-0.13975	2.72825	0.6216	1.10415	1.55735	0.46915	0.16645	-2.29985	-0.0574	-0.9114	-0.5612	0.78105	-0.40775	1.7691	0.6714	0.69885	2.0524	2.99415	2.78945	1.7748	-0.51155
11	1.23595	-2.32205	-2.0478	-1.49025	-0.90895	-0.179	-0.5537	-1.7613	0.3255	-0.1482	3.1936	0.11105	-0.06735	0.95605	0.14625	0.22495	-0.7369	-2.55695	0.5319	-1.57825	0.279	-2.87855	0.7785	-0.34405
12	3.13355	-1.4104	0.16025	-0.40665	-2.6668	0.537118	0.8105	-1.0885	-1.7954	-0.61545	2.94175	0.17095	-1.24335	0.1979	-0.01365	-0.32785	1.63355	0.0336	-0.4031	-2.45365	0.4565	-2.01405	-0.9746	0.05405
13	3.1636	0.53925	-0.20275	-0.4605	0.5273	-1.05923	2.31765	1.5281	-0.4742	-0.3486	2.3827	-0.23135	-0.8992	0.05165	-0.8145	0.33325	2.10285	0.1682	0.45845	-0.8007	2.39595	-2.9903	-0.38665	-0.6145
14	3.21415	1.8432	1.0844	-0.1421	0.199355	0.24405	3.6832	1.5136	-1.1838	0.12225	1.26315	0.02815	0.992	1.5074	-0.16615	1.36705	3.4138	0.332125	-0.25275	-0.44725	2.57895	-2.9186	0.31	-0.48725
15	3.98225	2.0691	1.04095	-0.86235	-0.46605	-0.24325	6.96555	1.37135	-1.0098	3.47035	2.9405	0.3148	0.26135	2.33835	-0.076	0.26765	3.7436	0.698132	-0.578678	-0.24865	2.1681	-0.57215	0.06315	-0.60545
16	4.26585	2.17345	0.5544	0.09935	3.00575	-0.0751	7.06685	3.25775	-0.40625	0.9857	1.07925	0.2796	0.185	1.74665	0.55415	0.2363	3.44615	1.6919	-0.4169	-0.449219	3.2665	0.10745	0.42525	-0.5939
17	3.4499	1.3958	1.02935	0.6697	1.12675	-1.86565	5.74905	1.54595	0.19645	0.26605	1.43785	0.7189	1.1015	2.5067	0.0643	0.3216	3.0862	-0.022835	-0.17355	-0.890529	2.55455	2.0438	0.134747	0.21495
18	2.64155	1.3555	1.7793	0.251349	2.24175	-0.29005	6.377	1.3005	-0.97995	1.4729	2.31265	-0.0005	0.8252	2.35755	-0.2648	0.3832	4.33795	-0.499	-0.4238	-0.98595	2.29545	1.77875	3.9979	0.55395
19	2.00225	1.18695	1.143	-0.8236	0.82695	0.00325	6.73525	1.5215	0.20945	-0.38345	1.7088	-0.6787	0.2912	1.90385	0.1422	0.60285	4.74125	-1.50522	-0.11205	-0.444024	1.95175	1.79535	3.27285	0.2155
20	2.96925	0.8545	0.88235	-0.1474	0.2338	0.1336	5.85745	2.52555	-0.42785	3.0818	2.45405	0.5231	-0.13765	0.90895	-0.17315	-0.2581	5.021	-1.0274	-0.32455	-0.732118	3.66905	2.2937	3.1629	-0.41835
[truncated: 2 more columns]

## Sheet: S-Figure 4b
Supp Figure 4b.	Approach behaviours to CS in male and female VAChTcKO mice during CS presentation
Approaches to CS during CS presentation (seconds per trial)
Sessions 1-10: acquisition. Sessions 11-20: Reversal
	males																											females
	Contingency: CS+		Genotype: VGLUT3cKO										Contingency: CS-																Contingency: CS+		Genotype: VGLUT3cKO									Contingency: CS-
Session	mouse 1	mouse 2	mouse 3	mouse 4	mouse 5	mouse 6	mouse 7	mouse 8	mouse 9	mouse 10	mouse 11	mouse 12	mouse 1	mouse 2	mouse 3	mouse 4	mouse 5	mouse 6	mouse 7	mouse 8	mouse 9	mouse 10	mouse 11	mouse 12				Session	mouse 1	mouse 2	mouse 3	mouse 4	mouse 5	mouse 6	mouse 7	mouse 8	mouse 9	mouse 10	mouse 11	mouse 1	mouse 2	mouse 3	mouse 4	mouse 5	mouse 6	mouse 7	mouse 8	mouse 9	mouse 10
1	1.8626	0.2856	1.02756	1.39588	2.53755	1.6644	2.22531	0.768	0.743647	0.681556	1.0397	1.5502	2.68715	0.2682	2.35887	1.78373	1.28175	1.6778	1.07387	1.75975	0.69025	2.63469	2.01315	1.08315				1	0.673625	1.96555	0.4925	0.26	0.338286	0.414867	0.574545	0.758667	0.368077	1.97571	0.363167	1.155	3.03283	0.54965	1.95208	1.03433	1.40686	1.05656	0.9534	1.92861	1.35957
2	2.206	0.03075	0.6136	0.93605	0.12835	2.02695	1.12931	0.8038	0.47015	0.3477	0.33665	1.2848	1.51935	0.5739	3.05938	0.59715	1.00465	0.90455	0.867833	1.33355	0.22465	1.3026	0.9268	0.77985				2	0.70075	0.64655	0.89875	1.00271	1.42091	0.97335	0	3.67067	1.20465	0.04125	0.1169	2.80236	2.8817	0.45965	2.60875	3.3529	1.0912	0.739455	0.490667	0.9582	0.275722
3	1.7536	0.012	1.22007	0.45515	0.57435	1.4929	0.4896	1.32265	0.45005	1.6389	0.1694	1.31775	1.99255	0.2318	2.11615	0.9525	0.62625	0.9563	0.80545	0.52525	0.3557	0.65455	0.82955	1.69635				3	0.7155	2.88235	0	1.21016	2.0489	1.4465	0.00375	1.6134	1.0417	0	0.4162	0.267083	1.36485	0.1769	1.20184	1.8814	1.0925	0.67305	1.782	1.18395	0.13715
4	1.6602	0.10715	1.12527	0.6093	1.49575	1.57955	0.46325	1.70355	0.932	2.91655	0.52425	1.5952	1.2806	0.21225	2.6565	0.8189	0.09355	0.5703	0.9188	0.30515	0.6474	0.58195	0.221	1.10665				4	0.06075	4.858	0	0.13945	1.54965	1.0045	0.23925	3.67191	0.63055	0	0.2869	0.5461	2.696	0.51335	0.04425	1.19675	0.8369	0.53265	0.303667	1.0343	0.0936
5	2.70965	0.23565	2.425	3.2066	0	2.6602	2.9691	2.54385	2.424	2.89605	0.27655	2.48965	1.45445	0.36885	2.56753	0.34825	0.54855	0.7195	0.87795	0.48305	1.70112	0.62255	0.00075	0.9331				5	0.1491	4.53265	0	0.72355	3.0989	0.8376	0	1.929	0.9786	0.1687	0.4919	1.2272	1.9696	0.39765	0.5765	1.16874	0.7337	0.43145	0.777167	0.80035	0.03885
6	3.4625	0.23085	2.04217	1.4361	0	2.68455	3.0394	1.229	3.759	2.26375	0.1815	2.74045	0.52965	0.5921	0.886687	0.5931	1.42285	2.2158	0.523	0.78025	0.9098	0.66395	0.4327	0.57715				6	0.6533	4.4801	0	0.22795	3.0735	1.69395	0.14945	2.94275	1.0815	0.2009	0.47655	1.17015	1.50375	0.4017	0.02255	1.20685	0.2757	0.02775	0.859071	1.0346	0.08705
7	3.45155	0.21515	2.81	2.0585	0	2.5864	2.3081	0.97715	2.8301	1.64735	0.61845	2.505	0.7161	0.29345	4.333	1.5487	1.25065	2.7047	1.03065	0.75695	1.2215	1.31385	0.13845	0.98355				7	0.63275	1.8713	0	0.58115	3.15389	1.9588	0.15195	2.8479	1.8646	1.5447	0.55905	1.13865	1.97755	0.8832	0.3927	1.09353	0.6068	0.2559	0.7833	0.8442	0.10205
8	3.1814	0.29745	1.97881	3.77165	0	2.1811	2.3361	2.47255	3.71145	3.30445	0.6951	1.3576	1.6912	0.61125	1.16419	1.39825	1.09385	2.04435	2.1344	0.56095	0.4973	0.874	0.46725	0.384				8	0.9256	2.60035	3.648	0.4758	2.0203	2.5341	0.190947	3.32375	1.68815	2.1702	1.0612	1.48925	3.06295	1.17325	0.79745	2.1931	0.8857	0.500222	0.46025	1.2579	0.34195
9	3.83855	0.00525	2.97863	2.8787	2.7257	2.4121	1.79785	1.9677	3.6231	3.9975	0.94435	1.8359	2.15875	0.28495	1.79881	0.92705	1.5804	1.9741	2.58225	0.71055	0.5889	0.7621	0.25105	0.43805				9	1.39525	2.95355	5.28585	0.3831	3.095	4.0141	0.1696	4.57669	0.9201	2.0691	0.9331	1.09495	4.1355	0.761	0.50105	2.25065	0.3137	0.4448	0.2348	1.3634	0.7137
10	4.1007	1.22555	3.28772	3.57465	0	2.6513	3.04005	3.1772	3.245	1.0149	0.318	1.8829	1.9067	1.04885	2.31171	1.40235	1.2511	2.2134	1.9756	0.84385	0.66805	0.6476	0.7433	0.09345				10	2.8202	3.7775	0	0.0906	2.33685	1.7929	0.1905		1.48595	1.98395	1.89285	1.28415	5.4649	0.7016	0.55715	2.77945	0.12065	0.671		1.82505	0.6924
11	2.5589	0.7724	2.9872	2.7582	1.02295	3.4649	1.746	1.2651	0.77985	1.3811	0.46335	0.0525	3.00865	0.39665	2.6951	3.1671	0	1.61515	2.4261	3.2404	2.90115	3.53835	0.2751	3.09605				11	2.1691	4.19575	1.51525	0.84635	3.26255	0.45175	0.127286	0.67015	2.42765	1.0638	1.0289	2.17355	2.51735		0.1113	1.4261	3.6632	0.0111667	2.6347	1.76475	0.9135
12	3.47395	1.1191	2.1841	2.1946	3.035	5.0893	2.6444	1.2867	0.9155	1.5776	0.00225	1.5139	2.4176	1.3045	1.83825	1.5973	2.6419	1.38735	2.1195	1.5866	2.22515	2.227	0.11175	3.2755				12	3.2854	5.46585	1.3093	0	2.2299	1.112	0.5189	0.70245	2.4612	1.84875	0.2936	1.519	2.17455	1.29785	0.0285	1.3141	1.44135	0.3485	2.45935	1.7722	1.57455
13	3.613	0.2501	1.92365	3.57475	2.2178	4.968	2.1833	2.50145	1.38275	3.42305	0	1.73205	1.5052	1.6532	3.57435	2.54965	1.37305	1.26755	1.63655	0.9516	1.45865	0.8194	0.05255	3.57595				13	3.41875	5.38255	0.90095	0.74665	3.29295	2.8106	0.75095	0.805294	3.9351	1.16975	0.2533	1.1834	1.1154	0.7983	0.84145	1.33235	1.50405	0.54425	3.91581	1.49025	1.95005
14	3.5781	0.02035	2.26778	4.0753	3.22765	6.43905	0	5.505	1.7484	2.9164	0.00075	1.51075	1.90235	1.14075	2.76911	3.04455	1.27685	1.69625	0	0.5025	0.66615	0.7512	0.3591	2.37075				14	5.11815	6.17595	1.0334	1.51765	5.43385	2.1316	0.9071	0.9693	4.63975	1.24815	0.00225	0.43395	0.81695	0.70855	1.5588	0.71665	1.75725	1.0084	3.17055	0.5971	1.23275
15	3.16735	0.00075	4.29105	5.13995	2.2217	5.3827	4.03785	4.555	2.45195	3.25015	0.2953	2.9888	1.5594	0.91685	2.32574	0.99795	0.6261	1.0408	1.12435	0.69325	1.03435	0.2086	0.2664	1.5986				15	5.6966	6.31865	2.27155	0.56795	1.85944	2.53885	0.6567	1.07414	5.2018	1.78285	0	0.7173	0.91495	0.82665	0.9948	0.437733	0.50245	2.4624	2.12064	1.2493	0.6731
16	3.40665	0.039	3.61056	3.29925	2.37075	6.82175	2.9969	3.65665	2.26045	3.54095	0.387	2.4839	1.487	1.1681	1.92494	1.3818	1.15845	0.94775	2.2194	1.43665	0.69835	1.4144	0.255	2.48915				16	3.64105	4.86495	2.1399	3.4883	2.82485	1.33965	0.78405	1.29093	3.75685	1.83635	0.12225	0.81805	0.93225	0.71445	0.92545	0.43725	1.40533	1.0111	2.66862	1.3446	0.6348
17	3.83505	0.04125	3.19842	3.74095	3.12035	6.53725	4.6169	4.95295	3.24265	3.836	1.1844	2.84775	1.5349	0.5766	2.16924	0.50235	0.59825	0.91375	1.11295	1.34825	0.45655	2.84925	0.40505	1.51665				17	3.73615	2.68113	1.14455	1.9544	2.49325	3.7147	1.23675	1.07493	3.53725	1.50035	0.0772	0.4846	0.001875	0.69215	0.4576	0.66045	0.953	1.01245	2.19836	1.58885	1.0353
18	3.7589	0.297	0.1375	5.5999	2.8582	8.09195	4.6036	3.16355	3.83435	4.804	0.02995	3.9401	1.2943	0.1877	4.08031	0.1687	0.7214	0.8379	1.6399	0.8537	1.10205	1.23185	0.12925	1.1439				18	5.05575	6.97095	0.879	1.91333	1.33435	4.75685	0.717375	2.48785	0.53275	2.5527	0.49605	0.7762	1.11735	1.2712	1.19382	0.85735	0.994	0.772143	1.68437	3.2104	0.2266
19	3.85225	0.6071	0.715714	3.77105	1.97365	3.81835	5.2521	3.26315	3.9853	4.7905	0.26085	3.90055	1.8336	0.003	2.63469	0.45415	1.2997	2.1812	1.16485	0.6345	0.3439	0.5917	0.00595	0.64715				19	6.00421	7.3056	0.79235	2.71745	1.9164	0.4801	1.63027	1.8116	1.1322	2.9899	0.61295	0.852316	1.05685	0.2752	0.7067	0.18825	1.1468	0.401214	1.8095	0.9977	0.21145
20	3.4675	0.18665	0.399154	4.06995	2.15745	7.5975	4.74635	3.1589	3.6283	4.90485	0.3119	3.7699	1.9021	0.79515	3.0035	0.74325	0.5873	1.37015	0.6393	1.0753	0.82175	0.88715	0.1004	1.32505				20	4.9801	5.66855	0.7208	2.24263	1.34495	2.6734	0.3436	1.58675	0.5872	2.9202	0.9772	0.46335	0.2961	1.5046	0.731294	0.60765	1.0537	0.99195	1.5135	0.681	0.34795
Delta (CS+ - CS-)
	males												females
	Contingency: delta		Genotype: VGLUT3cKO										Contingency:delta		Genotype: VGLUT3cKO
Session	mouse 1	mouse 2	mouse 3	mouse 4	mouse 5	mouse 6	mouse 7	mouse 8	mouse 9	mouse 10	mouse 11	mouse 12	mouse 1	mouse 2	mouse 3	mouse 4	mouse 5	mouse 6	mouse 7	mouse 8	mouse 9	mouse 10	mouse 11
1	-0.82455	0.0174	-1.33132	-0.387851	1.2558	-0.0134	1.15145	-0.99175	0.0533971	-1.95313	-0.97345	0.46705	-0.481375	-1.06728	-0.05715	-1.69208	-0.696047	-0.99199	-0.482011	-0.194733	-1.56054	0.616143	-0.15906
2	0.68665	-0.54315	-2.44577	0.3389	-0.8763	1.1224	0.261475	-0.52975	0.2455	-0.9549	-0.59015	0.50495	-2.10161	-2.23515	0.4391	-1.60604	-1.93199	-0.11785	-0.739455	3.18	0.24645	-0.23447	-0.4666
3	-0.23895	-0.2198	-0.896083	-0.49735	-0.0519	0.5366	-0.31585	0.7974	0.09435	0.98435	-0.66015	-0.3786	0.448417	1.5175	-0.1769	0.008316	0.1675	0.354	-0.6693	-0.1686	-0.14225	-0.13715	0.30215
4	0.3796	-0.1051	-1.53123	-0.2096	1.4022	1.00925	-0.45555	1.3984	0.2846	2.3346	0.30325	0.48855	-0.48535	2.162	-0.51335	0.0952	0.3529	0.1676	-0.2934	3.36824	-0.40375	-0.0936	0.21415
5	1.2552	-0.1332	-0.142533	2.85835	-0.54855	1.9407	2.09115	2.0608	0.722875	2.2735	0.2758	1.55655	-1.0781	2.56305	-0.39765	0.14705	1.93016	0.1039	-0.43145	1.15183	0.17825	0.12985	0.2948
6	2.93285	-0.36125	1.15548	0.843	-1.42285	0.46875	2.5164	0.44875	2.8492	1.5998	-0.2512	2.1633	-0.51685	2.97635	-0.4017	0.2054	1.86665	1.41825	0.1217	2.08368	0.0469	0.11385	0.1998
7	2.73545	-0.0783	-1.523	0.5098	-1.25065	-0.1183	1.27745	0.2202	1.6086	0.3335	0.48	1.52145	-0.5059	-0.10625	-0.8832	0.18845	2.06036	1.352	-0.10395	2.0646	1.0204	1.44265	0.4532
8	1.4902	-0.3138	0.814625	2.3734	-1.09385	0.13675	0.2017	1.9116	3.21415	2.43045	0.22785	0.9736	-0.56365	-0.4626	2.47475	-0.32165	-0.1728	1.6484	-0.309275	2.8635	0.43025	1.82825	0.4877
9	1.6798	-0.2797	1.17981	1.95165	1.1453	0.438	-0.7844	1.25715	3.0342	3.2354	0.6933	1.39785	0.3003	-1.18195	4.52485	-0.11795	0.84435	3.7004	-0.2752	4.34189	-0.4433	1.3554	0.4384
10	2.194	0.1767	0.976016	2.1723	-1.2511	0.4379	1.06445	2.33335	2.57695	0.3673	-0.4253	1.78945	1.53605	-1.6874	-0.7016	-0.46655	-0.4426	1.67225	-0.4805	0	-0.3391	1.29155	1.1744
11	-0.44975	0.37575	0.2921	-0.4089	1.02295	1.84975	-0.6801	-1.9753	-2.1213	-2.15725	0.18825	-3.04355	-0.00445	1.6784	1.51525	0.73505	1.83645	-3.21145	0.116119	-1.96455	0.6629	0.1503	0.061
12	1.05635	-0.1854	0.34585	0.5973	0.3931	3.70195	0.5249	-0.2999	-1.30965	-0.6494	-0.1095	-1.7616	1.7664	3.2913	0.01145	-0.0285	0.9158	-0.32935	0.1704	-1.7569	0.689	0.2742	-0.68635
13	2.1078	-1.4031	-1.6507	1.0251	0.84475	3.70045	0.54675	1.54985	-0.0759	2.60365	-0.05255	-1.8439	2.23535	4.26715	0.10265	-0.0948	1.9606	1.30655	0.2067	-3.11052	2.44485	-0.7803	-1.3606
14	1.67575	-1.1204	-0.501327	1.03075	1.9508	4.7428	0	5.0025	1.08225	2.1652	-0.35835	-0.86	4.6842	5.359	0.32485	-0.04115	4.7172	0.37435	-0.1013	-2.20125	4.04265	0.0154	-0.34125
15	1.60795	-0.9161	1.96532	4.142	1.5956	4.3419	2.9135	3.86175	1.4176	3.04155	0.0289	1.3902	4.9793	5.4037	1.4449	-0.42685	1.4217	2.0364	-1.8057	-1.0465	3.9525	1.10975	-1.19895
16	1.91965	-1.1291	1.68562	1.91745	1.2123	5.874	0.7775	2.22	1.5621	2.12655	0.132	-0.00525	2.823	3.9327	1.42545	2.56285	2.3876	-0.065683	-0.22705	-1.37768	2.41225	1.20155	-1.88045
17	2.30015	-0.53535	1.02919	3.2386	2.5221	5.6235	3.50395	3.6047	2.7861	0.98675	0.77935	1.3311	3.25155	2.67925	0.4524	1.4968	1.8328	2.7617	0.2243	-1.12343	1.9484	0.46505	-1.36065
18	2.4646	0.1093	-3.94281	5.4312	2.1368	7.25405	2.9637	2.30985	2.7323	3.57215	-0.0993	2.7962	4.27955	5.8536	-0.3922	0.719509	0.477	3.76285	-0.0547679	0.803482	-2.67765	2.3261	0.12885
19	2.01865	0.6041	-1.91898	3.3169	0.67395	1.63715	4.08725	2.62865	3.6414	4.1988	0.2549	3.2534	5.1519	6.24875	0.51715	2.01075	1.72815	-0.6667	1.22905	0.0021	0.1345	2.77845	-1.1278
20	1.5654	-0.6085	-2.60435	3.3267	1.57015	6.22735	4.10705	2.0836	2.80655	4.0177	0.2115	2.44485	4.51675	5.37245	-0.7838	1.51134	0.7373	1.6197	-0.64835	0.07325	-0.0938	2.57225	-0.4294
[truncated: 1 more columns]

## Sheet: S-Figure 4c
Supp Figure 4c.	Approach behaviours to CS in male and female mice during opposite CS presentation
Approaches to CS during CS presentation (seconds per trial)
Sessions 1-10: acquisition. Sessions 11-20: Reversal
	males		Genotype: Control littermates																									females			Genotype: Control littermates
	Contingency: to CS- during CS+												Contingency: to CS+ during CS-																Contingency: to CS- during CS+												Contingency: to CS+ during CS-
Session	mouse 1	mouse 2	mouse 3	mouse 4	mouse 5	mouse 6	mouse 7	mouse 8	mouse 9	mouse 10	mouse 11	mouse 12	mouse 1	mouse 2	mouse 3	mouse 4	mouse 5	mouse 6	mouse 7	mouse 8	mouse 9	mouse 10	mouse 11	mouse 12				Session	mouse 1	mouse 2	mouse 3	mouse 4	mouse 5	mouse 6	mouse 7	mouse 8	mouse 9	mouse 10	mouse 11	mouse 12	mouse 1	mouse 2	mouse 3	mouse 4	mouse 5	mouse 6	mouse 7	mouse 8	mouse 9
1	0.0674	0.2475	0.1867	0.3982	0.13165	1.01193	0.11575	0.0959	0.0982	0.17255	1.20558	0.305588	0	0.1729	0.09675	0.121286	0.11765	0.195933	0.003	0.04205	0.237	0.16735	1.21378	0.00352941				1	0	0.08025	0.16805	0.00075	0.61545	0.195211	0.475947	0.182846	0.02095	0.09215	1.048	0.0015	0	0.10635	0.0576316	0	0.054	0.0387647	1.39989	0	0.12215
2	0.00605	0.00145	0	0.14385	0.00375	0.017	0.0065	0.00088235	0.01725	0.021	0.91635	0.5716	0.0342	0	0.33465	0.252889	0.3271	0.00971429	0.02035	0	0.00895	0.1304	0.29885	0				2	0.2174	0.00685	0.0285	0.00225	0.6759	0.358769	0.4192	0.0176667	0.0113	0.08025	0.3149	0.00225	0	0	0.0015	0	0.108053	0.65775	0.6437	0	0.2348
3	0.0022	0.17455	0.00075	0.00225	0.009	0.00375	0.0105	0	0.00375	0.00525	0.42775	0.00075	0.3171	0	0.7982	0	0.0945	0.142	0.12005	0.02325	0.04495	0.22385	1.13775	0.04195				3	0.0112	0.0015	0.027	0.2317	0.201889	0.277625	0.1319	0.139687	0.02025	0.0045	0.00595	0.0015	0.0015	0.00165	0	0.02775	0.299842	0.375	0.72165	0	0.6734
4	0.006	0.003	0.06975	0.0308	0.55985	0.2541	0	0	0	0	0.00225	0.0015	0.6266	0.33625	0.0633	0.0308	0.22115	0.4275	0.66475	0.0252	0.00975	1.34505	0.1161	0.1733				4	0.01565	0	0	0.00075	0.30365	0.0547273	0.2992	0.00075	0.0435	0	0.170833	0	0.0757	0	0	0.00525	0.1828	1.086	0.9486	0.099	0.97715
5	0.0148	0.03825	0.00075	0.009	0.07495	0.009	0.00075	0	0	0.00075	0.3915	0	0.3825	0.44925	0.3659	0.19225	0.4883	0.4095	0.24175	0.0015	0.0015	0.58415	0	0.0075				5	0.0644	0.00225	0.0225	0.0045	0.3116	0.674077	0.9655	0.02825	0.00375	0.1579	0.34965	0	0.20235	0	0.13105	0.00075	0.2506	0.583727	0.8441	0.09395	1.2255
6	0.03465	0.108105	0	0.00825	0.8418	0.1209	0.00375	0.00225	0.0075	0.15785	0.06365	0.5862	0.4231	0.281059	0.81735	0.12005	0.55005	1.19375	0.48955	0	0	0.2592	0	0				6	0.17325	0.00075	0.07055	0.03	0.448111	0	0.27275	0.33065	0	0.00075	0.22795	0.0015	0.05175	0	0.37445	0	1.21559	0.0247	1.21025	0.579	0.8244
7	0.03965	0.00375	0.23405	0.00905	0.66035	1.03955	0.0143	0	0	0.00375	0.35155	0	0.6024	0.49855	0.72755	0.3874	1.5227	0.85765	0.7235	0.0255	0	0.20625	0	0.26015				7	0.01875	0	0	0.0105	0.50155	0.672222	0.2372	0.00075	0.0375	0.08025	0	0.0015	0.12665	0	0.6878	0.32425	1.43345	0.423824	2.05215	0.44335	0.8913
8	0.02025	0.0045	0.01725	0.04425	0.75095	0.78635	0.0562	0	0.06975	0	0.84345	0.021	0.45665	0.2151	0.8562	0.4062	1.90885	1.59845	0.64575	0.13645	0	0.73935	1.7291	0.0967				8	0.02925	0	0.0038	0.162	0.13055	0.9159	0.76435	0.195813	0.00525	0.015	0	0.006	0.10425	0.3902	0.45885	0.3479	0.9465	0.786368	1.37405	2.08993	1.0335
9	0.08245	0.009	0.00605	0.162	1.3021	1.0857	0.07345	0	0.1019	0	1.2017	0.00075	0.4185	0.62905	0.49235	0.20175	1.37055	1.93475	0.7149	0.16115	0	0.8472	1.4794	0.32535				9	0.02395	0.00075	0.15225	0.05775	0.40945	0.172588	0.55835	0.08695	0	0.0622	0.07415	0.0015	0.16645	0.3141	0.40405	0.21835	1.15265	1.02893	1.2744	0.91025	1.12095
10	0.0015	0.0646	0	0.0323	0.51855	1.25145	0	0	0.1544	0.00375	1.4722	0.00375	0.35135	0.75765	0.62135	0.36145	2.048	1.43035	0.85215	0.3963	0.8542	0.61505	0	0.069				10	0.03615	0.159	0.17245	0.14545	0.26395	0.0915	0.52385	0.0052	0.01125	0.00075	0	0.0097	0.2368	0	0.48995	0.20015	1.211	0.1886	0.49205	0.54955	1.10655
11	0.27825	0.69605	0.23555	0.7766	1.0592	2.09237	0.75925	0.11765	0.35195	0.30525	0	0.26305	0.36535	0.18665	0.00225	0.21665	0.40185	1.36884	0.0254	0	0.1503	0.05915	1.87625	0				11	0.20535	0	0	0.21755	0.85785	0.82875	0.2571	0.75965	0.35475	0.907	0	0.07945	0.04865	0.0293	0.063	0.2678	0.71775	0.048	0.6809	0.15185	0.0525
12	0.0353	0.5459	0.03285	0.19255	1.4065	1.16147	0.26765	0.0742	0.22505	0.4424	0.28935	0.14015	1.0219	0.03	0.009	0.25725	0.01345	1.34447	0.43045	0.009	0.0285	0.12145	1.69725	0.00305				12	0.76485	0.003	0.07275	0.2586	0.05025	0.7311	0.74135	0.135	0.11095	0.97485	0.1397	0.0891	0.258	0.0367	0.0502	0.16925	1.28615	0.4736	0.7995	0.0098	0.21465
13	0	0.01895	0.003	0.30295	0.68465	2.4308	0.08095	0	0.18505	0.1186	0.337	0.35075	1.1075	0.1531	0.01575	0.03005	0.5263	1.09305	0.33135	0.02025	0.44095	0.19415	1.1123	0.3757				13	1.2531	0	0.1763	0.3649	0.07345	0.5448	0.3325	0	0.0067	1.27815	0.14015	0.01875	0.5113	0.0337	0.0143	0.82465	1.1075	0.2999	0.4759	0.11395	0.81035
14	0	0.00825	0.00225	0.02925	0.183	1.3127	0.0113	0	0.52625	0.5531	0.15665	0.26625	1.2364	0.209	0.4801	0.0248	0.383053	0.7385	0.95065	0.19635	0.13785	0.2506	0.6872	0.258				14	0.6553	0	0.08995	0.00825	0	0.265937	0.73505	0.46535	0.03075	1.42205	0.2272	0.0735	0.884	0.3569	0	0.59605	0.904	0.461875	0.2436	0.03225	1.51105
15	0	0.19495	0.00445	0	0.3791	0.8612	0.27795	0.11175	0.32055	0.56055	0.1087	0.26235	1.7042	0.3532	0.09965	0.13945	0.0873333	0.7649	2.3592	0.74225	0.11015	1.4237	0.90715	0.19075				15	0.6297	0	0.0427	0.003	0.0855	0.229	0.08665	0.50755	0.00805	0.4551	0	0.1511	0.39955	0.71375	0.045	0.1866	2.1628	0.579895	0.0433333	0.7737	0.63575
16	0	0	0	0	0.0165	0.70875	0	0.00075	0.30315	0.65925	0.5101	0.048	2.17085	0.28035	0.1771	0.1251	0.97145	0.92065	2.63135	1.31095	0.50115	0.7164	0.8937	0.2518				16	0.5302	0	0.00075	0.0637	0.181	0.6413	0.10945	0.717	0.009	0.41995	0.15375	0.0015	0.8623	0.4162	0.321	0.4672	1.55992	0.8535	0.08995	0.407429	1.2944
17	0	0.117	0.162	0	0	1.34335	0.003	0	0.01495	1.0379	0	0.02705	1.66355	0.1932	0.2957	0.3262	0.95965	0.61425	1.8993	0.6932	0.3421	0.99825	0.5874	0.1373				17	0.3378	0	0.0982	0.0015	0.2143	0.780294	1.1816	0.0365	0.0521	0.41925	0	0.17155	1.2639	0.67785	0.033	0.46415	1.5974	0.932937	0.75305	0.0160667	0.87115
18	0	0.0015	0.00075	0.025	0	0.9322	0.00675	0.0525	0.19125	0.6846	0.003	0.0075	0.91995	0.74145	1.1072	0.0405714	1.37915	0.55795	2.157	0.5347	0.31555	1.01195	1.3286	0.0511				18	0.4462	0	0.0697	0.03825	0.24445	1.0746	0.71505	0.00445	0.00895	0.31355	0	0.1686	0.76405	0.5427	0.04795	0.31405	2.04705	0.693467	0.27	0.0015	0.8598
19	0	0.00075	0	0	0	0.92805	0	0.01125	0.35225	1.36795	0.05995	0.0675	0.8189	0.62655	0.85995	0.01715	0.39895	1.08765	2.0876	0.7638	0.2895	0.66925	0.98025	0.1927				19	0.57055	0	0	0.30805	0.37565	1.26531	0.7464	0.075	0.0285	0.2827	0	0.268611	0.4335	0.40525	0.003	0.57115	2.2416	0.141167	0.70785	0.0711667	0.1744
20	0	0.0509	0.06295	0.0696	0.0165	1.2438	0	0.00225	0.69175	0.45155	0	0.01725	1.43705	0.1951	0.58515	0.08025	0.4687	1.3407	1.81485	1.36515	0.29515	1.38005	0.54035	0.7098				20	0.52935	0.00075	0.00975	0.0015	0.2487	1.34285	0.49775	0.00617647	0.00225	0.42345	0.00755	0.1657	0.35445	0.09	0	0.14245	2.05335	0.66325	0.64495	0.016875	1.0566
Sessions 1-10: acquisition. Sessions 11-20: Reversal
	males		Genotype: VGLUT3cKO																									females			Genotype: VGLUT3cKO
	Contingency: to CS- during CS+												Contingency: to CS+ during CS-																Contingency: to CS- during CS+											Contingency: to CS+ during CS-
Session	mouse 1	mouse 2	mouse 3	mouse 4	mouse 5	mouse 6	mouse 7	mouse 8	mouse 9	mouse 10	mouse 11	mouse 12	mouse 1	mouse 2	mouse 3	mouse 4	mouse 5	mouse 6	mouse 7	mouse 8	mouse 9	mouse 10	mouse 11	mouse 12				Session	mouse 1	mouse 2	mouse 3	mouse 4	mouse 5	mouse 6	mouse 7	mouse 8	mouse 9	mouse 10	mouse 11	mouse 1	mouse 2	mouse 3	mouse 4	mouse 5	mouse 6	mouse 7	mouse 8	mouse 9	mouse 10
1	0.30075	0	0.645444	0.00176471	0.1163	0.17505	0.0009375	0	0	0.317611	0	0.00675	0.00075	0.00225	0.586375	0.354933	0.3968	0	0	0	0.325313	0	0	0.099				1	0.104875	0.8759	0.00075	0.679214	0.42	0.525333	0	0.0025	0.212231	0.177714	0.0208333	0.109214	0	0.0075	0.00230769	0	0.175786	0.005	0.4006	0.0280769	0
2	0.28225	0.09255	1.2797	0.00375	0.00225	0.00075	0.0126923	0.01995	0.024	0.353	0	0.00075	0.33655	0.00075	0.009375	0.0146	0	0.69355	0.144583	0.1578	0.11775	0	0.003	0				2	0.0898333	0.5769	0.0232	0.388353	1.58873	0.063	0.0075	0.015	0.00075	0	0	0.00272727	0.1238	0.3354	0.518437	0.5233	0.1448	0	1.164	0.1887	0.0458333
3	0.557	0	1.01979	0.2032	0.12365	0.10735	0.07945	0.06595	0	0.00525	0.0045	0.0704	0.18695	0.00225	0.326308	0.28715	0.18085	0.29065	0	0.7348	0.08315	0.15645	0.0015	0.07665				3	0.00535714	0.11665	0	0.167895	0.42015	0.0419	0.0165	0	0.1378	0.03745	0	0.574833	0.4509	0	0.328737	0.4723	0.05475	0.00375	0	0.045	0
4	0.2826	0.00735	1.13909	0.00525	0.00145	0.0045	0.00605	0.1252	0.01785	0.00375	0	0.1453	0.44265	0.10415	0.8321	0.00075	0.2538	0.13275	0.02325	0.9383	0.0056	0.96675	0.3803	0.1625				4	0	0.5482	0	0.0045	0.1238	0.0015	0.0697	0.0123636	0.02625	0	0	0.06075	1.209	0	0.13945	0.23235	0	0.18905	1.04411	0.0795	0
5	0.5703	0.0007	1.01947	0.00455	0.00455	0	0.0128	0	0.185562	0.00675	0	0.16855	0.68645	0.09615	0.884333	1.0157	0	0.58845	0.172	1.01115	0.621313	0.54395	0.2428	0.97735				5	0	0.60125	0.00075	0.00075	0.08925	0	0.04965	0	0	0.00075	0	0.0953	1.4169	0	0.39515	0.523263	0.16035	0	0.704333	0.02175	0.0427
6	0.05845	0.00075	0.139889	0.02915	0	0.00075	0.0053	0.0525	0.08295	0.009	0.072	0.09675	0.6285	0	0.76975	0.3917	0	0.82195	0.41395	0.7895	0.6351	0.49865	0.08405	1.20615				6	0	0.55615	0	0	0.1456	0.0015	0.00975	0	0.20475	0	0.05395	0.08555	1.61515	0	0.1043	0.18295	0.41825	0.1472	0.665857	0.21185	0.01715
7	0.2194	0.00225	1.26233	0.1012	0.006	0.3192	0.17775	0	0.05395	0.17705	0.024	0	0.9186	0.21515	1.02339	0.17265	0	0.8365	0.0578	0.56095	0.383	0.28335	0.3763	0.9966				7	0.08325	0.88725	0	0.03305	0.4525	0.0938	0.00985	0.23315	0.09195	0.042	0.0008	0.0045	0.2888	0	0.39405	0.733706	0.47425	0.0015	0.2531	0.46665	0.58375
8	0.41235	0.07645	0.576313	0.24735	0	0.1429	0.33495	0	0	0.0015	0	0	0.87095	0.0494	0.833625	0.9063	0	0.50295	0.242	0.9987	0.745	0.85685	0.5144	0.80355				8	0.26235	1.33125	0.0397	0.2281	0.8176	0	0.00157895	0	0.06075	0.00235	0	0.21285	0.93095	1.13245	0.24355	0.4231	0.6179	0.196556	1.2617	0.3494	0.63895
9	0.67565	0	0.588437	0.09895	0.00535	0.23485	0.2799	0	0	0.00455	0.00075	0	1.1795	0.0015	1.37719	0.3427	1.37065	0.63365	0.08025	0.46105	1.00095	0.96845	0.51845	0.5084				9	0.22435	2.5734	0.003	0.28185	1.0586	0	0.0068	0.0018125	0.1108	0.00075	0.006	0.47765	0.7079	1.56365	0.24435	0.7895	1.19835	0.07075	1.72333	0.11275	0.58325
10	0.32385	0	0.564556	0.08775	0.1641	0.20405	0.0202	0	0.06715	0.0825	0.003	0	1.56655	0.1621	1.07294	1.424	0	0.8597	0.56435	0.7521	0.95245	0.1589	0.06225	0.57015				10	0.10505	2.31905	0	0.2167	1.46975	0.003	0.10875		0.3771	0	0.0718	0.79855	1.1862	0	0.051	0.9547	0.5496	0.18675		0.16595	0.5846
11	0.725	0.0473	1.2063	0.7713	0	0.3262	0.52685	0.48925	0.5748	1.3605	0.0045	1.45915	1.17315	0	1.0257	0.9199	0.05615	1.05335	0.37555	0.08325	0.1087	0.4728	0.01125	0				11	0.08465	0.37525	0	0.01165	0.37295	0.8533	0.00742857	0.7747	0.1806	0.24605	0.24135	0.2295	1.75735	0.34455	0.24635	1.6504	0.00075	0	0.2508	0.293	0.2106
12	0.4164	0.4843	0.69905	0.30785	0.48535	0.3546	0.29385	0.20065	0.3878	0.60825	0.02475	0.85235	1.4459	0.12895	0.54395	0.3012	0.94155	1.93735	0.43175	0.28475	0.01915	0.7533	0	0.0577				12	0.2662	0.0952	0.00225	0	0.1503	0.0586	0.10545	0.12075	0.0898	0.472	0.28525	0.7595	2.33535	0.11845	0	1.07425	0.0225	0.0053	0.3081	0.28635	0.3456
13	0.10515	0.5372	1.17425	0.3149	0.06375	0.02775	0.09285	0.0075	0.1676	0.1551	0.05255	1.11175	1.5077	0	0.53135	0.68855	0.55275	1.7744	0.3876	0.4378	0	1.1178	0	0.46355				13	0.12885	0.12005	0.00295	0.04875	0.0802	0.2085	0.0697	0.838235	0.12285	0.61935	0.7199	0.7672	1.99275	0.10265	0.00825	1.12985	0.19685	0.1831	0.0590625	0.86985	0.34045
14	0.4315	0.2556	1.32922	0	0.0225	0.0105	0	0.00845	0	0.00755	0.08095	0.6716	1.7014	0.0166	0.998474	0.7921	0.8375	2.03565	0	1.46545	0	0.80325	0	0.16945				14	0	0	0.02615	0.5625	0.00675	0.33895	0.62525	0.60585	0	0.17475	0.02775	1.0443	2.26225	0.7471	0.2827	1.70235	0.00075	0.50395	0.0532	1.2768	0.4558
15	0.14175	0.2085	1.35953	0.0503	0.0008	0.1691	0	0.0787	0.04795	0.00225	0	0.68835	1.0619	0.00075	2.01758	1.53265	0.7343	2.04935	1.5711	1.79375	0.61485	1.0133	0	1.1518				15	0.23885	0	0.00675	0.23245	0.013125	0.0135	1.36595	0.445143	0.06065	0	0.25255	2.17295	1.87635	0.7619	0	0.7008	1.1308	0.35085	0.0075	1.5933	0.65605
16	0.21145	0.2482	0.821722	0.01275	0.16565	0.0052	0.05785	0.2379	0	0.0015	0	0.8113	1.3912	0.03075	1.934	0.58495	0.7006	2.49155	1.1191	1.6463	0.2522	0.43015	0.093	0.78045				16	0.003	0.00075	0.01975	0	0.02615	0.28155	0.6973	0.327	0	0.0398	0.84875	1.3179	1.291	0.5593	0.87805	1.27745	0.0182778	0.47235	0.174231	0.7173	0.63665
17	0.04795	0	1.04353	0	0.0128	0	0.03895	0.2565	0	0.4166	0	0.16425	1.2835	0.04125	1.86682	1.06815	1.4862	2.0424	1.6001	1.2168	0.68825	0.711	0	0.62655				17	0	0	0.04345	0	0	0.03595	0.51555	0.111429	0.06895	0	0.42065	1.0753	0.155625	0.24975	0.3148	1.40855	1.37685	0.44695	0.0804286	0.98895	0.29695
18	0.32385	0	2.11033	0	0.0322	0	0.0848	0.00375	0.12665	0.018	0.00225	0.00075	1.68655	0.2308	0.151875	2.28535	1.21905	3.03795	1.601	0.6973	0.8486	1.4854	0.00295	1.0046				18	0.00075	0	0.5023	0.146611	0.00595	0	0.2165	0.5113	0.50395	0	0.0958	2.54695	2.73365	0.5768	0.331765	0.52465	1.61945	0.115571	1.31826	0.1896	1.0949
19	0.0172	0.0015	1.04	0.0989	0.04345	0.00675	0.0893	0.0142	0	0.1214	0.00595	0	1.5875	0.0112	0.274846	1.10445	0.45385	0.73785	1.86375	0.9299	2.07125	1.3469	0.0045	1.376				19	0	0	0.0495	0	0.00075	0.18955	0	0.666067	0.00225	0	1.42055	1.76758	1.89975	0.72345	0.84915	0.8664	0.1432	0.377857	0.655143	0.3764	1.4348
20	0.0577	0.7929	1.95408	0.0653	0.00895	0.07425	0.02025	0.07495	0.0777	0.3022	0	0.13945	1.1702	0	0.266167	0.9891	0.64715	2.76805	2.1743	1.15565	1.0548	2.53755	0	0.9641				20	0	0	0.57355	0	0.0105	0.0015	0.1837	0.528062	0.00225	0	0.96975	1.85295	1.83575	0.1493	0.861706	0.69745	0.7712	0.075	0.786214	0.246	1.03715
[truncated: 3 more columns]

## Sheet: S-Figure 4d
Supp Figure 4d.	Latency to approach CS during CS presentation
Sessions 1-10: acquisition. Sessions 11-20: Reversal
	males		Genotype: Control littermates																									females			Genotype: Control littermates
	Contingency: to CS+												Contingency: to CS-																Contingency: to CS+												Contingency: to CS-
Session	mouse 1	mouse 2	mouse 3	mouse 4	mouse 5	mouse 6	mouse 7	mouse 8	mouse 9	mouse 10	mouse 11	mouse 12	mouse 1	mouse 2	mouse 3	mouse 4	mouse 5	mouse 6	mouse 7	mouse 8	mouse 9	mouse 10	mouse 11	mouse 12				Session	mouse 1	mouse 2	mouse 3	mouse 4	mouse 5	mouse 6	mouse 7	mouse 8	mouse 9	mouse 10	mouse 11	mouse 12	mouse 1	mouse 2	mouse 3	mouse 4	mouse 5	mouse 6	mouse 7	mouse 8	mouse 9
1	1.69865	2.9156	1.798	0.81655	2.18475	0.99495	2.2865	1.68075	2.79095	2.50305	1.02245	1.68065	2.98	2.4706	1.87715	1.0114	1.926	1.3403	2.8669	3.84925	1.00865	1.667	1.6455	2.5465				1	1.1601	3.1866	2.01065	0.67645	2.5265	0.74555	1.48445	0.63505	5.00935	3.24195	1.7641	1.21405	2.33135	3.50265	1.12295	1.3085	1.9583	1.96895	0.84065	1.64735	2.36205
2	4.1362	1.00055	3.30865	0.6669	2.94495	0.98915	1.9423	0.642	2.74285	1.3839	1.93315	1.29595	1.4197	0.9995	0.8519	1.6846	1.3505	1.71745	2.0665	0.23565	2.1733	1.22335	3.3829	3.3206				2	2.025	0.29745	0.53165	0.14065	1.9313	1.52015	2.09385		2.80065	3.39465	1.257	0.36845	0.70865	1.1669		0.94655	3.5228	0.6881	1.2685	0.01445	2.10565
3	3.33115	1.64875	3.618		0.81065	1.34155	1.6277	1.6545	0.0111	1.3582	1.44345	1.90055	1.5935	1.722	1.0416	0.59355	1.07155	0.4772	1.17645	0.9408		0.67035	0.16825	1.639				3	0.7746	0.7791	0.4229	0.2822	1.41665	0.93945	3.37585	0.75105	3.43645	3.45085	1.4337	0.6781	0.49255	0.45795	0.70835	0.22055	1.8142	1.08965	2.52375	1.67985	1.0969
4	2.4561	4.39015	3.31405	0.58275	1.2805	1.73245	2.7912	1.36825	0.099	1.4658	1.5415	2.88875	2.2389	2.4012	1.13125	1.8468	2.3493	0.75395	1.7253	0.8278	0.20435	0.49005	2.6731	2.23145				4	1.75745		2.2678	1.09565	2.8822	2.28635	2.7636	2.3742	2.244	3.53845	1.23905	0.32105	1.1732			0.834	1.39315	1.0069	1.4548	0.26355	1.3167
5	3.6351	3.0642	3.6101	1.06245	1.2813	1.5256	1.84255	2.2821	0.0036	1.05195		2.8305	2.80025	0.597	1.0275	0.52475	1.8699	1.16485	3.386	1.13955	0.7715	1.48605		2.59525				5	1.47805		1.10345	0.1412	3.35765	1.5863	0.8485	2.04815	2.70845	2.3122	1.96085	0.52945	1.69365		0.61795	1.4628	2.0942	1.20085	0.82335	1.01755	0.9191
6	1.98575	3.3613	3.76255	1.1222	1.6258	0.85525	1.75765	1.9775		1.0854		3.60465	2.41085	0.4075	1.522	0.47265	2.0465	0.6564	2.7208	0.9843	2.19745	2.90865		3.59715				6	2.0823		1.91715		1.66665	3.71215	2.23195	2.68565	2.22635	2.1358	1.5727	0.43485	1.47205		1.22895	2.2122	1.70985	1.2717	1.31165	0.5341	1.8128
7	3.1467	2.7994	2.5201	0.62665	1.96905	0.68945	1.5621	1.7232	0.00625	0.7958		1.4069	1.35345	0.44175	0.92785	0.1333	0.4532	1.40515	2.5441	1.03575	1.20035	2.1365		0.0049				7	0.95015		0.6564	0.10745	1.154	1.7451	2.3674	2.1172	1.65415	1.8717	2.17605		2.0916		0.75915	1.772	1.0699	1.9483	1.2501	0.3758	1.21875
8	2.1408	1.70025	2.72275	1.2287	1.6203	1.04355	1.59905	2.1176	0.01735	1.0202	1.02095	1.0901	2.4776	1.6345	1.201	0.77915	0.7929	0.7384	3.4614	2.22475	2.05685	1.19535	2.0006	2.35865				8	0.09845		0.90275	0.57145	1.72005	1.60125	1.09365	1.4665	2.21455	2.1292	1.59445	2.57545	1.47685	0.5429	0.37895	1.76805	2.57225	0.24885	0.72185	0.1666	2.23295
9	1.97105	1.8666	2.1159	0.8032	1.34825	1.0222	2.55435	2.45895	0.3742	0.08195	1.2092	0.69355	2.40705	0.9372	0.80335	1.95805	1.045	1.30495	3.1491	0.9676	0.23085	1.68675	0.63125	2.45845				9	1.4619	1.4424	0.49095	0.6056	0.93535	2.08045	1.5248	1.78135	1.7818	1.08685	1.6167	0.9556	1.2451	2.8947	0.6362	2.6796	2.6403	0.96515	1.66795	2.00705	1.6212
10	2.9777	1.11255	2.8332	0.1068	1.87485	1.03775	1.50345	1.5769	0.48055	0.9675		0.836	2.8939	1.47145	0.50035	1.9466	0.4603	0.952	3.5819	0.85425	2.3941	1.8296		2.05615				10			0.8181	0.3147	1.07555	2.30705	1.70985	1.5602	1.3638	1.686	2.1351	1.38755	4.98165		0.76135	2.9451	1.7151	1.1089	1.1641	0.3504	0.96705
11	2.2355	1.04125	0.80275	1.5151	0.9297	0.7084	1.31805	0.60985	2.8287	2.57405		0.9032	1.81125	2.38405	3.9116	1.00245	1.44365	1.34895	2.87535	2.2375	0.9125	3.33375		0.04645				11	1.60785		0.6058	1.3389	2.2456	0.874	3.7629	0.40785	2.1632	0.9188	1.8243	0.6187	1.40995		0.4689	0.46315	1.45885	3.20465	1.61085	2.61975	2.4394
12	2.1422	3.35895	2.9015	1.932	1.4543	0.5475	3.14125	0.464	1.63495	3.83585	2.95615	0.4886	0.53025	2.5723	2.3862	1.2954	1.38935	0.8142	2.3959	1.70145	2.40425	3.45805	0.50555	0.2817				12	0.9734	1.1509	1.31055	0.7167	1.9155	1.63785	2.3726	0.56235	2.7035	2.2601	0.53345	1.1434	0.9933	0.78045	1.24595	1.3249	1.37325	1.6797	1.63195	2.9172	1.55465
13	1.3713	1.97025	3.20275	0.38955	1.11365	0.2755	3.638	5.0246	0.2871	3.22895	4.1991	1.15905	1.09795	1.76175	2.1802	0.47025	0.8576	1.38395	2.4451	0.8036	1.5233	3.63785	2.43155	0.8985				13	0.91645	2.29295		1.43125	1.44905	1.401	3.1068	1.40335	2.92625	1.2489	1.00745	0.56725	1.2177	0.8011	1.66715	0.57355	1.8655	2.60375	2.11325	1.64135	0.7127
14	1.37885	2.4326	2.79595	1.26735	1.14875	0.8004	3.3921	3.31335	0.159	2.7496	3.89785	1.04345	1.156	3.3346	0.17595	1.0489	1.1966	0.9451	1.64855	1.51745	0.88115	1.2537	0.5848	0.57365				14	1.156	4.84835	0.46645	1.7014	1.98315	3.0122	2.3324	1.6465	1.6368	0.9028	3.08355	0.41295	0.16185	0.46835	0.5157	0.63855	0.8381	1.41385	1.20625	2.4716	0.67755
15	0.9499	1.3782	3.0779	0.67595	1.2538	1.28285	2.27695	3.1024	0.78825	1.6195	3.4419	1.7497	0.36575	1.56725	2.1289	1.04745	1.63675	0.92395	0.64975	1.50095	1.70155	1.71545	0.93395	1.6744				15	0.40915	4.1012	0.68605	0.6203	1.29575	2.3209	0.24515	2.17825	1.87565	1.8844	1.2473	0.71535	0.64095	1.39865	1.70275	0.61965	0.52215	1.8003	1.14935	2.0794	1.521
16	1.1721	1.62775	2.97915	2.39005	3.65385	1.5902	2.1711	2.62515	0.2432	2.25645	2.1694	0.86745	0.42265	1.4318	2.4744	1.09505	0.7078	0.83255	0.96165	0.74475	0.8938	1.2514	1.1371	1.4459				16	0.4198	3.8988	1.3403	0.55455	1.0622	2.30675	2.0352	0.97765	2.44415	1.80405	1.8868	0.27205	0.4029	1.785	1.0421	0.82655	0.6198	1.83595	1.86795	1.12975	1.33945
17	1.08775	1.6403	4.80415	0.96355	2.87625	0.67325	1.66045	3.28255	0.31265	0.95085	3.8769	0.899	0.95765	1.07265	2.30805	0.27785	1.6297	1.4955	0.93855	1.1243	0.0037	1.56635	2.5836	0.8622				17	0.4019	3.3242	1.1916	1.03135	0.86575	0.6351	1.0964	0.3558	1.6326	1.58905	0.16675	1.22325	0.30445	1.0428	1.04335	1.76705	0.1876	1.5375	1.0039	1.7593	0.51965
18	0.99765	1.645	3.28025	0.5032	4.45395	1.2987	1.16445	3.04715	0.0101	1.37265	2.77835	0.2459	1.5102	1.53085	1.9535	0.23015	0.5276	2.16165	1.1542	2.01475	2.3077	2.04505	1.43375	1.65985				18	0.2504	3.42205	0.29535	0.6202	0.9345	0.76575	1.52435		2.31685	1.18065	2.66405	1.4777	0.8547	3.2222	0.64185	1.737	0.41345	1.1565	2.89305	1.3527	1.58025
19	1.2534	1.98085	2.26995	0.73245	3.75885	0.6505	1.36205	2.46295	1.8423	1.25585	3.2868	0.3007	1.15435	1.95455	0.965	0.83535	2.1273	0.8752	1.3633	1.36085	0.52685	2.21365	0.93995	1.69665				19	0.4605	2.7401	0.48015	0.5924	0.7734	0.55315	1.34025	0.08765	2.00115	2.05225	2.25455	1.7413	1.35	2.3822	0.2868	2.0876	0.01075	1.0066	1.2276	0.2421	1.26575
20	0.8471	2.16675	2.4264	0.53035	2.7764	0.7067	1.4075	2.49875	1.0706	1.6064	4.01335	0.2188	0.8793	1.02015	1.09625		1.47625	1.1134	0.5338	0.8402	1.85475	1.78175	1.51435	0.99585				20	0.60865	3.7631	0.22075	0.5222	0.78705	1.60415	2.07165	0.0077	1.4323	2.12775	1.83565	1.4036	0.82265	2.56625	1.182	1.9299	0.2053	1.95	1.5153	0.72325	0.78745
Sessions 1-10: acquisition. Sessions 11-20: Reversal
	males		Genotype: VGLUT3cKO																									females			Genotype: VGLUT3cKO
	Contingency: to CS+												Contingency: to CS-																Contingency: to CS+											Contingency: to CS-
Session	mouse 1	mouse 2	mouse 3	mouse 4	mouse 5	mouse 6	mouse 7	mouse 8	mouse 9	mouse 10	mouse 11	mouse 12	mouse 1	mouse 2	mouse 3	mouse 4	mouse 5	mouse 6	mouse 7	mouse 8	mouse 9	mouse 10	mouse 11	mouse 12				Session	mouse 1	mouse 2	mouse 3	mouse 4	mouse 5	mouse 6	mouse 7	mouse 8	mouse 9	mouse 10	mouse 11	mouse 1	mouse 2	mouse 3	mouse 4	mouse 5	mouse 6	mouse 7	mouse 8	mouse 9	mouse 10
1	3.58365	1.57995	0.30695	1.21835	2.7032	4.22985	2.1928	1.6065	0.6572	1.4202	2.86695	4.53855	3.2941	1.214	0.7748	0.7778	2.3668	2.97805	2.7554	2.9134	1.73845	2.77985	3.8572	2.2965				1	1.7517	2.62135	5.3053	1.15145	0.2914	1.272	0.6007	0.34155	1.261	2.20457	2.50583	0.9389	2.77395	2.25735	2.65125	0.6974	1.29335	1.11395	0.74835	1.253	5.405
2	2.8767	0.418	0.52845	1.5858	0.6782	2.6572	1.7504	4.0891	2.42495	0.6127	0.91585	3.55035	1.3649	1.46065	1.21265	0.42385	2.5832	2.0459	2.20835	1.55025	0.65285	3.0086	2.1647	2.38675				2	1.14445	2.43185	3.78135	1.37145	0.70895	1.22065		2.3526	3.45145		3.2701	2.0163	2.9846	1.2147	2.30195	1.1331	2.20585	0.96455	0.2288	0.77605	1.43617
3	3.6154	0.9041	1.20215	0.40845	1.91305	3.14185	1.841	3.60675	2.7889	4.13585	0.603	3.0436	2.44295	1.2525	1.7715	0.27665	1.18105	1.65825	2.417	1.67945	0.86975	1.4182	1.68485	2.83625				3	1.02475	2.76775		2.99355	2.3562	2.84735		0.39545	3.561		2.2486	0.61325	1.75405		1.4426	3.40045	2.4508	1.7551	1.27875	3.11285	0.1387
4	2.4666	0.0039	0.92795	1.53835	2.61645	3.18015	4.1138	3.6036	4.39965	2.3883	0.51615	3.8492	2.96095	0.66375	1.22975	1.5776	0.30675	1.27795	1.1492	0.83255	2.49415	1.25085	0.24065	1.0936				4		1.33595		0.00475	2.88595	1.89945	0.76455	1.99875	2.52905		2.53255	1.27255	1.92235		0.21465	3.49445	3.18625	2.52525	1.34165	1.9381	0.27745
5	2.7746	0.62815	0.84165	1.9774		3.58045	3.12135	2.92215	2.46475	2.77805	0.25995	3.7419	1.3715	1.4277	0.7031	0.4281		1.51765	1.37585	1.08385	1.7781	1.3919		1.29155				5	0.49805	1.55145		1.67865	2.85455	2.17025		1.8036	3.4424	0.29995	1.70095	2.1596	1.99625		1.0464	2.11805	2.9302	0.59895	0.5065	3.91755	0.4664
6	2.26775	0.34205	2.44365	0.48965		3.4457	2.8409	2.4672	3.1704	2.8589	0.179	3.05245	0.84705	1.40885	0.77765	1.04245		2.48445	1.28745	2.13555	2.6503	1.60465	0.80945	0.81035				6	2.2877	1.2271		0.30255	2.39375	2.30415	0.07775	4.0418	2.5992	0.9816	2.02275	2.45165	0.86025		0.8592	1.6977	0.94215	0.03775	1.37925	1.85955	0.3447
7	2.16665		1.62505	1.1302		2.7115	2.34235	3.246	2.88765	2.53715	0.7301	3.1462	1.01255	0.82375	1.22415	1.7298		2.4819	2.55375	1.33265	4.2989	0.9837	1.3091	1.26505				7	2.28335	1.07735		0.8857	1.408	1.9835	0.1289	2.57365	3.16145	3.53265	1.29785	3.4234	2.47155		1.4019	1.58935	1.19525	1.0518	1.88325	1.8948	0.2407
8	1.70755	0.6053	1.68765	1.94815		3.13535	1.8996	2.09375	3.1523	2.55745	0.27575	1.49555	1.2744	1.38155	1.2015	1.0457		2.41545	2.1513	1.05865	1.56135	2.4191	0.3592	1.00345				8	2.30045	1.02405	1.6632	1.0402	1.12745	2.89595	0.04005	4.78545	3.475	2.69245	0.84755	1.85655	1.0837	1.78635	0.95405	1.97665	1.667	1.68635	2.23245	2.8142	1.2927
9	0.90775	0.00205	1.56345	3.4801	3.34335	2.6774	1.5537	2.57425	2.33035	2.2225	0.4859	3.80175	1.3286	1.97865	1.51055	1.33595	1.53945	2.2912	1.70205	2.05835	1.86315	1.5805	0.67375	1.74615				9	2.34755	0.6107	1.72445	0.49795	1.83525	2.66475	0.1257	2.5401	2.33955	3.4019	0.8731	0.8488	0.9531	1.3269	1.61635	1.2356	0.7079	1.01605	1.23565	3.0618	1.64875
10	0.63385	1.73465	1.3897	2.23415		4.0668	2.4451	2.3643	2.68215	2.7435	0.2751	4.1624	0.94305	1.18815	1.99745	1.4281		3.24375	2.02505	2.13875	1.7868	1.82395	2.38705	1.1422				10	2.5243	0.933		0.223	1.6715	2.7145	0.0083		1.68555	4.13685	2.8644	1.80185	1.1601		2.5605	1.6167	0.83945	1.0085		2.5968	2.1495
11	0.695	1.0583	3.3719	1.7589		2.93645	1.8323	2.136	2.0757	0.1075	0.8939	0.4888	0.55005	1.11385	3.06935	1.26525		2.7741	1.61375	2.24145	3.54345	1.6739	0.2376	3.98895				11	2.56855	1.59885		1.39295	2.53575	2.17135	0.15615	1.9915	3.1596	2.4713	2.2267	3.8131	1.3178		0.587	1.773	2.96335		2.8103	2.36345	2.55895
12	2.1467	1.80905	1.87315	1.3618	2.1912	2.3736	2.7827	2.5853	1.7736	1.6194		3.116	0.58865	1.44985	1.96515	1.9515	1.5016	0.9549	1.63035	2.5419	3.61115	1.1806	0.08135	4.1694				12	3.37985	2.2615	4.05675		2.7499	2.0306	1.8638	2.6054	2.9291	4.5458	2.02335	2.10985	0.8506	3.6301	0.0892	0.97555	2.4233	0.7551	2.88735	3.38535	3.0883
13	2.3107	1.402	1.5153	1.7728	1.5393	2.6173	1.36495	2.5682	2.8901	2.207		2.58435	1.22835	1.8793	2.1669	2.0979	1.6029	1.6237	2.52035	1.77265	3.7382	1.3771		3.7483				13	2.50815	2.75695	3.1572	2.39625	2.18815	3.22555	1.50785	0.32585	1.8496	1.4172	0.5487	1.7671	0.56505	4.1644	2.65855	0.9283	3.1805	0.71995	1.9043	1.2551	3.17315
14	0.88595	0.51265	1.4299	1.2434	2.65275	2.3448		2.0446	3.2669	3.7198	0.0045	2.8469	1.1354	1.9201	1.2076	1.23535	1.2221	1.31435		1.98875	1.83945	1.33255	0.2356	3.82405				14	3.8241	2.30535	1.32765	2.68675	1.43265	1.4985	0.31895	1.5517	1.5427	2.6634	0.3975	1.1627	0.5176	0.90925	3.38635	1.28785	1.4424	0.7828	2.7978	0.7367	2.46855
15	1.6987		1.5325	0.91215	1.869	2.42265	2.15955	1.67895	3.75815	2.9814	0.34035	2.52585	0.85585	2.13425	0.32825	0.29675	1.98375	1.30685	0.90855	1.86335	1.78325	0.90665	0.2293	2.1346				15	2.90505	2.07325	2.21155	1.4299	0.7313	2.51775	0.5469	1.34285	2.15865	3.3067		0.4036	1.62685	2.2427	1.8189	0.19385	1.12795	1.14685	2.43975	1.4458	2.94395
16	2.0611	0.0105	1.83305	1.20975	2.36495	2.62845	2.5658	1.62235	3.6919	2.0414	1.0882	1.1332	0.8033	1.4241	2.1029	1.722	0.70435	1.009	1.5638	0.9961	1.12055	2.8294	0.2193	1.8023				16	3.83875	2.64835	2.5654	2.1256	2.59875	2.1007	0.66095	1.82245	1.6732	3.9877	0.68305	1.66585	2.71265	2.1251	1.81905	1.13735	1.34935	0.1955	2.0424	1.4281	0.68135
17	1.81275		1.21875	1.09185	1.71355	2.67475	2.8964	1.28605	4.0405	1.18975	2.0013	1.64095	1.92425	1.34105	1.90375	0.75945	0.99095	1.57255	0.84985	1.7104	0.5802	1.4167	1.2552	2.0473				17	3.9725	1.01565	2.33225	2.13725	1.57995	1.5119	0.62395	1.5711	0.923	4.69315	0.1365	1.0926	0.0549	1.875	1.44755	1.4192	0.68065	0.73455	1.8257	1.2645	1.3767
18	1.4165	0.40905	0.1997	1.0293	2.37585	2.2678	2.614	2.06175	1.9863	1.425	0.2211	1.33085	0.9702	0.3141	3.18525	0.3238	1.4849	1.10755	1.413	1.87845	1.7195	1.26405	0.4907	1.12305				18	3.56165	1.18235	0.7404	2.9246	1.0737	2.43405	1.23985	2.1458	0.0498	3.45115	0.5374	0.7871	0.474	2.78835	2.38315	1.86975	0.84495	0.64675	0.96925	2.27285	0.90495
19	1.3908	0.8372	0.4716	1.552	2.00055	2.96045	1.3917	1.36885	2.65035	0.97705	1.3566	1.59935	0.88065		1.45295	0.20415	1.88495	2.95195	1.4409	0.7477	1.14005	0.79295		0.411				19	2.477	1.47415	0.5191	3.3035	2.26805	1.07215	2.0272	1.49465	0.5745	3.3432	0.2271	2.625	0.8158	0.8112	1.68575	0.183	1.5508	0.31905	1.2141	1.97965	0.32165
20	0.55605	0.1685	0.29365	2.2365	2.07665	1.676	2.35995	1.92245	3.02095	0.96745	1.35335	1.56855	0.83565	0.0409	2.2503	0.4861	1.73855	0.82645	1.2573	0.71535	1.37025	0.59815	0.14845	1.2027				20	2.32665	2.0221	0.99115	2.1096	1.1363	2.82505	0.22695	3.01135	0.5882	3.25125	0.86985	0.6458	0.44815	3.3142	1.2483	1.4973	2.47265	0.90245	1.10945	1.7381	0.32015
[truncated: 3 more columns]

## Sheet: S-Figure 4e
Supp Figure 4e.	Latency to collect rewards
Sessions 1-10: acquisition. Sessions 11-20: Reversal
	males		Genotype: Control littermates										females
Session	mouse 1	mouse 2	mouse 3	mouse 4	mouse 5	mouse 6	mouse 7	mouse 8	mouse 9	mouse 10	mouse 11	mouse 12	mouse 1	mouse 2	mouse 3	mouse 4	mouse 5	mouse 6	mouse 7	mouse 8	mouse 9	mouse 10	mouse 11	mouse 12
1	1.50595	2.55825	1.57035	3.5864	2.0775	3.2245	1.89975	2.5172	5.10215	2.3472	7.36155	1.8884	1.8523	2.2387	2.7067	0.84745	2.95185	5.96425	6.1002	4.65685	2.06355	2.4417	3.7916	8.7415
2	1.0431	1.6645	1.1223	4.0204	1.28235	1.2387	0.9807	0.90455	2.6714	0.57755	4.4983	2.0989	1.07105	0.88475	4.23865	2.7155	2.1984	5.02795	5.14585	1.69105	1.9329	1.6434	1.7457	5.2785
3	0.98925	1.71375	1.59185	1.29305	0.9914	1.4505	0.73925	0.9748	1.22375	0.4641	3.5331	1.3443	3.6165	0.8365	4.9461	4.07585	1.61315	4.8922	2.3229	4.3251	1.3541	1.0856	1.25275	1.36055
4	0.94075	1.0024	2.75855	2.639	1.2191	1.5208	0.73735	2.6142	2.34415	1.23355	1.2989	0.54995	1.28955	0.40075	6.093	2.8906	1.16645	11.8427	2.4487	3.29445	1.351	1.1068	0.78945	0.6326
5	1.8156	1.15145	1.53815	0.7649	0.85985	1.55635	0.99055	0.74685	1.02945	0.24495	1.2037	0.4196	1.1199	0.136	6.3715	0.2314	1.3944	1.96555	1.2382	2.49355	1.10005	1.58335	1.72105	2.98825
6	1.0418		1.40445	1.0885	0.91095	1.17155	0.7048	0.6388	0.84015	1.29965	1.94225	1.5028	0.93985	0.1826	5.73795	0.633	0.65725	0.79405	1.0611	1.57375	1.1	1.3796	0.97885	0.9316
7	0.64505	1.2495	1.5665	0.71175	1.5525	1.32895	0.60445	0.7205	1.067	1.9833	0.947	2.3474	0.34845	0.5603	10.1247	0.47745	1.7949	2.02665	1.0457	0.91235	1.0453	1.4706	0.6066	1.03745
8	0.7959	1.19395	0.8556	0.9501	1.68815	1.6909	0.5532	0.77425	1.11585	1.6997	1.07005	0.47635	0.66745	0.19365	2.3911	0.45745	0.5894	1.86575	1.0467	1.13805	0.99185	0.6912	0.5997	0.4486
9	1.28835	0.8064	0.9068	0.8443	1.01285	2.5798	0.63145	1.34605	0.589	2.6682	1.33655	0.3301	0.43985	0.268	5.62175	0.50335	0.5072	4.7528	1.10095	0.73085	0.9586	1.0004	1.94345	1.45965
10	0.74355	1.0195	0.81355	0.39005	1.03165	2.03005	0.4563	0.7806	0.8832	1.6097	1.7023	0.31645	0.38935	1.77655	6.08655	0.91355	0.50525	0.9285	1.099	0.6909	0.90945	2.57115	1.70975	2.38545
11	2.02665	1.9051	2.406	1.8578	1.7459	3.69955	2.18145	1.1684	1.7469	1.9502	1.80015	0.7776	5.6444	1.56225	5.60735	1.6399	1.79735	1.45425	1.8689	1.20795	1.4156	1.7966	2.75095	7.43285
12	3.1212	2.5948	2.35365	1.21575	1.33625	2.1174	1.72885	1.07235	1.12005	2.3275	2.6279	0.49405	7.7873	0.83115	2.17065	1.18945	1.22475	1.46525	1.42275	0.85735	1.3039	1.6349	3.67125	3.1789
13	1.5869	3.3664	2.222	1.402	1.51795	4.18965	1.51855	1.6888	0.6392	5.9874	2.48655	1.4686	3.0468	1.2907	3.09705	0.5271	1.0891	1.6297	1.85155	0.97375	0.864	1.7232	3.27935	1.81145
14	1.6569	1.8863	2.421	0.9382	1.1125	2.264	1.41275	0.88075	1.075	1.26325	2.23795	1.06125	1.79755	0.93225	2.23075	2.14145	0.66315	1.0338	1.38425	1.3016	0.94775	1.5813	4.19515	0.2651
15	1.86055	1.31195	1.63795	0.4207	0.92235	1.8896	1.33285	0.78805	1.2312	1.37025	1.7975	1.25945	3.34325	1.10785	4.2586	0.9219	0.70695	1.43295	1.474	0.86235	0.6658	1.14175	1.2116	0.68145
16	1.4646	1.58125	1.7864	0.9279	1.09415	1.6365	1.414	0.82095	0.98385	2.0096	1.81825	0.6133	5.1632	0.9718	4.5772	1.123	0.6135	2.8048	0.8557	1.14325	0.9899	1.3198	1.3387	0.2151
17	1.32115	1.4798	1.6897	1.3602	1.15835	0.94725	1.083	0.6961	0.5823	1.7363	1.53125	0.57355	6.7753	1.1612	1.92405	0.6608	1.3055	1.2746	1.44295	0.5756	0.8412	1.0797	1.3683	0.75365
18	1.2375	1.31505	1.8106	1.4007	0.8101	1.08405	1.0268	0.60415	0.5634	1.628	1.1588	0.43245	1.87825	1.05485	8.43125	0.6886	0.5746	0.9767	1.0559	0.49045	0.6504	1.30595	2.4442	0.92125
19	1.19195	1.2978	2.1366	0.5995	0.5354	0.8305	0.9379	0.80155	1.76655	1.88025		0.49985	1.0561	0.69075	1.86505	1.0492	1.5052	0.75295	0.73405	0.15575	0.9339	1.71865	1.23375	0.9537
20	1.67355	1.3107	1.49805	0.6448	0.63495	0.8195	0.8924	0.8171	1.4106	1.33565	2.37455	0.6066	2.9241	0.81265	3.73275	0.22795		1.1709	1.07705	1.44525	0.6722	1.78475	1.22695	0.4163
	males		Genotype: VGLUT3cKO										females
Session	mouse 1	mouse 2	mouse 3	mouse 4	mouse 5	mouse 6	mouse 7	mouse 8	mouse 9	mouse 10	mouse 11	mouse 12	mouse 1	mouse 2	mouse 3	mouse 4	mouse 5	mouse 6	mouse 7	mouse 8	mouse 9	mouse 10	mouse 11
1	3.92805	2.05515	2.4179	2.26005	2.5323	2.2791	2.4379	1.20725	1.9252	3.154	2.7301	2.63265	4.26495	2.40435	0.50475	3.7813	2.4532	8.1934	3.4682	5.9133	1.69035	2.31257	2.267
2	1.6467	7.9897	2.32	2.90725	0.76935	1.6932	3.50205	1.36105	1.5429	1.77155	1.4868	1.3467	1.29475	1.333	1.2285	4.53335	2.2042	4.9328	1.59525	9.44795	1.7467	1.2718	0.58215
3	1.72655	8.3986	2.2443	2.05725	0.8042	1.8422	2.823	0.99985	1.34755	1.9703	1.5156	1.2897	1.62005	1.31815	0.8563	3.29775	3.14245	2.0215	5.3079	0.50965	1.34595	1.46365	0.64725
4	1.61015	8.54825	1.1473	2.4238	0.86165	1.6922	0.90215	1.07355	3.09585	1.5629	0.76425	1.16845	1.2353	1.2804	1.09305	5.53445	1.18645	1.17935	1.8343	2.61885	0.74995	6.56425	0.4995
5	1.57215	1.38705	2.3437	1.24805	0.6966	1.1811	1.5497	1.0986		1.3688	0.5738	1.001	1.4519	1.2943	1.4829	1.69785	2.19235	0.90895	1.14455	0.7401	0.79055	0.40355	0.4231
6	1.6077	8.63755	2.6363	0.7608	0.89105	0.71105	1.0513	0.94045	1.35495	1.08	0.39565	1.143	0.91465	1.0226	4.8885	0.8583	0.91925	1.09805	0.6797	1.78015	0.9081	0.97565	0.45545
7	1.25795	4.09805	4.27785	1.3098	0.7558	0.96155	1.4231	0.77495	1.44195	2.26155	1.11855	0.93415	0.82385	1.14895	0.6552	1.023	0.52525	1.2527	0.96515	1.7678	0.8988	1.1286	0.543
8	1.2938	1.345	1.004	2.50665	0.77965	1.50475	2.8025	0.82455	1.0766	1.28845	0.22755	0.6703	1.4889	1.0118	0.4483	1.06115	3.5068	0.8723	0.23955	1.13745	0.50415	1.5037	0.5072
9	1.4359	1.07855	1.0454	1.38205	0.71285	1.14785	1.45975	0.9984	1.13825	1.13485	0.1537	0.59975	0.8096	1.09185	0.6302	0.7469	0.5607	1.03775	0.2708	1.0394	1.0315	1.28625	0.9685
10	1.06285	1.68975	1.2697	1.03685	0.54525	0.6727	1.1402	0.69305	0.9611	0.8151	1.31105	0.7105	1.20075	1.02855	0.31885	0.62515	0.86825	0.85375	0.13915		0.60175	1.1288	0.74245
11	2.2113	0.78575	1.3848	3.02275	1.1413	2.037	2.3382	3.05045	6.09425	2.7596	0.4573	1.7194	1.9623	1.36675	1.5597	2.26165	1.23195	1.4334	12.9587	1.60975	1.9454	1.6712	2.48215
12	1.2888	1.3803	2.24535	1.82315	2.58565	1.6779	1.75	1.93135	1.54895	1.1117	0.7023	1.47075	1.19445	1.13935	1.63075	1.69175	1.0926	1.32515	1.7773	1.6689	1.6114	1.52005	1.6734
13	1.70315	1.23255	1.30995	2.22055	1.71275	2.2273	1.8938	1.65235	1.55395	1.11845	0.29195	1.98935	1.51175	1.3089	1.4382	1.29805	1.0776	1.4183	1.3669	1.0376	1.30465	1.5877	3.0101
14	1.4957	1.53635	2.75965	1.99835	1.5553	1.846	1.34675	1.54695	1.26975	1.05765	0.6197	1.85655	1.45	0.9587	0.6565	1.6875	1.1761	1.77625	1.3693	0.9827	1.2683	1.61465	1.49625
15	1.61645	5.19955	1.36275	1.5933	1.0085	2.00205	1.1741	1.7418	1.1554	1.13975	1.23225	2.30675	1.18905	0.7401	1.72325	0.89035	0.72435	1.3696	1.52025	0.616	1.2811	1.8294	1.06925
16	1.23955	1.55865	1.2337	2.09745	0.95075	1.5443	1.3689	1.507	1.20225	0.74805	0.70085	0.8944	1.14205	1.01605	1.2391	1.1908	0.8266	1.1905	0.85295	1.13245	1.12405	2.2863	1.07705
17	1.14695	2.331	1.49455	1.65375	0.8405	2.09205	1.67025	1.62675	1.4069	0.8258	1.52075	1.1819	1.35415	4.66605	1.0088	1.16725	0.4024	0.95345	1.4849	0.6905	1.09785	1.18305	1.00395
18	1.372	2.99585	1.52465	1.57155	0.83325	1.4408	1.93965	1.5238	1.2327	0.7337	0.42835	1.66755	1.0355	0.98195	1.01015	0.6504	0.59325	0.96175	0.66955	1.1589	2.3764	1.66925	1.1196
19	1.5178	0.8563	0.98935	1.7755	0.7303	1.3368	1.58555	1.70495	1.59685	0.91445	0.8448	1.3437	1.03545	0.87575	3.385	1.05115	0.38745	2.42765	0.81615	0.79025	0.45955	1.189	1.0675
20	1.55505	0.8687	0.64445	1.3059	0.78745	1.52185	2.0637	1.53715	1.46565	0.94225	0.9794	2.04895	1.2171	0.7276	3.62085	1.23355	0.40865	1.12255	1.0376	0.8941	0.5288	1.4001	1.0901

## Sheet: S-Figure 4f
Supp Figure 4f.	Number of screen touches
Sessions 1-10: acquisition. Sessions 11-20: Reversal
	males		Genotype: Control littermates																								females			Genotype: Control littermates
	Contingency: to CS+												Contingency: to CS-															Contingency: to CS+												Contingency: to CS-
Session	mouse 1	mouse 2	mouse 3	mouse 4	mouse 5	mouse 6	mouse 7	mouse 8	mouse 9	mouse 10	mouse 11	mouse 12	mouse 1	mouse 2	mouse 3	mouse 4	mouse 5	mouse 6	mouse 7	mouse 8	mouse 9	mouse 10	mouse 11	mouse 12			Session	mouse 1	mouse 2	mouse 3	mouse 4	mouse 5	mouse 6	mouse 7	mouse 8	mouse 9	mouse 10	mouse 11	mouse 12	mouse 1	mouse 2	mouse 3	mouse 4	mouse 5	mouse 6	mouse 7	mouse 8	mouse 9	mouse 10
1	0.05	0.05	0.1	0.0666667	0.3	0.266667	0.25	0.3	0.25	0.2	0.31579	0.235294	0.0526316	0.1	0.15	0.214286	0.15	0.0666667	0.25	0.35	0.15	0.25	0.388889	0.235294			1	0.117647	0.15	0.45	0.05	0.3	0.0526316	0.473684	0.0769231	0	0.45	0.411765	0.2	0.235294	0.3	0.157895	0.1	0.3	0.294118	0.222222	0.181818	0.05	0.25
2	0	0	0.05	0.05	0.2	0.266667	0.05	0	0	0	0.1	0.15	0.05	0.1	0.05	0.111111	0.2	0.571429	0.15	0.0625	0.35	0.1	0.65	0.05			2	0.05	0	0.1	0	0.05	0.384615	0.45	0	0.1	0.25	0.1	0	0.2	0.1	0	0	0.210526	0.0833333	0.1	0	0.15	0.2
3	0	0	0.1	0	0.05	0.2	0.25	0	0	0.05	0.25	0.2	0.15	0.2	0	0.05	0.1	0.05	0.1	0	0	0.1	0.45	0.1			3	0	0	0.1	0	0	0.25	0	0	0.2	0.3	0.05	0	0.1	0	0.05	0	0.157895	0.75	0.1	0.133333	0	0.25
4	0	0	0.05	0	0.1	0.2	0.35	0	0	0.2	0.1	0.05	0.4	0.15	0	0.3	0.45	0.3	0.1	0	0.05	0	0.25	0.25			4	0.1	0	0.2	0	0.05	0.636364	0.25	0.4	0.45	0.55	0	0.05	0.25	0.05	0	0.05	0.1	0.4	0.15	0.05	0.2	0.2
5	0	0.2	0.05	0.05	0.25	0.45	0.3	0.05	0	0.15	0.1	0.15	0.1	0	0.1	0.05	0.25	0.2	0.6	0.1	0.1	0.05	0.25	0.3			5	0.1	0	0.3	0	0.1	0.384615	0.4	0.6	0.35	0.6	0.2	0	0.1	0.1	0.1	0.1	0.15	0.363636	0.05	0.1	0.1	0.15
6	0	0.105263	0.2	0	0.35	0.35	0.3	0.05	0	0.1	0.05	0.1	0.4	0	0.2	0	0.35	0.15	0.6	0.15	0.1	0.1	0.6	0.15			6	0.05	0	0.35	0	0.111111	0.1	0.4	0.75	0.7	0.65	0.05	0	0	0.3	0.3	0	0.294118	0.05	0.15	0.15	0.05	0.05
7	0.1	0.35	0.2	0	0.55	0.4	0.25	0	0	0.05	0.2	0	0.05	0.05	0.15	0	0.15	0.2	0.35		0.05	0.05	0.15	0			7	0	0	0.15	0.05	0.4	0.444444	0.6	0.65	0.5	0.65	0.05	0	0.2	0.1	0.25	0.05	0.2	0.294118	0.1	0.1	0.3	0.1
8	0.05	0.3	0.2	0.05	0.4	0.55	0.05	0.1	0	0	0	0.2	0.25	0.15	0.1	0.05	0.25	0.25	0.35	0.15	0.05	0.05	0.25	0.25			8	0	0	0.35	0	0.35	0.25	0.55	0.75	0.4	0.9	0.05	0.05	0.2	0.3	0.1	0.1	0.2	0.0526316	0.15	0.133333	0.15	0.2
9	0.15	0.35	0.25	0	0.35	0.6	0.2	0.15	0	0	0.15	0	0.35	0.1	0	0.15	0.25	0.25	0.35	0	0	0.1	0.3	0.25			9	0	0.05	0.3	0	0.25	0.411765	0.7	0.6	0.4	0.85	0.1	0	0.35	0.35	0.25	0.35	0.25	0.333333	0.25	0.25	0.25	0.15
10		0.2	0.1	0	0.7	0.6	0.1	0.3	0.2	0.05	0.1	0.1	0.35	0.05	0	0.2	0.3	0.25	0.5	0.05	0.15	0.15	0.55	0.25			10	0	0	0.25	0.05	0.1	0.4	0.5	0.6	0.4	0.75	0.2	0	0.4	0.05	0.2	0.15	0.25	0.1	0.2	0.1	0.1	0.15
11	0.35	0.15	0	0.4	0.25	0.157895	0.25	0	0.1	0.2	0.5	0.05	0.25	0.15	0.15	0.15	0.7	0.368421	0.25	0.15	0.15	0.25	0.05	0			11	0.15	0.25	0.1	0	0.9	0.05	0.35	0.15	0.7	0.2	0.2	0.2	0	0.05	0.1	0	0.45	0.25	0.25	0.45	0.35	0.9
12	0.4	0.3	0	0.15	0.3	0.294118	0.2	0.05	0.1	0.1	0.75	0.05	0.05	0.1	0.05	0.15	0.4	0.294118	0.25	0.1	0.5	0.75	0	0.05			12	0	0	0.15	0	1	0.25	0.25	0.05	0.75	0.2	0	0.1	0	0.05	0.2	0	0.6	0.3	0.3	0.6	0.8	0.8
13	0.5	0.45	0.1	0.2	0.2	0.2	0.3	0.15	0.05	0.1	0.9	0.05	0.1	0.3	0.15	0.1	0.35	0.31579	0.05	0.1	0.5	0.35	0.05	0			13	0	0.05	0	0	0.95	0.1	0.45	0.15	0.8	0.05	0.25	0.05	0	0	0.35	0	0.4	0.45	0.5	0.25	0.35	0.5
14	0.8	0.35	0	0.15	0.5	0.4	0.75	0.45	0.05	0.15	0.7	0.05	0.2	0.45	0	0.1	0.421053	0.4	0.35	0.25	0.35	0.5	0.25	0			14	0	0.25	0.05	0	0.9	0.4375	0.05	0.2	0.35	0.05	0.35	0.2	0	0	0.15	0	0.4	0.375	0.25	0.45	0.4	0.55
15	0.55	0.5	0.1	0.1	0.25	0.4	0.9	0.2	0	0.55	0.85	0.2	0.05	0.25	0	0.2	0.277778	0.5	0.25	0.15	0.5	0.75	0.15	0.05			15	0	0.35	0.05	0	0.8	0.35	0.2	0.2	0.4	0.1	0.1	0.1	0	0.3	0.2	0	0.15	0.210526	0.277778	0.45	0.4	0.4
16	0.9	0.45	0.3	0.1	0.8	0.25	0.95	0.25	0.05	0.7	0.65	0.1	0.1	0.4	0.2	0.05	0.2	0.35	0	0.2	0.25	0.7	0.35	0			16	0	0.35	0.1	0	1	0.3	0.05	0.2	0.1	0.25	0.25	0	0	0.05	0.05	0	0.230769	0.15	0.25	0.5	0.35	0.4
17	0.85	0.05	0	0.25	0.25	0.2	0.95	0.05	0	0.55	0.9	0.15	0.1	0.3	0.1	0.05	0.25	0.45	0.2	0.2	0.05	0.75	0.4	0			17	0	0.55	0.15	0	0.9	0.176471	0.15	0	0.15	0.35	0.05	0.05	0	0.1	0.15	0	0.25	0.375	0.2	0.533333	0.2	0.35
18	0.95	0.1	0	0.222222	0.2	0.45	1	0.1	0	0.8	0.65	0.2	0.35	0.25	0	0	0.2	0.55	0.35	0.25	0.35	0.55	0.3	0.1			18	0	0.55	0.05	0	0.8	0.2	0.1	0	0.1	0.25	0.4	0.05	0	0.3	0.25	0	0.25	0.266667	0.7	0.25	0.35	0.2
19	0.9	0.15	0	0.05	0.15	0.2	1	0.15	0.1	0.4	0.6	0.05	0.35	0.5	0.05	0.2	0.15	0.25	0.1	0.1	0	0.8	0.2	0.1			19	0	0.25	0.2	0	0.8	0.230769	0.05	0.142857	0.35	0.15	0.3	0	0	0.15	0.1	0	0.25	0.416667	0.15	0.166667	0.3	0.3
20	1	0	0	0.05	0.35	0.25	1	0.05	0.15	0.6	0.4	0.05	0.25	0.4	0.1	0.15	0.2	0.4	0.15	0.05	0.05	0.5	0.15	0			20	0	0.2	0.1	0	0.85	0.05	0.1	0	0.2	0.2	0.45	0	0	0.1	0.25	0	0.15	0.3	0.3	0.1875	0.15	0.3
Sessions 1-10: acquisition. Sessions 11-20: Reversal
	males		Genotype: VGLUT3cKO																								females			Genotype: VGLUT3cKO
	Contingency: to CS+												Contingency: to CS-															Contingency: to CS+											Contingency: to CS-
Session	mouse 1	mouse 2	mouse 3	mouse 4	mouse 5	mouse 6	mouse 7	mouse 8	mouse 9	mouse 10	mouse 11	mouse 12	mouse 1	mouse 2	mouse 3	mouse 4	mouse 5	mouse 6	mouse 7	mouse 8	mouse 9	mouse 10	mouse 11	mouse 12			Session	mouse 1	mouse 2	mouse 3	mouse 4	mouse 5	mouse 6	mouse 7	mouse 8	mouse 9	mouse 10	mouse 11	mouse 1	mouse 2	mouse 3	mouse 4	mouse 5	mouse 6	mouse 7	mouse 8	mouse 9	mouse 10	mouse 11
1	0.3	0.05	0.222222	0.0588235	0.2	0.35	0.3125	0.2	0.117647	0.166667	0.1	0.35	0.7	0	0.5	0.266667	0.25	0.45	0	0.45	0.0625	0.3125	0.2	0.2			1	0.25	0.3	0.05	0.0714286	0.142857	0.133333	0.0909091	0.333333	0.0769231	0.05	0.05	0.285714	0.388889	0.15	0.307692	0.166667	0.214286	0.333333	0.6	0.384615	0.1	0.2
2	0.2	0	0.2	0.15	0	0.2	0.230769	0.1	0.05	0.05	0	0.2	0.4	0.05	0.625	0.05	0.15	0.25	0.166667	0.25	0	0.1	0.2	0.1			2	0.333333	0.1	0	0.117647	0.0909091	0.15	0	0.333333	0.1	0	0	0.454545	0.3	0.1	0.375	0.4	0.25	0.0909091	0.0833333	0.1	0.15	0.15
3	0.2	0	0.285714	0	0	0	0	0	0	0.4	0	0.25	0.55	0	0.384615	0.2	0.2	0.1	0.05	0.1	0.05	0.1	0.15	0.4			3	0.0714286	0.35	0	0.157895	0.35	0.15	0	0.2	0.1	0	0	0	0.4	0.05	0.210526	0.4	0.25	0.15	0.6	0.15	0.05	0.05
4	0.25	0	0.0909091	0.05	0.05	0	0	0.05	0.05	0.45	0	0.3	0.45	0	0.5	0.25	0.05	0.05	0.25	0.15	0.3	0.1	0.05	0.2			4	0	0.65	0.05	0	0.3	0.1	0	0.636364	0.05	0	0	0.05	0.4	0.1	0	0.55	0.15	0.1	0.111111	0.25	0	0.05
5	0.45	0	0.4	0.3	0	0.3	0.15	0.15	0	0.25	0	0.35	0.2	0	0.466667	0.1	0.1	0	0.3	0.25	0	0.1	0	0.25			5	0	0.6	0.1	0	0.6	0.1	0	0.428571	0.05	0.05	0	0.35	0.4	0.2	0.1	0.368421	0.3	0.1	0.333333	0.25	0.05	0.05
6	0.65	0.05	0.333333	0.05	0.25	0.45	0.3	0	0.25	0.4	0	0.4	0.2	0	0.25	0.2	0.3	0.45	0.1	0.15	0.3	0.15	0.05	0.25			6	0.15	0.2	0.2	0.05	0.65	0.05	0	0.75	0.05	0.15	0	0.5	0.15	0.15	0	0.5	0.2	0	0.285714	0.15	0	0.1
7	0.5	0	0.444444	0.1	0.15	0.45	0.4	0.05	0.15	0.1	0.1	0.6	0.05	0	0.333333	0.35	0.15	0.35	0.15	0.3	0.15	0.35	0.05	0.25			7	0.15	0.1	0.1	0	0.277778	0.1	0	0.55	0.2	0.6	0	0.3	0.45	0.25	0.1	0.176471	0.1	0.1	0.2	0.15	0	0
8	0.35	0.1	0.375	0.15	0.15	0.4	0.45	0.05	0.05	0.15	0.05	0	0.35	0	0.25	0.25	0.1	0.4	0.6	0.2	0.2	0.3	0.1	0.05			8	0.15	0.15	0.05	0.05	0.45	0.2	0	0.9	0.2	0.75	0	0.25	0.45	0.45	0.05	0.45	0.25	0.388889	0.2	0.3	0.25	0.05
9	0.65	0	0.1875	0	0.15	0.45	0.55	0	0.2	0.5	0.15	0.7	0.3	0.05	0.0625	0.4	0.15	0.45	0.45	0.3	0.2	0.15	0.1	0.15			9	0.05	0.3	0	0	0.55	0.4	0.05	0.75	0.1	0.35	0	0.4	0.8	0.2	0.05	0.3	0.15	0.2	0.266667	0.35	0.2	0.1
10	0.45	0	0.5	0.4	0.15	0.2	0.6	0.1	0.05	0	0.05	0.7	0.35	0.15	0.470588	0.45	0.05	0.3	0.6	0.45	0.2	0.25	0.3	0.1			10	0.35	0.3	0	0	0.3	0.1	0	0	0.15	0.6	0.1	0.45	0.5	0.3	0.1	0.4	0	0.25	0	0.35	0.25	0.15
11	0.4	0.15	0.4	0.75	0.05	0.55	0.25	0.6	0.2	0.2	0.15	0.05	0.1	0.05	0.2	0.05	0.05	0.1	0.25	0.15	0.15	0.25	0.05	0.65			11	0.35	0.7	0.1	0.3	0.45	0.1	0.0714286	0.35	0.2	0.45	0.3	0.55	0.6	0.1	0	0.3	0.5	0	0.75	0.45	0.15	0.15
12	0.45	0	0.35	0.05	0.75	0.8	0.45	0.25	0.25	0.1	0	0.45	0.35	0.15	0.25	0.15	0.35	0.2	0.15	0.35	0.15	0.1	0.05	0.55			12	0.2	0.35	0	0	0.45	0.25	0.2	0.25	0.35	0.75	0	0.35	0.5	0.05	0	0.4	0.55	0.05	0.75	0.3	0.45	0.25
13	0.35	0	0.2	0.05	0	0.75	0.45	0.1	0.3	0.25	0	0.2	0.1	0.2	0.5	0.15	0.45	0.4	0.1	0.3	0.05	0.1	0	0.3			13	0.7	0.3	0.05	0.3	0.7	0.35	0.3	0.176471	0.45	0.2	0	0.3	0.2	0.1	0.25	0.3	0.3	0.2	0.75	0.25	0.45	0.15
14	0.35	0	0.277778	0.05	0.05	0.9	0.35	0.3	0.5	0	0	0.4	0.3	0.05	0.368421	0	0.25	0.25	0	0.05	0	0	0.1	0.2			14	0.45	0.1	0	0.3	0.85	0.65	0.2	0.35	0.55	0.15	0	0.15	0.15	0.1	0	0.05	0.5	0.2	0.75	0.15	0.45	0.05
15	0.6	0	0.473684	0	0.05	0.95	0.45	0.35	0.65	0	0.1	0.35	0.3	0.2	0.210526	0	0	0.15	0.2	0.15	0.2	0	0.1	0.15			15	0.55	0.4	0.05	0.15	0.625	0.75	0.2	0.428571	0.5	0.4	0	0.25	0.4	0.15	0.2	0.2	0.2	0.65	0.642857	0.1	0.4	0.1
16	0.65	0	0.444444	0	0.05	0.8	0.45	0.4	0.5	0	0.1	0.35	0.3	0	0.235294	0	0.3	0.2	0.2	0.2	0.05	0	0.1	0.3			16	0.4	0.2	0.05	0.45	0.55	0.4	0.15	0.333333	0.2	0.35	0	0.35	0.35	0.15	0.1	0.1	0.222222	0.2	0.692308	0.1	0.2	0.15
17	0.5	0	0.0526316	0	0	0.6	0.25	0.4	0.75	0	0.4	0.45	0.1	0.1	0.176471	0	0.15	0.25	0.1	0.35	0.1	0	0.15	0.35			17	0.45	0.25	0.05	0.533333	0.45	0.7	0.25	0.5	0.35	0.2	0	0.3	0	0.2	0.0666667	0.15	0.2	0.25	0.857143	0	0.2	0
18	0.75	0	0	0	0.15	0.3	0.25	0.55	0.85	0	0	0.6	0.1	0	0.4375	0	0.15	0.25	0.15	0.1	0.15	0	0	0.25			18	0.35	0.4	0	0.277778	0.4	0.7	0.25	0.55	0.2	0.5	0.1	0.15	0.4	0	0.0588235	0.2	0.35	0.214286	0.421053	0.5	0.2	0
19	0.75	0.25	0.0714286	0	0	0.45	0.25	0.7	0.45	0	0.1	0.55	0.4	0	0.307692	0	0.3	0.3	0.2	0.25	0.1	0	0	0.15			19	0.526316	0.25	0.05	0.5	0.25	0.25	0.2	0.4	0.2	0.75	0	0.368421	0.1	0	0.35	0.05	0.45	0	0.571429	0.35	0.05	0.05
20	0.85	0.05	0.0769231	0	0.05	0.55	0.2	0.75	0.6	0	0.15	0.8	0.2	0	0.25	0	0.15	0.2	0	0.25	0.05	0	0.05	0.3			20	0.4	0.2	0	0.578947	0.15	0.65	0.15	0.375	0.05	0.85	0.1	0.15	0.1	0.15	0.117647	0.15	0.4	0.25	0.5	0.25	0.15	0
[truncated: 2 more columns]

## Sheet: S-Figure 4g
Supp Figure 4g.	Total time (s) approaching the CS
Sessions 1-10: acquisition. Sessions 11-20: Reversal
	males		Genotype: Control littermates																								females			Genotype: Control littermates
	Contingency: to CS+												Contingency: to CS-															Contingency: to CS+												Contingency: to CS-
Session	mouse 1	mouse 2	mouse 3	mouse 4	mouse 5	mouse 6	mouse 7	mouse 8	mouse 9	mouse 10	mouse 11	mouse 12	mouse 1	mouse 2	mouse 3	mouse 4	mouse 5	mouse 6	mouse 7	mouse 8	mouse 9	mouse 10	mouse 11	mouse 12			Session	mouse 1	mouse 2	mouse 3	mouse 4	mouse 5	mouse 6	mouse 7	mouse 8	mouse 9	mouse 10	mouse 11	mouse 12	mouse 1	mouse 2	mouse 3	mouse 4	mouse 5	mouse 6	mouse 7	mouse 8	mouse 9	mouse 10
1	0	0.1729	0.09675	0.121286	0.11765	0.195933	0.003	0.04205	0.237	0.16735	1.21378	0.00352941	0.460611	0.841801	0.979042	1.33941	1.00892	0.943156	0.737451	0.992396	1.10986	0.745753	2.22602	1.15299			1	0	0.10635	0.0576316	0	0.054	0.0387647	1.39989	0	0.12215	0.17675	0.167177	0.1937	1.19463	0.779302	0.592233	0.707182	1.85176	0.878794	1.0758	0.586417	0.839735	0.680832
2	0.0342	0	0.33465	0.252889	0.3271	0.00971429	0.02035	0	0.00895	0.1304	0.29885	0	0.400373	0.960283	0.665867	1.40074	1.19652	0.945894	0.670181	0.295763	0.900559	0.776399	1.8473	1.08819			2	0	0	0.0015	0	0.108053	0.65775	0.6437	0	0.2348	0.35865	0.0451	0.0015	1.05425	0.891424	0.379638	0.915256	1.84575	0.50225	0.738184	0.582775	0.612295	0.812952
3	0.3171	0	0.7982	0	0.0945	0.142	0.12005	0.02325	0.04495	0.22385	1.13775	0.04195	0.389967	0.945461	0.736198	0.866089	1.09741	0.72859	0.692811	0.23553	0.509593	0.59006	1.09872	0.501103			3	0.0015	0.00165	0	0.02775	0.299842	0.375	0.72165	0	0.6734	0.1395	0	0.00225	0.776803	0.476058	0.661213	0.585812	1.42134	0.610617	0.573364	1.22398	0.627705	0.810272
4	0.6266	0.33625	0.0633	0.0308	0.22115	0.4275	0.66475	0.0252	0.00975	1.34505	0.1161	0.1733	0.52944	0.904262	0.418542	0.949931	1.01776	0.80742	0.847678	0.521753	0.848955	0.673033	0.796261	0.584609			4	0.0757	0	0	0.00525	0.1828	1.086	0.9486	0.099	0.97715	1.31035	0.00583333	0.2438	0.808479	0.397199	0.431302	0.881585	1.25624	0.877844	0.831828	1.39524	0.582733	0.558036
5	0.3825	0.44925	0.3659	0.19225	0.4883	0.4095	0.24175	0.0015	0.0015	0.58415	0	0.0075	2.25351	0.894889	0.409547	1.08854	1.17727	0.694394	0.642243	0.422346	0.801244	1.12678	0.862335	0.408			5	0.20235	0	0.13105	0.00075	0.2506	0.583727	0.8441	0.09395	1.2255	1.6941	0.2195	0.06675	0.772274	0.452657	0.610067	0.688785	1.13293	1.3872	0.657857	1.29879	0.634199	0.642171
6	0.4231	0.281059	0.81735	0.12005	0.55005	1.19375	0.48955	0	0	0.2592	0	0	1.22641	0.170092	0.528758	1.27241	0.907347	0.538677	0.753545	0.366835	0.955002	0.837752	0.95406	1.06902			6	0.05175	0	0.37445	0	1.21559	0.0247	1.21025	0.579	0.8244	2.25385	0	0.0704	0.922312	0.590848	0.711698	0.949101	1.53429	0.617781	0.697786	1.6057	0.944722	0.55068
7	0.6024	0.49855	0.72755	0.3874	1.5227	0.85765	0.7235	0.0255	0	0.20625	0	0.26015	0.856519	0.603761	0.646849	0.888367	1.48744	0.892559	0.700555	0.486966	0.756858	0.695891	1.09727	0.439556			7	0.12665	0	0.6878	0.32425	1.43345	0.423824	2.05215	0.44335	0.8913	1.34705	0.2881	0	1.32768	0.616265	0.704611	1.04443	2.05497	0.585697	0.817203	0.862942	0.714622	0.629197
8	0.45665	0.2151	0.8562	0.4062	1.90885	1.59845	0.64575	0.13645	0	0.73935	1.7291	0.0967	0.687535	0.666482	0.447445	0.928196	2.16492	0.8479	0.707562	0.551684	0.974729	0.749297	1.47533	0.60121			8	0.10425	0.3902	0.45885	0.3479	0.9465	0.786368	1.37405	2.08993	1.0335	1.6905	0.32485	0.72855	0.964538	0.555616	0.52857	0.699312	1.44784	0.781981	0.60755	1.17504	0.404087	0.879671
9	0.4185	0.62905	0.49235	0.20175	1.37055	1.93475	0.7149	0.16115	0	0.8472	1.4794	0.32535	0.774409	1.12498	0.511668	1.11585	1.75775	1.13262	0.78351	0.420819	0.537904	0.940692	1.13132	0.570181			9	0.16645	0.3141	0.40405	0.21835	1.15265	1.02893	1.2744	0.91025	1.12095	1.1304	0.0912	0.08925	1.02371	0.613436	0.878172	0.947859	1.42839	0.685006	0.689969	1.00906	0.516038	0.778265
10	0.35135	0.75765	0.62135	0.36145	2.048	1.43035	0.85215	0.3963	0.8542	0.61505	0	0.069	0.708773	0.937968	0.456475	1.05604	2.22817	0.842761	0.824528	0.730795	1.1461	1.32144	1.32511	0.639191			10	0.2368	0	0.48995	0.20015	1.211	0.1886	0.49205	0.54955	1.10655	1.20095	0.4589	0.10415	0.746386	0.632656	0.778646	0.709925	2.04758	0.523726	0.613596	0.944861	0.331307	0.730603
11	0.36535	0.18665	0.00225	0.21665	0.40185	1.36884	0.0254	0	0.1503	0.05915	1.87625	0	0.387177	0.775578	0.807173	1.50145	1.06168	1.44181	1.08438	1.08248	1.0458	0.99403	0	0.715593			11	0.04865	0.0293	0.063	0.2678	0.71775	0.048	0.6809	0.15185	0.0525	0.0045	0.0592	0.0015	0.515176		0.593452	0.777498	1.35594	0.839554	1.46524	0.71697	1.25347	1.11121
12	1.0219	0.03	0.009	0.25725	0.01345	1.34447	0.43045	0.009	0.0285	0.12145	1.69725	0.00305	0.4491	0.989635	0.448107	1.29552	1.12614	1.25865	1.11016	0.70342	1.22006	1.33823	0.555958	0.494655			12	0.258	0.0367	0.0502	0.16925	1.28615	0.4736	0.7995	0.0098	0.21465	0	0	0.00225	0.798862	0.670797	0.615138	1.12153	1.56364	0.949372	1.4091	0.795393	0.820595	1.17096
13	1.1075	0.1531	0.01575	0.03005	0.5263	1.09305	0.33135	0.02025	0.44095	0.19415	1.1123	0.3757	0.440421	0.573752	0.614677	0.96047	1.07177	1.63015	0.950571	0.670324	1.01822	1.758	0.818924	0.599997			13	0.5113	0.0337	0.0143	0.82465	1.1075	0.2999	0.4759	0.11395	0.81035	0.0594	0.06735	0.1034	0.717136	0.505817	0.491784	0.984194	1.86284	0.767809	1.02542	0.950524	0.778177	1.50288
14	1.2364	0.209	0.4801	0.0248	0.383053	0.7385	0.95065	0.19635	0.13785	0.2506	0.6872	0.258	0.380695	0.631334	0.267736	0.814864	0.663628	1.34747	0.807108	0.710017	0.946647	1.5763	0.643213	0.473702			14	0.884	0.3569	0	0.59605	0.904	0.461875	0.2436	0.03225	1.51105	0.14835	0.0368	0.00075	0.840979	0.562032	0.585859	0.514442	0.897799	0.799725	1.24459	0.515058	0.749039	1.151
15	1.7042	0.3532	0.09965	0.13945	0.0873333	0.7649	2.3592	0.74225	0.11015	1.4237	0.90715	0.19075	0.341574	0.78705	0.446408	0.828897	0.508097	1.25484	0.548904	0.839798	0.817965	1.75032	0.676038	0.368655			15	0.39955	0.71375	0.045	0.1866	2.1628	0.579895	0.0433333	0.7737	0.63575	0.04275	0.039	0.3551	0.603498	0.336901	0.654299	0.841014	1.28692	0.436328	0.346667	1.49964	0.712674	1.08021
16	2.17085	0.28035	0.1771	0.1251	0.97145	0.92065	2.63135	1.31095	0.50115	0.7164	0.8937	0.2518	0.642623	0.637676	1.02751	1.01419	0.411239	1.0856	0.287464	1.18056	1.9439	1.71601	1.25252	0.386551			16	0.8623	0.4162	0.321	0.4672	1.55992	0.8535	0.08995	0.407429	1.2944	0.3473	0.15815	0.2078	0.76722	0.666369	0.583781	0.850326	0.693114	0.58347	0.928914	0.431886	0.924861	1.03392
17	1.66355	0.1932	0.2957	0.3262	0.95965	0.61425	1.8993	0.6932	0.3421	0.99825	0.5874	0.1373	0.472621	0.900554	0.80959	0.599719	0.498509	1.72922	0.666309	0.705432	0.976067	1.29079	1.03739	0.394861			17	1.2639	0.67785	0.033	0.46415	1.5974	0.932937	0.75305	0.0160667	0.87115	0.8723	0.0657368	0.2329	0.612635	0.449491	0.443453	0.625986	0.583197	1.09211	0.817834	0.316836	0.703617	0.913978
18	0.91995	0.74145	1.1072	0.0405714	1.37915	0.55795	2.157	0.5347	0.31555	1.01195	1.3286	0.0511	0.730812	0.70044	0.388285	0.468983	0.577697	1.35139	0.629296	0.833857	1.26838	1.46236	1.18455	0.617064			18	0.76405	0.5427	0.04795	0.31405	2.04705	0.693467	0.27	0.0015	0.8598	1.23275	1.39665	0.43665	0.495729	0.3964	0.498958	0.978768	0.906816	1.07655	0.862067	0.71723	1.10336	0.782156
19	0.8189	0.62655	0.85995	0.01715	0.39895	1.08765	2.0876	0.7638	0.2895	0.66925	0.98025	0.1927	0.602428	0.88663	0.563177	0.682025	0.949449	1.20297	0.601512	0.948605	0.962975	1.77985	0.908401	0.553308			19	0.4335	0.40525	0.003	0.57115	2.2416	0.141167	0.70785	0.0711667	0.1744	0.7829	0.93225	0.417167	0.572313	0.393271	0.5284	0.693885	1.52766	1.31248	0.74386	0.173025	0.968038	1.06397
20	1.43705	0.1951	0.58515	0.08025	0.4687	1.3407	1.81485	1.36515	0.29515	1.38005	0.54035	0.7098	0.835637	0.903358	0.743265	0.577305	0.596704	1.32782	0.608494	0.817345	0.81831	1.28622	0.511758	0.532704			20	0.35445	0.09	0	0.14245	2.05335	0.66325	0.64495	0.016875	1.0566	0.7772	1.24915	0.0765	0.856043	0.387316	0.397928	0.589144	2.27404	1.14598	0.839746	0.248164	0.476376	0.913015
Sessions 1-10: acquisition. Sessions 11-20: Reversal
	males		Genotype: VGLUT3cKO																								females			Genotype: VGLUT3cKO
	Contingency: to CS+												Contingency: to CS-															Contingency: to CS+											Contingency: to CS-
Session	mouse 1	mouse 2	mouse 3	mouse 4	mouse 5	mouse 6	mouse 7	mouse 8	mouse 9	mouse 10	mouse 11	mouse 12	mouse 1	mouse 2	mouse 3	mouse 4	mouse 5	mouse 6	mouse 7	mouse 8	mouse 9	mouse 10	mouse 11	mouse 12			Session	mouse 1	mouse 2	mouse 3	mouse 4	mouse 5	mouse 6	mouse 7	mouse 8	mouse 9	mouse 10	mouse 11	mouse 1	mouse 2	mouse 3	mouse 4	mouse 5	mouse 6	mouse 7	mouse 8	mouse 9	mouse 10	mouse 11
1	0.00075	0.00225	0.586375	0.354933	0.3968	0	0	0	0.325313	0	0.606938	1.02434	1.12352	0.742659	3.48345	1.20413	0.836313	1.14376	0.882294	0.838747	0.399339	1.30128	0.928908	0.929895			1	0.109214	0	0.0075	0.00230769	0	0.175786	0.005	0.4006	0.0280769	0.460542	0.446839	0.821706	1.57707	0.524317	1.04014	1.55452	0.781611	0.618075	0.530056	0.868311	0.442281	0.480614
2	0.33655	0.00075	0.009375	0.0146	0	0.69355	0.144583	0.1578	0.11775	0	0.64972	1.03629	0.959724	0.611032	2.63331	1.04767	1.3746	0.828018	1.46787	1.18347	0.467238	1.13096	0.533046	0.778305			2	0.00272727	0.1238	0.3354	0.518437	0.5233	0.1448	0	1.164	0.1887	0.298908	0.656148	0.579328	1.85858	0.759829	0.965842	1.72392	0.618249	0.671608	0.502575	0.607926	0.386536	0.718699
3	0.18695	0.00225	0.326308	0.28715	0.18085	0.29065	0	0.7348	0.08315	0.15645	0.547457	0.993935	1.23162	0.41376	2.89102	1.05896	0.674955	1.47085	1.1195	0.970178	0.233698	0.875478	0.743466	0.912783			3	0.574833	0.4509	0	0.328737	0.4723	0.05475	0.00375	0	0.045	0.338256	0.88412	0.608006	1.06551	0.652358	0.660272	1.54139	0.581073	0.441225	0.515633	0.840104	0.327818	0.50688
4	0.44265	0.10415	0.8321	0.00075	0.2538	0.13275	0.02325	0.9383	0.0056	0.96675	0.558286	1.38751	1.35231	0.368658	1.07626	1.08713	0.788053	0.755102	1.38494	0.857314	0.526999	0.75369	0.783396	1.15136			4	0.06075	1.209	0	0.13945	0.23235	0	0.18905	1.04411	0.0795	0.200306	0.934413	0.478041	1.99417	0.843668	0.532281	1.03287	0.723343	0.402264	0.298765	1.03825	0.264739	0.718465
5	0.68645	0.09615	0.884333	1.0157	0	0.58845	0.172	1.01115	0.621313	0.54395	0.768282	1.01771	1.05645	0.616008	2.02468	1.09063	0.696378	1.26535	1.0005	0.950171	2.0952	0.712993	0.945882	0.803401			5	0.0953	1.4169	0	0.39515	0.523263	0.16035	0	0.704333	0.02175	0.405257	0.674863	0.837437	1.04898	0.67433	0.796299	1.10732	0.524404	0.622903	0.4603	0.835905	0.405952	0.722504
6	0.6285	0	0.76975	0.3917	0	0.82195	0.41395	0.7895	0.6351	0.49865	0.75023	1.04303	1.09615	0.586783	0.437653	1.09662	1.0435	1.54298	1.01053	0.76478	0.927781	0.545407	0.996239	0.617837			6	0.08555	1.61515	0	0.1043	0.18295	0.41825	0.1472	0.665857	0.21185	0.560594	0.661974	0.651454	1.21697	0.815057	0.61068	1.23117	0.267674	0.535062	0.567139	1.06064	0.385782	0.84139
7	0.9186	0.21515	1.02339	0.17265	0	0.8365	0.0578	0.56095	0.383	0.28335	0.856659	1.1394	1.22005	0.794199	1.58157	1.64288	1.22354	2.03711	1.11989	0.969187	0.934462	0.803765	0.868776	0.74721			7	0.0045	0.2888	0	0.39405	0.733706	0.47425	0.0015	0.2531	0.46665	0.947275	0.620733	0.430277	1.30256	1.01932	0.894012	1.5422	0.646316	0.501506	1.24191	1.28834	0.425138	0.863836
8	0.87095	0.0494	0.833625	0.9063	0	0.50295	0.242	0.9987	0.745	0.85685	0.77192	0.92774	1.55522	0.587963	0.511594	1.71587	1.21334	1.7013	1.68097	0.863745	0.561082	0.482737	0.806599	0.692612			8	0.21285	0.93095	1.13245	0.24355	0.4231	0.6179	0.196556	1.2617	0.3494	1.24957	0.591126	0.633789	1.11514	0.805834	0.966438	1.86416	0.673119	0.4271	0.934802	1.32992	0.674056	0.903089
9	1.1795	0.0015	1.37719	0.3427	1.37065	0.63365	0.08025	0.46105	1.00095	0.96845	0.561105	0.825811	1.53808	0.39541	0.970983	2.2084	1.08309	1.56596	1.42917	0.761954	0.59989	0.623322	1.00515	0.761625			9	0.47765	0.7079	1.56365	0.24435	0.7895	1.19835	0.07075	1.72333	0.11275	1.00996	0.718983	0.567621	1.50208	0.685093	0.64161	2.24046	0.587331	0.494549	1.02521	1.12481	0.776932	0.726605
10	1.56655	0.1621	1.07294	1.424	0	0.8597	0.56435	0.7521	0.95245	0.1589	0.371099	0.759509	1.40827	0.32383	1.50257	1.72046	1.22206	1.37094	1.64743	0.896463	0.648762	0.850457	0.720212	0.333167			10	0.79855	1.1862	0	0.051	0.9547	0.5496	0.18675		0.16595	0.691197	1.03082	0.690839	2.48	0.574892	0.618239	1.73223	0.274231	0.539054		1.10866	0.621979	1.36316
11	1.17315	0	1.0257	0.9199	0.05615	1.05335	0.37555	0.08325	0.1087	0.4728	0.982076	0.49277	1.30948	0.606338	1.45873	0.905893	0	1.2897	0.974295	1.3187	1.08855	1.29595	0.456553	0.901548			11	0.2295	1.75735	0.34455	0.24635	1.6504	0.00075	0	0.2508	0.293	0.624198	0.695494	1.64421	0.91125		0.348636	0.916025	0.904527	0.313572	0.785841	0.723215	0.564184	0.44627
12	1.4459	0.12895	0.54395	0.3012	0.94155	1.93735	0.43175	0.28475	0.01915	0.7533	0.863952	0.879746	0.921216	0.909949	1.3349	0.785214	0.895588	1.79756	1.03639	0.879754	0.946719	1.10807	0.472039	0.991844			12	0.7595	2.33535	0.11845	0	1.07425	0.0225	0.0053	0.3081	0.28635	0.671602	0.913332	1.53504	0.727148	0.564503	0.363815	0.675983	0.59789	0.544725	1.22096	0.706463	0.914502	0.661866
13	1.5077	0	0.53135	0.68855	0.55275	1.7744	0.3876	0.4378	0	1.1178	0.779998	1.10015	0.882025	0.717769	1.43222	0.857186	0.693141	1.0863	0.870775	1.01631	0.747509	0.730622	0.263598	1.02796			13	0.7672	1.99275	0.10265	0.00825	1.12985	0.19685	0.1831	0.0590625	0.86985	0.724308	0.778323	1.57214	0.55937	0.705787	0.552928	0.559059	0.486791	0.552691	1.2865	0.88136	0.79329	0.888055
14	1.7014	0.0166	0.998474	0.7921	0.8375	2.03565	0	1.46545	0	0.80325	0.863696	1.47083	0.897764	0.662752	1.19431	1.07629	0.740075	1.4145	0	0.608529	0.554465	0.773764	0.385646	0.915708			14	1.0443	2.26225	0.7471	0.2827	1.70235	0.00075	0.50395	0.0532	1.2768	0.852484	0.669528	1.21799	0.486046	0.751761	0.59119	0.433151	0.621393	0.767245	1.01696	0.521778	0.541751	0.766989
15	1.0619	0.00075	2.01758	1.53265	0.7343	2.04935	1.5711	1.79375	0.61485	1.0133	0.856665	1.1946	0.843682	0.706908	1.18818	0.680555	0.390371	0.99373	0.773689	0.774919	0.562701	0.457838	0.503608	1.25443			15	2.17295	1.87635	0.7619	0	0.7008	1.1308	0.35085	0.0075	1.5933	1.09271	0.665771	1.70787	0.397055	0.666047	0.277662	0.403261	0.594884	0.940664	0.746986	0.80011	0.42369	0.628073
16	1.3912	0.03075	1.934	0.58495	0.7006	2.49155	1.1191	1.6463	0.2522	0.43015	0.958323	1.26245	0.727493	0.569999	0.707147	0.683135	0.654847	1.09334	0.885614	0.872901	0.319073	0.809036	0.532373	1.3179			16	1.3179	1.291	0.5593	0.87805	1.27745	0.0182778	0.47235	0.174231	0.7173	1.05987	1.01604	0.622151	0.645402	0.908639	0.64071	0.492722	0.671231	1.20603	0.62395	0.602846	0.356801	0.992029
17	1.2835	0.04125	1.86682	1.06815	1.4862	2.0424	1.6001	1.2168	0.68825	0.711	1.07735	1.29674	0.692378	0.33921	1.54485	0.322617	0.421135	1.1925	1.0683	1.60741	0.573492	1.06659	0.457897	1.15469			17	1.0753	0.155625	0.24975	0.3148	1.40855	1.37685	0.44695	0.0804286	0.98895	0.760517	0.96148	0.649078	0.450719	0.598317	0.438042	0.554093	0.415617	0.9732	0.418608	0.851501	0.381017	0.593466
18	1.68655	0.2308	0.151875	2.28535	1.21905	3.03795	1.601	0.6973	0.8486	1.4854	1.18454	1.20339	0.655027	0.406386	1.29329	0.441868	0.528338	0.848695	0.855618	0.87297	0.823617	0.744001	0.365445	1.11923			18	2.54695	2.73365	0.5768	0.331765	0.52465	1.61945	0.115571	1.31826	0.1896	1.10745	0.861471	0.910923	0.564793	0.854147	0.466211	0.509679	0.576149	0.347911	1.1367	1.05758	0.307116	0.421297
19	1.5875	0.0112	0.274846	1.10445	0.45385	0.73785	1.86375	0.9299	2.07125	1.3469	1.09791	1.24667	0.8469	1.27107	1.55081	1.25183	0.643575	0.946095	1.01731	1.2044	0.448908	0.352991	0.253746	0.773658			19	1.76758	1.89975	0.72345	0.84915	0.8664	0.1432	0.377857	0.655143	0.3764	1.25439	0.996405	1.55202	0.584634	0.392407	0.395	0.363324	0.444566	0.293558	0.446122	0.637526	0.272366	0.733077
20	1.1702	0	0.266167	0.9891	0.64715	2.76805	2.1743	1.15565	1.0548	2.53755	1.20906	1.74685	0.829762	1.61582	1.08038	0.651816	0.349039	1.01098	1.14976	0.989235	0.328819	0.487719	0.539625	0.803873			20	1.85295	1.83575	0.1493	0.861706	0.69745	0.7712	0.075	0.786214	0.246	1.37276	1.02509	1.21812	0.290387	0.846199	0.321686	0.515224	0.329112	0.607724	0.934275	0.874598	0.304194	0.861114
[truncated: 2 more columns]

## Sheet: S-Figure 4h
Supp Figure 4h.	Total time (s) approaching the reward magazine
Sessions 1-10: acquisition. Sessions 11-20: Reversal
			Genotype: Control littermates
	males												females
Session	mouse 1	mouse 2	mouse 3	mouse 4	mouse 5	mouse 6	mouse 7	mouse 8	mouse 9	mouse 10	mouse 11	mouse 12	mouse 1	mouse 2	mouse 3	mouse 4	mouse 5	mouse 6	mouse 7	mouse 8	mouse 9	mouse 10	mouse 11	mouse 12
1	2.06965	1.04983	0.61114	1.09943	0.457887	0.590717	1.04594	0.70445	1.11815	0.830345	0.614042	1.03065	0.823358	0.50554	2.04451	1.42491	0.417125	1.12753	0.360711	0.592692	0.510004	0.833962	0.577725	0.729403
2	0.993627	0.614807	0.44896	1.50291	0.44241	0.579139	0.600779	1.96293	0.651438	0.970122	0.370889	1.11952	0.566541	0.627435	2.64885	1.29094	0.350208	0.457036	0.332033	1.10697	0.493362	0.624408	0.552984	0.860714
3	0.935393	0.546889	0.467099	2.01197	0.418848	0.431939	0.464226	1.28258	1.19538	1.13137	0.409092	0.903368	1.07735	1.17371	3.11589	1.18203	0.438606	0.572203	0.384961	1.37065	0.476305	0.349764	0.727748	2.03405
4	0.903168	0.536665	0.671285	1.42866	0.458	0.611115	0.776541	1.50357	0.60666	0.894275	0.476761	0.682392	0.820942	0.598494	2.39131	1.01098	0.645952	0.353467	0.340631	0.996706	0.638434	0.368512	2.35768	0.745691
5	0.482682	0.452049	1.0862	1.40207	0.440734	0.383046	0.469494	1.05212	0.787977	0.898428	0.528452	0.55659	0.452205	0.613867	1.90526	0.708994	0.73369	0.359939	0.477684	0.905356	0.547031	0.399349	1.16668	0.861016
6	0.791903	0.280878	0.815316	0.828673	0.414237	0.442938	0.504145	1.14635	0.648194	0.872001	0.582101	0.883672	0.408642	0.546936	1.6377	0.765959	0.5271	0.54966	0.443091	0.677129	0.435646	0.435947	0.89546	1.15762
7	0.807975	0.772892	0.695086	0.875436	0.261001	0.299821	0.449267	0.89648	0.601976	0.943222	0.51718	0.95011	0.786244	0.506032	2.60711	0.70081	0.857082	0.328203	0.398404	0.756978	0.523903	0.428923	0.909069	1.01733
8	0.981024	0.873521	0.788073	0.513151	0.244812	0.301371	0.418798	0.808357	0.49391	0.99049	0.403039	0.643115	0.512716	0.481317	1.8831	0.402954	0.831215	0.283547	0.439327	0.622342	0.486443	0.406954	2.09052	0.734532
9	0.966334	0.804291	0.564188	0.471245	0.195982	0.238166	0.459948	1.34618	0.590172	0.812325	0.394548	1.58626	0.558422	0.490905	1.67179	0.482842	0.738645	0.234122	0.326245	0.437513	0.630535	0.328655	2.37395	0.81631
10	0.940942	0.931204	0.70817	0.738092	0.187887	0.212576	0.465168	0.896398	0.435625	0.528267	0.414183	0.918526	0.41992	3.01284	1.68935	0.427617	0.890279	0.299555	0.273422	0.788868	0.496284	0.574876	2.18467	0.805951
11	0.947261	0.792428	0.807464	0.732985	0.229394	0.194731	0.462945	0.866593	0.441125	0.617791	0.409722	0.833768	2.62963	0.520565	2.07724	0.534494	0.788294	1.34746	0.248781	0.805443	0.465207	0.282269	2.14589	3.23029
12	0.735232	0.816786	0.758386	0.802959	0.242082	0.15935	0.446921	1.25869	0.463313	0.349155	0.496065	0.977536	2.15012	0.66582	1.81678	0.476316	0.892867	0.236009	0.291183	0.509979	0.501305	0.562078	2.61464	1.35788
13	0.67942	0.810691	0.654492	0.898954	0.254279	0.188061	0.434221	0.961535	0.441757	0.45566	0.521406	1.07457	2.04252	0.634198	1.39006	0.634095	0.641131	0.264888	0.283995	0.452861	0.620663	0.30431	1.37366	2.06635
14	0.717298	0.637542	0.757995	0.639093	0.243597	0.236039	1.32281	0.727961	0.461599	0.304061	0.486501	0.720305	1.46161	0.553219	1.99013	0.421387	0.755288	0.274006	0.263304	0.482685	0.635461	0.510473	0.717412	1.61623
15	0.861526	0.611217	0.769724	0.752338	0.772278	0.434265	0.952424	0.666806	0.406336	0.277184	0.517952	0.979354	1.56928	0.727535	2.18796	1.00736	0.727244	1.6513	0.517322	0.24472	0.389685	0.3516	0.570527	1.76376
16	0.936216	0.616784	0.892013	0.686024	0.378122	0.274434	0.570723	0.673951	0.327103	0.258645	0.399051	0.655353	1.52856	0.831917	1.96611	0.699042	0.525319	0.828357	0.273341	0.301822	0.511815	0.419835	0.699436	2.25342
17	0.901354	0.702816	0.80656	0.559207	0.441566	0.236554	0.527194	0.642111	0.319874	0.24775	0.453632	0.60445	1.91028	0.832946	2.08913	0.677161	1.28999	0.260192	0.247846	0.500161	0.478639	0.395495	2.87683	0.823671
18	0.899507	0.549433	0.866702	0.379783	0.490216	0.355834	0.674899	0.786116	0.397805	0.234657	0.422911	0.701422	1.53164	0.721527	2.21634	0.639253	0.698658	0.204628	0.251413	0.701739	0.466707	0.345064	0.516832	0.672768
19	0.571106	0.532444	0.809219	0.595951	0.6963	0.374708	0.464666	0.611737	0.621691	0.228419	0.307578	0.750506	1.36244	1.74553	2.36754	0.354831	0.572299	0.304808	0.301369	0.294581	0.381892	0.3188	0.572077	1.36026
20	0.871474	0.47644	0.682984	0.754124	0.691503	0.388975	0.641709	1.07194	0.903486	0.354376	0.422625	0.514538	1.37017	1.07617	2.22788	0.836671	0.693734	0.242446	0.426831	1.45404	0.535616	0.41448	0.586957	1.03542
			Genotype: VGLUT3cKO
	males														females
Session	mouse 1	mouse 2	mouse 3	mouse 4	mouse 5	mouse 6	mouse 7	mouse 8	mouse 9	mouse 10	mouse 11	mouse 12			mouse 1	mouse 2	mouse 3	mouse 4	mouse 5	mouse 6	mouse 7	mouse 8	mouse 9	mouse 10	mouse 11
1	0.338524	1.65984	0.250256	0.684509	0.455137	0.514538	0.614283	0.358053	0.624756	0.731586	1.26317	0.63503			0.266047	0.389103	1.11315	0.968136	1.5903	0.401556	1.70342	0.333328	1.09773	3.17834	1.92579
2	0.281291	2.15907	0.181114	1.15522	0.537807	0.313708	0.581657	0.340237	0.526887	0.515374	0.881789	0.580913			0.162372	0.296773	0.675125	0.539097	1.03263	0.925745	1.59627	0.200339	0.54317	1.23121	0.815206
3	0.484907	1.76745	0.178572	1.26773	0.551833	0.697508	0.500061	0.385909	0.688103	0.528596	0.834884	0.609135			0.215047	0.832691	0.618985	0.419622	0.701588	0.834849	1.25943	0.181925	0.530367	1.00593	0.55721
4	0.334341	1.36132	0.225103	0.728264	0.567261	0.585408	0.434449	0.368289	0.758925	0.715744	0.700616	0.663854			0.698349	0.392504	0.702998	1.87969	0.632822	0.395419	0.348221	0.202758	0.519036	0.904021	0.404425
5	0.459793	1.11549	0.233183	0.692426	0.464301	0.460028	0.548735	0.330569	0.728059	0.499222	0.677592	0.579703			0.500157	0.454803	0.580484	0.370459	0.739053	0.454442	0.749776	0.106558	0.541762	1.17915	0.578073
6	0.355339	1.35333	0.200464	0.491279	0.453607	0.433497	0.385148	0.349308	0.651431	0.96816	0.705483	0.644358			0.387423	0.328401	0.874928	0.365973	0.777426	0.373071	0.645664	0.227792	0.46384	0.916358	0.49008
7	0.38288	1.28893	0.211006	0.272808	0.504715	0.354228	0.287637	0.350252	0.559445	0.495029	0.711601	0.615916			0.28626	0.374291	0.539235	0.424572	0.752714	0.384046	0.78732	0.265854	0.442987	0.81515	0.593121
8	0.313434	1.40245	0.187692	0.334936	0.548479	0.325971	0.320528	0.364826	0.525834	0.557122	0.699813	0.691803			0.296248	0.276415	0.408098	0.439996	0.861353	0.312895	0.421433	0.311184	0.39122	0.572558	0.541282
9	0.271607	1.1521	0.233075	0.566233	0.658317	0.376226	0.309391	0.335792	0.472925	0.474717	1.04185	0.763953			0.252421	0.228623	0.427951	0.352616	0.854296	0.375636	0.8056	0.235544	0.389198	0.702084	0.659913
10	0.350736	1.24925	0.261629	0.415409	0.661521	0.37796	0.506062	0.385703	0.231092	0.472553	0.974446	0.618289			0.225739	0.245495	0.436479	0.573666	0.602654	0.500412	0.75876		0.49675	0.775655	0.567385
11	0.364902	0.947133	0.288541	0.528348	0.50012	0.388827	0.402115	0.452732	0.443775	0.519562	1.01311	0.570572			0.276643	0.279742	0.621543	0.876272	0.682627	0.429161	0.635903	0.255972	0.461678	0.701996	0.515452
12	0.364418	0.829991	0.257876	0.317052	0.75531	0.343629	0.371945	0.376521	0.456677	0.505133	1.05371	0.652705			0.292234	0.291418	0.584366	0.44636	0.442792	0.334413	0.717471	0.245026	0.458271	0.597343	0.449183
13	0.2887	1.82357	0.268092	0.29251	0.853219	0.32883	0.329858	0.3834	0.424846	0.553556	1.1638	0.720158			0.30116	0.275644	0.526787	0.446307	0.766416	0.337684	0.479948	0.186328	0.380076	0.835328	0.505804
14	0.721077	1.4584	0.234825	0.280847	1.06851	0.354427	0.309902	0.398459	0.337466	0.506856	1.30066	0.63227			0.273848	0.55563	0.795409	0.621245	0.686356	0.29959	0.508741	0.241045	0.403104	0.976476	0.488136
15	0.3109	1.27789	0.213695	0.258475	0.905043	0.326117	0.266614	0.349902	0.380016	0.466836	0.976513	0.603998			0.214008	0.304954	0.512627	0.381367	1.19073	0.666829	0.488032	0.252733	0.445182	1.24386	0.51673
16	0.281499	1.36693	0.208342	0.267148	1.02481	0.28214	0.338776	0.333493	0.428287	0.45275	0.71111	0.512741			0.212424	0.493118	0.420508	0.55287	0.716917	0.625069	0.510016	0.175914	0.473927	1.22197	0.55027
17	0.365249	1.1192	0.239353	0.239233	0.935695	0.346737	0.27006	0.384816	0.363437	0.458536	0.847793	0.599713			0.227302	0.130275	0.553818	2.273	0.973874	0.316818	0.694993	0.183858	0.414504	0.806632	0.584367
18	0.29777	0.612795	0.163997	0.237742	0.909585	0.467879	0.31227	0.352801	0.331391	0.419476	0.6269	0.571566			0.192843	0.270229	0.471132	1.3465	0.756869	0.310849	0.377092	0.243317	2.16818	0.673528	0.470021
19	0.322574	0.634889	0.196595	0.247878	0.906543	0.320341	0.427757	0.372071	0.422833	0.460928	0.61272	0.591634			0.175103	0.271503	0.998205	0.609385	1.86655	0.830219	1.06934	0.208689	2.46776	0.648225	0.415295
20															0.259981	0.321661	0.461388	1.02298	1.13654	1.59348	2.13497	0.200939	2.474	0.68732	0.411335
