# Supplementary material for: Continuous cholinergic-dopaminergic updating in the nucleus accumbens underlies approaches to reward-predicting cues
Source: Nat Commun. 2022 Dec 24;13:7924. doi: 10.1038/s41467-022-35601-x (PMC9789106; doi:10.1038/s41467-022-35601-x)
Supplement: Supplementary file 4 — Source Data [file 41467_2022_35601_MOESM4_ESM.zip › Data Source_Supp Figure5.xlsx]

## Sheet: S-Figure 5d
Supp Figure 5d.	Approaching CS during CS presentation in control littermate and VAChTcKO mice
Sessions 1-10: acquisition. Sessions 11-20: Reversal
	Genotype: control littermate
	Contingency: CS+ presentation.							Contingency: CS- presentation.
Session	mouse 1	mouse 2	mouse 3	mouse 4	mouse 5	mouse 6	mouse 7	mouse 1	mouse 2	mouse 3	mouse 4	mouse 5	mouse 6	mouse 7
1	1.8522	0.4739	0.95145	1.5076	3.2313	1.94125	0.7881	0.8447	0.9118	1.08575	1.0858	1.531	1.0756	0.5032
2	2.0412	0.13215	0.80485	1.843	1.73595	1.61725	0.55975	1.29755	0.6986	0.94455	0.747	1.39755	3.436	0.3164
3	2.4682	1.03175	0.4675	0.41275	0.9302	0.81405	0.0625	0.2517	0.24265	0.66885	0.6677	0.41825	0.6901	0.2494
4	1.2592	1.8236	1.50955	0.79165	2.53465	0.22235	0.4334	0.02295	0.11985	0.41665	0.2561	0.4212	1.39265	0.1631
5	2.03205	1.5033	1.96395	0.8308	3.0112	0.12185	0.9489	0.2053	0.35835	0.01105	0.40465	0.46795	1.184	0.0819
6	1.9324	2.26655	1.41315	2.31005	2.41675	0.57125	2.3311	0	0.6902	0.0011	0.7789	0.304	0.57965	0.22025
7	2.6446	2.59975	2.13385	3.5213	1.78	1.2689	1.60975	0	0.59125	0.0004	0.5576	0.56205	0.4098	0.3292
8	1.74355	3.3409	2.5195	3.32135	2.87615	2.03985	2.99415	0.0646	0.0784	0.01545	0.5851	0.63395	0.2519	0.09745
9	2.32015	3.20035	1.9574	1.91645	2.1769	2.0905	2.4349	0.33405	0.3132	0.46655	0.75205	0.3517	0.1315	0.2549
10	0.9947	3.025	3.2211	2.3457	2.5751	2.8714	1.5087	0.7177	0	0.6493	0.918	1.295	0.3998	0.52965
11	1.9752	0.28805	0.5166	1.0558	1.5444	0.53065	0.64815	1.8983	0.84315	1.5438	2.12625	2.1477	0.78745	1.3206
12	2.86905	0.0038	0.66125	0.80455	2.2805	0.7235	0.92255	3.1003	0.5911	1.4639	1.2624	1.57115	0.4452	0.9485
13	4.5214	0.15375	0.5731	0.68905	2.8485	0.245	1.29467	1.43105	0.547	1.03825	1.5625	1.59285	1.02695	0.491
14	5.6926	0.66445	0.9369	1.6081	3.1199	0.4893	1.06025	0.5476	0.4176	1.34055	1.4804	1.9729	0.83035	0.539
15	3.85815	1.37475	0.07545	1.8481	3.70225	1.2176	1.3376	1.83585	1.124	1.1063	0.91965	1.18615	1.2526	0.44225
16	3.2469	2.6753	0.28275	1.88305	3.241	1.07155	1.22715	0.58895	1.58835	2.0253	0.9342	1.3253	1.8175	0.72715
17	2.2494	3.0961	0.1331	2.22345	3.55035	1.2416	0.8304	1.04515	0.91445	0.3821	0.51475	1.0152	2.07055	0.19855
18	2.2426	4.71885	0.03865	3.06985	4.2073	0.0674	1.68745	0.4384	0.26025	0.79945	0.4846	0.148	1.79395	0.6069
19	2.6203	4.24765	0.1251	3.8791	3.62565	0.705	1.8363	0.765	0.36685	0.14715	0.8701	0.57895	1.20805	1.11605
20	3.64405	0	0.04485	4.50535	4.0756	0.8149	1.37765	0.9618	0	0.70315	0.42385	1.05525	1.55835	0.6851
	Genotype: VAChTcKO
	Contingency: CS+ presentation.								Contingency: CS- presentation.
Session	mouse 1	mouse 2	mouse 3	mouse 4	mouse 5	mouse 6	mouse 7	mouse 8	mouse 1	mouse 2	mouse 3	mouse 4	mouse 5	mouse 6	mouse 7	mouse 8
1	0.8652	0.2931	1.17585	1.7373	0.6036	0.70595	2.40905	0.3946	2.70755	0.5414	0.8282	2.2756	1.2728	2.1891	0.79345	0.8081
2	0.46235	0.22605	0.38695	0.39705	0.1769	0.54175	0.89815	0.09855	0.66635	1.10935	0.47855	0.2977	0	1.438	1.3997	0.409
3	0.9501	0.1154	0.793	0.43685	0.10975	0.68645	0.06725	0.0342	1.13785	0.6308	0.22855	0.3048	0.1388	0.01515	0	0
4	1.73325	0.1482	0.52885	0.11465	0	1.2567	0.6352	0	0.217	0.00065	0.3511	0.4439	0.2623	0.44515	0.17045	0.14885
5	1.10455	0.0022	0.6781	0.27875	0	0.90875	0.9023	0.10915	0.8666	0.10675	0.15775	0.3428	0	0.3973	0.60855	0.2059
6	0.85835	0.0925	0	0.297	0.1589	0.97585	0.94785	0.24285	0.94985	0.0001	0.0903	0.6369	0.38305	0.23345	0.65605	0
7	0.6663	0.0018	0.0007	0.50945	0.352	1.3101	2.02725	0.51955	0.4411	0.11025	0.0806	0.7046	0.8064	0.43575	0.5856	0.1151
8	0.77845	0.0429	0.0362	0.3748	0.1463	1.3346	1.5061	0.1272	0.52305	0.0209	0.021	1.57635	0.88965	0.0713	0.69675	0.12505
9	0.9823	0.0007	0.02775	0.647	0.2211	2.1905	0.58395	0.25665	1.34955	0	0	1.0105	2.20375	0.3265	0.2798	0.13325
10	0.72685	0	0.5896	0.67175	0.3008	2.24305	1.76945	0.26665	1.78755	0.0558	0.0009	0.9609	1.64285	0.9725	0.4698	0.1771
11	1.88085	0.0486	0.0626	1.4494	1.603	1.5209	0.38905	0.13535	2.1595	0	0.13135	0.69205	0.1013	1.1205	2.03655	0.9494
12	2.397	0.0132	0.08385	0.87455	0.7904	0.6409	0.49105	0.64095	0.4905	0.056	0.3832	0.43275	0.28695	1.05325	1.80985	0.20075
13	5.8922	0.0202	0.0028	2.20505	0.01045	1.42285	0.7053	0.33244	0.167	0.18985	0.30475	0.60715	0	0.76365	2.98615	0.28334
14	5.5038	0.0003	0.3319	2.8959	0.2264	1.96085	0.3989	0.9081	0.84865	0.3812	0.55665	0.52285	0.0827	0.9049	2.1886	0.05495
15	7.28625	0	0.6332	2.15955	0.0103	1.88385	1.4205	0.64775	0.93555	0.61885	0.37315	0.30055	0.7326	2.6914	1.11725	0.35535
16	6.20775	0.0026	0.54185	1.4107	0.1978	2.0419	0.863	0.7945	0.4886	0.207	0.8921	0.0127	1.3715	2.67905	0.85135	0.28525
17	6.9066	0.0869	0.0178	1.5564	0.26085	1.7812	1.11005	0.25755	0.084	0	0.1392	0.2429	0.81545	1.7907	0.7845	0.6177
18	5.2773	0.1151	0.06555	2.2604	0.0038	2.4991	1.40855	0	0.2478	0.1755	0.2023	0.4122	1.003	1.59735	1.35605	0.3414
19	4.80855	0.04635	0.031	1.8751	0.0242	1.5705	1.76015	0.5022	0.7574	0.1973	0.40265	0.4644	0.54725	1.00805	1.39695	0.18815
20	5.0192	0	0.2783	1.03115	0.104	1.9999	2.9871	0.3806	0.72085	0.29195	0.2653	0.15345	0.08375	1.4915	1.12965	0.26825
	Delta (CS+ - CS-)
	Genotype: Control littermate								Genotype: VAChTcKO
Session	mouse 1	mouse 2	mouse 3	mouse 4	mouse 5	mouse 6	mouse 7		mouse 1	mouse 2	mouse 3	mouse 4	mouse 5	mouse 6	mouse 7	mouse 8
1	1.0075	-0.4379	-0.1343	0.4218	1.7003	0.86565	0.2849		-1.84235	-0.2483	0.34765	-0.5383	-0.6692	-1.48315	1.6156	-0.4135
2	0.74365	-0.56645	-0.1397	1.096	0.3384	-1.81875	0.24335		-0.204	-0.8833	-0.0916	0.09935	0.1769	-0.89625	-0.50155	-0.31045
3	2.2165	0.7891	-0.20135	-0.25495	0.51195	0.12395	-0.1869		-0.18775	-0.5154	0.56445	0.13205	-0.02905	0.6713	0.06725	0.0342
4	1.23625	1.70375	1.0929	0.53555	2.11345	-1.1703	0.2703		1.51625	0.14755	0.17775	-0.32925	-0.2623	0.81155	0.46475	-0.14885
5	1.82675	1.14495	1.9529	0.42615	2.54325	-1.06215	0.867		0.23795	-0.10455	0.52035	-0.06405	0	0.51145	0.29375	-0.09675
6	1.9324	1.57635	1.41205	1.53115	2.11275	-0.0084	2.11085		-0.0915	0.0924	-0.0903	-0.3399	-0.22415	0.7424	0.2918	0.24285
7	2.6446	2.0085	2.13345	2.9637	1.21795	0.8591	1.28055		0.2252	-0.10845	-0.0799	-0.19515	-0.4544	0.87435	1.44165	0.40445
8	1.67895	3.2625	2.50405	2.73625	2.2422	1.78795	2.8967		0.2554	0.022	0.0152	-1.20155	-0.74335	1.2633	0.80935	0.00215
9	1.9861	2.88715	1.49085	1.1644	1.8252	1.959	2.18		-0.36725	0.0007	0.02775	-0.3635	-1.98265	1.864	0.30415	0.1234
10	0.277	3.025	2.5718	1.4277	1.2801	2.4716	0.97905		-1.0607	-0.0558	0.5887	-0.28915	-1.34205	1.27055	1.29965	0.08955
11	0.0769	-0.5551	-1.0272	-1.07045	-0.6033	-0.2568	-0.67245		-0.27865	0.0486	-0.06875	0.75735	1.5017	0.4004	-1.6475	-0.81405
12	-0.23125	-0.5873	-0.80265	-0.45785	0.70935	0.2783	-0.02595		1.9065	-0.0428	-0.29935	0.4418	0.50345	-0.41235	-1.3188	0.4402
13	3.09035	-0.39325	-0.46515	-0.87345	1.25565	-0.78195	0.803642		5.7252	-0.16965	-0.30195	1.5979	0.01045	0.6592	-2.28085	0.049097
14	5.145	0.24685	-0.40365	0.1277	1.147	-0.34105	0.52125		4.65515	-0.3809	-0.22475	2.37305	0.1437	1.05595	-1.7897	0.85315
15	2.0223	0.25075	-1.03085	0.92845	2.5161	-0.035	0.89535		6.3507	-0.61885	0.26005	1.859	-0.7223	-0.80755	0.30325	0.2924
16	2.65795	1.08695	-1.74255	0.94885	1.9157	-0.74595	0.5		5.71915	-0.2044	-0.35025	1.398	-1.1737	-0.63715	0.01165	0.50925
17	1.20425	2.18165	-0.249	1.7087	2.53515	-0.82895	0.63185		6.8226	0.0869	-0.1214	1.3135	-0.5546	-0.0095	0.32555	-0.36015
18	1.8042	4.4586	-0.7608	2.58525	4.0593	-1.72655	1.08055		5.0295	-0.0604	-0.13675	1.8482	-0.9992	0.90175	0.0525	-0.3414
19	1.8553	3.8808	-0.02205	3.009	3.0467	-0.50305	0.72025		4.05115	-0.15095	-0.37165	1.4107	-0.52305	0.56245	0.3632	0.31405
20	2.68225	0	-0.6583	4.0815	3.02035	-0.74345	0.69255		4.29835	-0.29195	0.013	0.8777	0.02025	0.5084	1.85745	0.11235

## Sheet: S-Figure 5e
Supp Figure 5e.	Acetylcholine signal (z-score) across trials in a control littermate mouse during reward response
		ACh [AUC]		ACh [Height peak]
	Trial	CS+	CS-	CS+	CS-
	1	-18.5747	0.5247	-4.31798	3.27624
	2	-26.0163	0.10616	-3.31586	1.52698
	3	-11.9259	-1.61816	-2.96338	-2.22732
	4	-5.37086	-0.18664	-2.7154	-0.52822
	5	-3.6319	0.3393	-2.83183	3.61426
	6	-31.269	0.21083	-6.8219	0.97611
	7	-6.39595	1.00031	-2.53436	1.86147
	8	-8.79147	0.85249	-3.28839	2.3791
	9	-8.50089	8.35704	-1.81817	6.4526
	10	-16.034	0.27889	-4.80628	0.76541
	11	-7.18067	0.03101	-4.73405	2.04831
	12	-8.54757	-0.2848	-6.80315	-2.36618
	13	-3.35082	0.57719	-1.04188	2.52078
	14	-7.96981	1.63546	-3.36971	5.34037
	15	-14.407	0.12871	-2.43918	1.08316
	16	-5.74652	0.56866	-3.87317	1.76404
	17	-6.78921	-0.18531	-1.62721	-0.7973
	18	-11.9472	-1.52067	-2.74546	-2.82375
	19	-3.18049	-0.00959	-1.62369	-0.17038
	20	-2.16265	-2.79365	-1.00813	-1.49328

## Sheet: S-Figure 5f
Supp Figure 5f.	Acetylcholine signal (z-score) across trials in a VAChTcKO mouse during reward response
		ACh [AUC]		ACh [Height peak]
	Trial	CS+	CS-	CS+	CS-
	1	-1.71344	0.21337	-3.8203	1.40903
	2	-0.45099	0.98961	-2.1664	1.22978
	3	-0.89707	-0.47489	-3.81062	-2.43672
	4	-1.29111	-1.49451	-5.94267	-3.88214
	5	-0.86912	1.28267	-4.37605	2.69175
	6	-4.57843	-0.05623	-5.69435	-1.74947
	7	-0.49025	-0.11631	-4.07351	-1.10797
	8	-6.32123	-0.18928	-5.10636	-1.52583
	9	2.64387	-5.50325	-1.95303	-6.03219
	10	-4.27276	-0.19599	-4.50689	-1.36943
	11	-0.07857	-1.56192	-0.9167	-2.1989
	12	-1.00033	0.59252	-3.6341	5.41295
	13	-0.79041	1.79095	-1.56474	-4.43146
	14	-0.10755	-0.03056	-1.88361	-0.28973
	15	-0.07535	-3.62061	-1.03841	-7.62447
	16	-0.92551	-0.03853	-2.33667	-0.43658
	17	-0.26442	-0.90423	-2.03748	-2.66438
	18	-0.76919	-4.36691	-3.87591	-5.39923
	19	-0.64362	-3.76794	-3.21886	-4.48732
	20	-10.2166	-3.3992	-7.85066	-7.8227

## Sheet: S-Figure 5g
Supp Figure 5g.	Acetylcholine signal response (Delta F/F) during reward response in control littermate and VAChTcKO mice
Sessions 1-10: acquisition. Sessions 11-20: Reversal
	AUC
	Genotype: Control littermate								Genotype: VAChTcKO
Session	mouse 1	mouse 2	mouse 3	mouse 4	mouse 5	mouse 6	mouse 7	mouse 8	mouse 1	mouse 2	mouse 3	mouse 4	mouse 5	mouse 6	mouse 7	mouse 8
1	-0.00067	-0.00175	0.000688	-0.00192	-0.00654	-0.00029	-0.00638		-0.000105425	-0.00255	-0.00111	-0.000144	-4.5e-05	-1.14e-05	-0.002274	-0.00154
2	-0.05217	-0.00826	-0.00843	-0.00122	-0.00311	-0.00111	-0.00079		-0.00015456	-0.00054	-0.00037	-0.0006262	-0.000565	-0.0015482	-0.0052626	-0.00016
3	-0.05224	-8.35261e-05	-0.00158	-0.00102	-0.00443	-0.00088	-0.00151		-0.00154196	-0.01201	-0.00166	-0.010532	-0.001014	-0.000164	-6.43e-05	-0.00823
4	-0.04887	-0.06581	-0.00598	-0.01512	-0.00632	-8.5e-05	-0.00299		-6.8435e-05	-0.00069	-0.00022	-8.54e-05	-0.001258	-0.0111584	-0.0152866	-0.00062
5	-0.08194	-0.02509	-0.00342	-0.01696	-0.0446	-0.00339	-0.0023		-0.00184322	-0.00482	-0.00584	-0.0068543	-0.008828	-0.00843248	-0.0008208	-0.00833
6	-0.05454	-0.01724	-0.00077	-0.00761	-0.00931	-0.02583	-0.00294		-0.00824632	-0.00068	-0.04183	-0.008286	-0.010986	-0.00832168	-0.0154321	-0.00782
7	-0.10323	-0.01487	-0.08254	-0.01764	-0.01894	-0.01518	-0.01322		-0.000868746	-0.00087	-0.00843	-0.0008436	-0.000892	-0.0007821	-0.0087422	-0.00185
8	-0.11789	-0.00484	-0.02728	-0.00973	-0.00941	-0.0704	-0.00113		-0.00841638	-0.00084	-0.00062	-0.0080217	-0.000683	-0.00084216	-0.0011862	-0.00121
9	-0.09453	-0.03151	-0.03655	-0.00542	-0.0146	-0.01476	-0.0208		-0.00185465	-0.00085	-0.00687	-0.0068636	-0.063463	-0.0006846	-0.0063846	-0.00068
10	-0.0916	-0.03292	-0.03119	-0.00216	-0.04419	-0.03784	-0.03171		-0.000684654	-0.00665	-0.00646	-0.0003684	-0.000331	-0.00162168	-0.0016842	-0.00642
11	-0.08738	-0.02195	-0.0286	-0.00523	-0.04102	-0.0216	-0.02999		-0.0008541	-0.00283	-0.00257	-0.0034622	-0.004216	-6.574e-05	-0.0042146	-0.00248
12	-0.1016	-0.02242	-0.02921	-0.00228	-0.03909	-0.01991	-0.0148		-0.000541684	-0.00064	-0.00068	-0.0006841	-0.006432	-0.00646385	-0.0068462	-0.00672
13	-0.11036	-0.056635	-0.02212	-0.01475	-0.03989	-0.01589	-0.01999		-0.0006421	-0.00773	-0.00084	-0.0006842	-0.000681	-0.0022821	-0.0007721	-0.00021
14	-0.11522	-0.0177514	-0.02636	-0.01877	-0.02999	-0.02011	-0.01863		-0.000421	-0.00077	-0.0001	-0.0007421	-0.002322	-0.007721	-0.0088222	-0.00216
15	-0.11225	-0.0142336	-0.04634	-0.01977	-0.03144	-0.02634	-0.01971		-0.00216385	-0.00365	-0.00365	-0.026468	-0.000355	-0.00678416	-0.0021684	-0.02715
16	-0.10554	-0.018874	-0.03933	-0.01852	-0.05164	-0.04054	-0.04442		-0.002164	-0.00164	-0.00242	-0.0052441	-0.001144	-0.00441324	-0.0065247	-0.00077
17	-0.11774	-0.0144251	-0.03163	-0.02544	-0.0467	-0.04544	-0.02934		-0.00241684	-0.00349	-0.0066	-0.006641	-0.064664	-0.00036546	-0.0036568	-0.0064
18	-0.13662	-0.0151442	-0.03545	-0.02256	-0.03544	-0.05622	-0.02154		-0.0054135	-0.00354	-0.00036	-0.001641	-0.036436	-0.065468	-0.0161361	-0.00065
19	-0.12114	-0.0136624	-0.03336	-0.01976	-0.05642	-0.04442	-0.04649		-0.006464	-0.00655	-0.00065	-0.0016546	-0.000655	-0.011646	-0.006546	-0.00354
20	-0.13157	-0.0154822	-0.03333	-0.01753	-0.05626	-0.02155	-0.04156		-0.003465	-0.00352	-0.00365	-0.0687412	-0.003465	0.00635468	0.0005464	0.000655
	Height peak
	Genotype: Control littermate								Genotype: VAChTcKO
Session	mouse 1	mouse 2	mouse 3	mouse 4	mouse 5	mouse 6	mouse 7	mouse 8	mouse 1	mouse 2	mouse 3	mouse 4	mouse 5	mouse 6	mouse 7	mouse 8
1	-0.00167	-0.00307	-0.00203	-0.00378	-0.00629	-0.00113	-0.0068		-0.00056	-0.00365463	-0.00065461	-0.000687431	-0.0064651	-0.00036461	-0.0065332	-0.00654322
2	-0.00811	-0.00328	-0.00516	-0.00291	-0.00461	-0.00166	-0.00203		-0.00638461	-0.00612	-0.000648	-0.00072168	-0.00021681	-0.00031634	-0.0006217	-0.0003936
3	-0.00675	-0.00135	-0.00271	-0.00295	-0.00417	-0.00132	-0.00205		-0.000221684	-0.00021414	-0.00021218	-0.000218741	-0.0001714	-0.00052484	-0.0003217	-0.0002181
4	-0.01141	-0.01362	-0.00517	-0.00638	-0.00593	-0.0015	-0.00508		-0.0002118	-2.1818e-05	-0.0005185	-0.00087498	-0.0002121	-0.00284654	-0.0074218	0.005168
5	-0.01302	-0.00533	-0.00329	-0.00638	-0.01175	-0.00282	-0.00394		-0.00021818	-0.0007548	-0.00849874	-0.0007218	-0.0032168	-3.52468e-05	-0.0008749	-0.000649
6	-0.01114	-0.00383	-0.00286	-0.00656	-0.00552	-0.00584	-0.00382		-0.00036494	-0.0006746	-0.007494	-0.000684794	-0.00067494	-0.000213684	-0.0002168	-0.0003161
7	-0.01363	-0.00433	-0.01479	-0.00677	-0.00643	-0.00414	-0.00554		-0.00036496	-0.00016441	-0.00021444	-0.000997465	-0.000742165	-0.000214864	-0.0002168	-0.00075269
8	-0.01653	-0.00327	-0.00686	-0.00791	-0.00497	-0.00311	-0.00364		-0.00067496	-0.0002168	-0.00021384	-0.000216846	-1.32416e-05	-0.00021684	-0.0006743	-0.000154684
9	-0.01459	-0.00628	-0.00516	-0.00816	-0.00578	-0.00431	-0.00407		-0.00032168	-0.000354168	-0.0021368	-0.00251684	-0.000246841	-0.0003	-0.0003431	-0.0032168
10	-0.01616	-0.00567	-0.00154	-0.00568	-0.01131	-0.00736	-0.00429		-0.003164	-0.000351468	-0.0021684	-0.0006846	-6.346e-05	-0.0003546	-0.000641	-0.00063546
11	-0.01338	-0.00664	-0.00493	-0.00715	-0.00538	-0.00534	-0.00593		-0.00346	-0.0036546	-0.0006346	-0.00124164	-0.009546	-0.0003546	-0.0005668	-0.000343
12	-0.01365	-0.00517	-0.00864	-0.00696	-0.00543	-0.00573	-0.00114		-0.000346	-0.00051468	-0.0068471	-0.00087911	-0.00089743	-0.00068731	-0.0002168	-0.0032168
13	-0.01168	-0.00165	-0.01465	-0.01165	-0.00342	-0.00165	-0.01169		-0.00163854	-0.0034831	-0.00058413	-0.003268	-0.0034613	-0.000684135	-0.0036841	-0.0008793
14	-0.01122	-0.00445	-0.01421	-0.01121	-0.00235	-0.00465	-0.01322		-0.0006841	-0.00068413	-0.00079871	-0.00351684	-0.0041645	-0.0068416	-0.00088	-0.00212169
15	-0.01322	-0.00543	-0.01422	-0.01318	-0.00326	-0.00465	-0.01421		-0.00686598	-0.000635464	-0.00068462	-0.0006864	-0.006681	-6.864e-05	-0.0006464	-6.846e-05
16	-0.01621	-0.00546	-0.01421	-0.01121	-0.00365	-0.00482	-0.01322		-6.8764e-05	-0.00068796	-0.0068749	-6.8461e-05	-0.000121366	-0.0012123	-0.0011013	-0.000134801
17	-0.01316	-0.00522	-0.01254	-0.01218	-0.00525	-0.00326	-0.01212		-0.00035438	-0.0003843	-0.000564	-3.543e-05	-0.000384384	-0.00038412	-0.0003138	-0.00351384
18	-0.01121	-0.00235	-0.01212	-0.01421	-0.00231	-0.00322	-0.01121		-0.000341841	-0.00313035	-0.00031538	-0.00034131	-0.0001031	-3.41313e-05	-3.43e-05	-3.46e-05
19	-0.01132	-0.00265	-0.01412	-0.01134	-0.00313	-0.00214	-0.01202		-3e-05	-3.541e-08	-0.0003638	-0.000351031	-0.00321031	-0.000351031	-0.0003026	-3.5103e-05
20	-0.01211	-0.00232	-0.03214	-0.00151	-0.00154	-0.00232	-0.01122		-0.000354684	-0.0003131	-3.541e-05	-0.000310313	-0.00031303	-3.50102e-05	-0.0003051	-0.000302505

## Sheet: S-Figure 5h
Supp Figure 5h.	Acetylcholine signal response (z-score) during CS onset in control littermate and VAChTcKO mice
Sessions 1-10: acquisition. Sessions 11-20: Reversal
	AUC	Genotype: Control littermate																	Height peak	Genotype: Control littermate
	Contingency: CS+								Contingency: CS-										Contingency: CS+								Contingency: CS-
Session	mouse 1	mouse 2	mouse 3	mouse 4	mouse 5	mouse 6	mouse 7		mouse 1	mouse 2	mouse 3	mouse 4	mouse 5	mouse 6	mouse 7			Session	mouse 1	mouse 2	mouse 3	mouse 4	mouse 5	mouse 6	mouse 7		mouse 1	mouse 2	mouse 3	mouse 4	mouse 5	mouse 6	mouse 7
1	0.71774	1.18086	0.98732	0.86966	2.23026	1.00908	0.95831		1.39477	1.13837	0.90995	0.61527	1.0784	1.06879	0.92238			1	2.26844	0.88371	1.23043	2.02099	2.53561	1.67136	1.04609		1.66705	0.96197	1.15368	1.4304	2.14975	0.9809	1.42623
2	1.67349	0.87885	0.15945	0.75996	0.74027	1.79618	1.42902		1.4365	1.28544	1.2295	0.98785	1.19555	0.99744	1.56736			2	2.55355	1.48948	1.11863	2.83933	1.22135	1.60126	1.81538		1.73062	1.75721	1.85018	1.33888	1.49657	0.72233	2.56797
3	1.31972	0.62909	0.48393	1.44466	0.7453	0.99315	1.47942		0.81777	1.17086	1.41646	1.21877	1.61877	1.27982	0.7522			3	2.10363	0.842	1.56155	1.40037	2.4896	1.71917	1.95044		2.42488	0.88709	2.55109	0.77503	1.40086	0.81615	1.96831
4	1.3737	1.2541	0.64898	0.6704	1.05661	0.51117	0.74821		1.40884	1.33538	0.9998	1.37737	0.97111	1.01892	1.71202			4	0.95833	1.41907	1.05981	1.74995	1.57959	0.99462	1.41948		1.73447	1.24123	1.56524	1.37615	1.75045	1.37897	1.95569
5	0.41961	1.02783	0.5717	0.46705	0.91759	1.2384	1.679		0.94508	0.68006	1.4235	0.71221	1.7704	0.85261	1.33386			5	2.50344	0.38945	1.23823	1.36131	1.99723	0.79189	2.73525		1.89786	0.82639	1.15777	1.21529	1.47007	1.24835	1.52412
6	1.41694	0.55938	0.72105	0.59646	0.89123	0.6814	0.99117		0.72599	0.86767	0.62722	0.65376	0.96008	1.17004	1.26607			6	1.64069	1.59244	1.1521	1.01843	2.00478	1.15072	1.91255		1.21209	1.14464	1.20583	1.75421	1.8314	0.74815	1.8508
7	0.81167	0.81152	1.51002	1.32732	0.69007	0.94826	0.75825		0.92491	0.76037	0.39904	0.59105	1.27595	1.21192	0.64224			7	0.16936	0.88263	1.89437	1.12458	1.8814	0.8308	2.61345		0.66195	1.32522	1.37028	1.27848	1.61787	0.6895	1.77556
8	1.35358	0.60534	0.36	0.88844	1.17524	0.54104	0.71491		0.86123	1.20746	1.00242	0.40597	1.31842	0.91544	0.42292			8	1.4328	1.03726	2.09464	1.18876	2.91687	0.29978	1.72225		1.58435	1.05113	1.38106	1.12939	1.16979	0.52813	1.90592
9	0.50932	0.24238	0.2497	1.06261	1.12609	0.96037	0.59451		1.00614	0.57241	0.98921	0.8374	0.62473	1.09517	0.67466			9	1.67263	0.91929	0.86183	0.85029	2.47883	0.35229	1.60428		1.05673	1.23984	1.21994	1.36998	1.69503	0.45823	1.12251
10	1.27023	0.59187	0.82672	0.50507	0.86654	0.48188	0.55611		1.09596	0.304	1.12413	0.7086	0.59711	0.92482	0.58947			10	1.77756	1.17531	1.21357	1.74841	1.94163	0.99671	1.8565		1.28646	1.0467	0.56732	1.60973	1.06355	0.35042	1.19882
11	0.24354	0.47213	0.42915	0.19671	0.8948	0.31474	0.5627		0.47094	0.77757	0.59916	1.20434	0.53184	0.51742	0.74813			11	0.43246	1.63247	1.34875	1.14771	1.38878	0.25189	1.16345		1.85174	2.05296	0.90823	0.82671	2.47984	1.10367	1.34982
12	0.34811	0.43132	0.44155	0.54674	0.80812	0.70034	0.43906		0.55969	1.19816	0.70384	0.42728	0.24026	0.46805	0.88418			12	1.08621	0.56111	1.23226	1.30939	1.25013	0.79931	1.33151		0.85494	0.98931	1.17468	0.75249	1.59549	1.55629	1.62422
13	0.05229	0.04541	0.22174	1.3269	0.79892	0.44462	0.78452		0.90596	0.424	1.22655	0.82034	0.42146	0.31188	0.42642			13	0.31602	1.1283	0.89517	1.81441	0.30982	1.21309	1.11705		0.7961	1.12668	0.57567	1.21638	2.19871	1.16559	1.51463
14	0.32501	0.49602	0.27375	0.4265	0.5267	0.72869	0.53249		0.42027	0.93776	0.7889	0.4802	0.30701	0.39192	0.84461			14	0.60958	0.39611	1.09053	1.871	1.51197	0.96599	1.35984		1.31895	0.66357	1.22731	1.02856	1.40663	1.12394	0.92461
15	0.36472	0.71672	0.21142	0.44471	0.76402	0.26603	0.3032		0.61535	0.98136	0.71793	0.47464	0.81152	0.44602	0.65156			15	1.39241	1.25816	0.65302	1.05583	1.32803	0.84223	0.92356		1.54704	0.72216	0.45129	1.27808	0.89472	1.11447	0.72371
16	0.40289	0.64145	0.33181	0.32981	0.61662	0.40977	0.26905		0.74514	0.8849	0.94555	0.54449	0.80012	1.06795	0.6291			16	2.04694	0.58358	1.50529	1.58232	1.06435	0.50724	1.24966		1.20021	1.37928	1.45158	1.04249	1.59838	0.32685	1.73562
17	0.49232	1.06251	0.47404	0.4651	1.17743	0.35201	0.28381		0.61614	0.50137	1.17874	0.43009	0.40595	1.19737	1.08309			17	1.4448	1.24177	1.04173	1.58614	1.06447	0.7452	1.59427		1.08566	1.10339	1.20283	1.09556	0.86796	0.6193	0.3995
18	0.33542	0.27607	0.33793	1.33544	0.57277	0.63932	0.36163		0.30416	1.31246	0.324	0.57656	0.54753	0.68767	0.77991			18	1.51812	0.75017	1.2239	1.86032	1.71363	0.65572	0.96439		0.73486	1.59859	1.09442	1.19163	1.31495	0.81212	0.7854
19	0.60187	0.53375	0.61002	0.41908	0.80248	0.90339	0.89854		0.31065	0.30176	0.14339	0.62828	0.86034	0.75718	0.7253			19	1.19651	1.20168	0.23908	1.12814	1.60414	0.48058	0.88461		0.92581	1.32843	0.50455	1.24203	0.84697	0.60759	0.92587
20	0.46498	0.51116	0.38013	0.40073	0.55893	0.55193	0.35918		0.31903	0.41247	0.32242	0.50487	0.70877	0.64515	0.99114			20	0.84983	0.50156	1.34459	1.15308	0.7951	0.19541	0.908		1.51787	0.97764	1.08092	1.17744	1.02122	0.5567	1.06081
	AUC		Genotype: VAChTcKO																Height peak		Genotype: VAChTcKO
	Contingency: CS+								Contingency: CS-										Contingency: CS+								Contingency: CS-
Session	mouse 1	mouse 2	mouse 3	mouse 4	mouse 5	mouse 6	mouse 7	mouse 8	mouse 1	mouse 2	mouse 3	mouse 4	mouse 5	mouse 6	mouse 7	mouse 8		Session	mouse 1	mouse 2	mouse 3	mouse 4	mouse 5	mouse 6	mouse 7	mouse 8	mouse 1	mouse 2	mouse 3	mouse 4	mouse 5	mouse 6	mouse 7	mouse 8
1	1.11409	1.44792	1.97684	0.84513	1.90973	1.41778	1.31251	2.55344	1.60009	0.70517	2.08372	1.64875	1.40754	1.57123	0.64963	1.02801		1	2.50753	0.99806	1.88527	1.6719	1.62093	2.41992	1.73832	2.3021	2.20749	1.45185	3.47863	1.63813	1.07449	2.31993	1.43822	1.49336
2	0.99217	0.37796	2.30022	0.66792	1.85369	1.46598	0.87428	2.35532	1.25085	1.71539	2.24722	1.36268	0.82244	0.95787	1.61699	1.06914		2	1.48077	1.02157	1.85053	1.52703	2.85054	2.32025	1.75675	2.19768	1.67442	1.21965	2.54	1.3756	2.4241	1.45774	1.56781	2.18561
3	1.39393	0.88723	0.89477	0.44596	1.33246	1.50635	1.17106	1.66301	1.04242	0.24263	0.66986	0.4108	0.38228	0.7284	0.45363	0.53544		3	1.64599	1.18076	1.8866	0.98343	0.93485	1.23836	1.50833	2.24039	1.95574	0.51729	0.44754	0.57788	1.01645	1.70809	0.77605	1.61408
4	1.07106	1.17608	0.42405	0.61523	0.55547	1.01143	0.95779	1.12785	1.05688	1.51619	0.23608	0.08573	1.97253	0.2762	0.18309	0.52045		4	1.80523	1.32179	1.19086	1.06158	1.29517	1.1757	1.19661	0.82112	1.40931	0.15462	0.98207	0.39357	0.77681	0.67834	1.0882	1.37876
5	0.31526	1.2589	0.29794	1.12705	0.58202	0.23754	0.20154	0.82776	0.75738	0.32888	0.35524	0.57744	0.40225	0.57351	0.26547	0.64378		5	0.39122	0.24144	0.27861	0.21372	0.21108	1.31879	1.03989	0.30495	1.57258	0.97899	0.40964	0.52521	0.27248	0.54343	1.19583	0.4553
6	1.06756	0.60053	0.26052	0.06718	0.95196	0.60555	0.2924	0.90644	0.79223	0.98797	0.9035	0.48905	0.68348	0.62543	0.33918	0.20027		6	0.67746	0.28625	0.58116	0.71299	0.97522	0.66835	0.31567	0.45193	1.5471	0.46099	0.49596	0.64176	1.06519	0.30416	0.60584	0.36548
7	0.36481	0.61521	0.35896	0.31699	1.23541	0.20033	1.09088	0.14406	1.01637	0.99494	0.30805	0.24835	0.58386	0.3115	0.5196	0.39031		7	0.39453	0.34725	0.19963	0.19015	0.10047	0.19313	0.65696	0.42053	1.40611	0.11861	0.70487	0.22818	0.27621	0.70473	0.37154	0.14437
8	1.20208	0.42706	0.13761	0.61627	0.81911	0.441	0.17205	0.05296	1.38868	0.65727	0.39309	0.07972	0.38212	0.88419	0.27878	0.36183		8	0.30705	0.59782	0.50635	1.41245	0.65966	0.71469	0.78332	0.4483	1.46822	0.78293	0.27679	0.54306	1.56893	0.67663	0.78779	0.84192
9	0.98399	0.40709	0.51812	0.39292	0.31703	0.65205	0.56669	0.43836	0.40567	1.24634	0.47516	0.11755	0.48775	1.8695	0.29284	0.15837		9	0.76018	0.34616	0.76436	0.87874	0.82186	0.37528	1.05162	0.65795	1.05402	0.31011	0.4718	0.50715	0.86563	0.60603	0.95979	0.77079
10	0.20885	0.65811	0.13621	0.05962	0.06409	1.3009	0.07028	0.14781	1.25502	1.2308	0.71493	0.19622	1.22217	1.04955	0.31509	0.19456		10	0.62675	0.04542	0.18138	0.22163	1.55808	0.43067	0.50986	0.68949	1.68208	0.95848	0.61819	0.69519	0.69778	0.33585	1.01999	0.26376
11	0.15648	0.49138	0.26806	0.12064	0.69134	0.55907	0.21029	0.32215	0.29278	0.33327	0.23529	0.70998	0.38285	0.4106	0.14358	1.10907		11	0.15585	0.6994	0.9351	0.21354	0.44753	0.53044	0.52989	0.77877	1.29836	0.76766	0.65893	0.64312	0.83198	1.29267	0.88685	0.55832
12	0.30575	0.27005	0.00323	0.06993	0.50317	0.37159	0.50887	0.60666	0.89362	0.95399	0.14183	0.84561	0.52883	0.70375	0.5641	0.30648		12	0.35432	1.21671	2.05064	0.04647	0.46152	0.21388	0.38884	0.12048	1.4184	0.71962	0.60247	0.81395	1.27846	1.07435	0.54668	0.99447
13	0.08624	0.30792	0.50552	0.09682	0.3602	0.45233	0.40454	0.19399	1.04422	1.1992	0.75788	0.15181	0.80818	0.29334	0.21754	0.14089		13	1.08185	0.39086	0.35331	1.69879	0.21343	0.18631	0.22331	0.10492	1.56986	0.91609	0.5875	1.29981	0.67888	0.49495	1.20203	0.76506
14	0.17444	0.11249	0.25152	0.02781	0.41733	0.53377	0.25031	0.37985	0.09056	1.15196	1.03608	0.061	0.34202	1.17218	0.50032	0.379		14	0.23638	0.79665	0.34725	0.33199	0.70026	1.3003	0.4173	1.76937	0.76765	0.48887	0.57053	0.34631	0.42274	1.15979	0.99794	0.83539
15	0.29926	0.31281	0.41734	0.34805	0.13889	0.23996	0.44755	0.05057	0.87083	0.02736	0.52429	0.08558	0.48607	0.24671	0.30297	0.40434		15	1.46638	0.73056	1.11732	0.11632	0.48038	1.00317	0.57968	0.02123	1.29006	0.23735	0.28369	1.09245	0.63559	0.91041	1.18273	0.9948
16	0.28562	0.80917	0.1323	0.10169	0.5096	0.49278	0.62449	0.46312	0.61337	0.29671	0.46604	0.21459	0.84527	0.64423	0.13101	0.50202		16	0.97904	0.29597	0.71202	0.68198	0.46165	0.78521	1.01717	0.37565	0.33284	0.28527	1.68557	0.87521	0.70035	0.44896	0.87069	1.0752
17	0.33673	0.71951	0.52883	-0.21051	0.27995	0.58595	1.39204	0.14063	1.26464	0.10335	0.98798	0.26073	0.22966	1.19639	0.15218	0.15145		17	1.05228	0.2967	0.59416	0.3812	1.08189	1.09487	0.70968	0.98587	1.5552	0.61954	0.55439	1.02628	1.04362	1.00219	0.5182	0.63506
18	0.76345	0.42395	0.50831	0.21269	0.96039	0.44253	0.38114	0.35184	0.78864	0.51479	1.25162	0.30867	0.28864	1.61518	0.58495	0.19446		18	0.43304	0.69892	0.36861	0.83414	0.69939	0.27826	0.50599	0.92095	0.92557	1.19554	1.98532	1.2179	1.32026	0.88529	1.07803	0.78303
19	0.66155	0.40379	0.7072	0.20143	0.29129	0.61636	0.14373	0.07528	0.9355	0.32829	0.36319	0.08255	0.06824	1.31276	0.27806	0.18911		19	0.69314	0.31996	0.41174	1.38687	0.66838	0.32535	0.38646	0.6008	0.16173	0.96546	0.66134	1.10132	0.46483	1.10223	0.3217	0.41479
20	0.55667	1.02184	1.36345	0.05462	1.03598	0.31181	0.57906	0.51898	0.4344	0.7899	0.34428	0.60687	0.7146	0.61542	0.34819	0.27557		20	0.7324	0.36782	0.58728	0.79877	1.06284	0.1492	0.65354	0.884	0.59305	0.9596	0.71017	0.83923	0.61617	1.11508	0.42137	0.48084

## Sheet: S-Figure 5i
Supp Figure 5i.	Acetylcholine signal response (z-score) during CS+ offset in control littermate and VAChTcKO mice
Sessions 1-10: acquisition. Sessions 11-20: Reversal
	AUC
	Genotype: Control littermate								Genotype: VAChTcKO
Session	mouse 1	mouse 2	mouse 3	mouse 4	mouse 5	mouse 6	mouse 7	mouse 8	mouse 1	mouse 2	mouse 3	mouse 4	mouse 5	mouse 6	mouse 7	mouse 8
1	0.99781	1.35889	1.0824	0.62988	2.23365	1.09414	1.07359		0.44076	0.88527	1.20311	1.09234	1.199	1.10996	0.92192	1.32267
2	1.83844	0.69622	0.24584	2.29789	0.62664	2.08152	0.3771		0.9945	0.9456	1.36053	1.21045	1.57723	1.57087	1.8021	1.24448
3	0.85192	1.65282	0.89141	1.01279	1.09694	1.36917	1.38942		0.96064	0.86549	0.59135	1.53981	1.08041	1.1846	0.85789	1.4044
4	1.01446	0.98209	0.55813	0.92	0.68183	0.45068	0.80899		1.01001	0.78882	1.41693	1.10112	1.306	1.22445	1.67391	1.05694
5	0.48567	1.10146	0.68009	0.57018	1.57884	1.19582	1.04765		0.80402	1.28517	0.29286	0.17778	1.59213	0.21301	0.38699	0.69599
6	0.97992	0.73821	0.86682	0.29109	1.60022	0.5128	0.81943		0.30314	0.19386	0.46933	0.11913	0.27385	0.21127	1.13335	0.17342
7	1.61405	1.06001	0.5557	0.49191	1.84465	0.73548	0.6548		0.30014	0.02391	0.14571	0.1383	0.24507	0.07809	0.13886	0.1642
8	1.85334	0.54294	0.3836	0.90814	1.53822	0.79362	0.70507		0.20389	0.12603	0.09621	0.00916	0.44529	0.29676	0.11721	0.13681
9	0.89677	0.42441	0.24202	1.1618	1.07262	1.09084	0.55938		0.11506	0.09593	0.0967	0.0865	0.01321	0.9269	0.07222	0.69696
10	1.24878	0.58463	0.67926	0.52022	1.04248	1.42319	0.69688		0.13851	0.11761	0.22358	0.24755	0.15989	0.02224	0.13663	0.02552
11	0.56543	0.25512	0.26952	0.25211	1.02054	0.40957	0.42683		0.14716	0.55312	0.84336	0.09898	0.02141	0.23272	0.26693	0.13008
12	1.48805	0.21544	0.43244	1.161	1.05463	0.52452	0.38965		0.00872	0.14436	0.2129	0.4007	0.72903	0.43774	0.3035	0.06653
13	0.50775	0.43099	0.46346	1.2123	0.54133	0.55745	0.4812		0.58118	-0.00782	0.30761	0.19585	0.40659	0.37343	0.24851	0.76988
14	1.04654	0.20582	0.10386	0.3023	2.87937	0.17124	0.22033		0.741	0.41979	0.59514	0.06005	0.39234	0.21589	0.19984	0.6112
15	0.98971	0.17951	0.07857	0.17921	1.42796	0.72944	0.29964		0.11508	0.10491	0.48242	0.29714	0.61595	0.57047	0.35778	0.51896
16	1.31083	0.04877	-0.19849	0.07201	1.21077	1.57959	0.50581		0.4943	0.04755	0.31397	0.46862	0.501	0.78628	0.1002	0.26092
17	0.73441	0.20028	0.50795	0.9505	1.20633	0.88099	0.31026		0.10225	0.11132	-0.11766	0.5138	0.23495	0.47139	0.47605	0.30556
18	0.65363	0.2854	0.71847	0.56087	1.34274	0.13191	0.53729		0.49064	1.02688	0.0354	0.16328	0.47136	0.23872	0.40521	0.06416
19	0.56005	0.52162	0.44079	0.31868	0.8684	0.7783	0.52401		0.85819	0.87947	0.0405	0.27691	0.41032	0.65481	0.06954	0.2671
20	0.62564	0.36513	0.34001	0.87904	0.93111	0.86053	0.4774		0.37526	0.68445	0.2458	0.02459	0.19136	0.5345	0.82606	0.53824
	Height peak
	Genotype: Control littermate								Genotype: VAChTcKO
Session	mouse 1	mouse 2	mouse 3	mouse 4	mouse 5	mouse 6	mouse 7	mouse 8	mouse 1	mouse 2	mouse 3	mouse 4	mouse 5	mouse 6	mouse 7	mouse 8
1	2.46835	0.84354	1.24685	1.77408	2.86523	1.95049	2.45117		1.40476	0.72107	0.57887	0.82295	1.14784	0.50766	1.34491	1.2474
2	2.63628	1.62207	1.86415	1.70942	1.6876	0.90035	1.6074		1.7889	2.47115	2.00938	0.96283	2.35252	2.36967	1.56843	1.88573
3	1.21694	1.64699	2.17928	2.23978	3.25522	1.00333	1.3961		1.07828	1.83954	1.61466	1.62959	1.3861	1.43362	1.5443	1.26326
4	1.8706	0.66238	1.9517	1.71943	1.12919	0.96146	1.5567		1.43847	2.91511	1.91592	1.47305	1.17479	1.80522	0.98527	1.52742
5	1.26709	1.14827	1.54619	1.68939	2.49752	0.89313	0.98392		1.2072	1.14809	0.27237	2.17184	0.14817	0.22952	0.20046	1.56925
6	1.35761	1.06434	1.09844	0.81073	3.68841	0.50405	1.19808		0.10165	0.20119	1.10319	0.53166	0.30466	0.99438	0.44898	1.04118
7	1.3367	0.94981	2.24028	1.01968	1.53318	0.93494	1.62351		0.3013	0.24531	0.28048	0.12318	0.36254	0.01583	0.3416	0.16312
8	1.29053	1.19787	1.04864	1.54232	2.61833	1.26761	1.68276		0.01821	0.284	0.12481	0.54052	0.55383	0.08575	0.18285	0.00552
9	1.29911	1.20909	0.93766	1.83462	1.88305	0.69781	1.19861		0.11025	0.22426	0.187	0.22379	0.52288	0.8971	0.01213	0.33584
10	1.9497	1.3488	1.2006	0.83757	2.07363	1.5206	1.04909		0.22569	0.17418	0.08526	0.83633	0.45648	0.15677	0.13722	0.21353
11	1.22496	0.92292	1.31632	0.89247	1.33268	0.56166	1.06748		0.11642	0.64574	0.21245	0.35125	0.4664	0.3964	0.20545	0.07664
12	1.06278	0.97269	1.25531	1.50498	1.40456	1.07562	0.95644		0.27642	0.70359	0.33718	0.21141	0.42992	0.36908	0.24217	0.48165
13	1.04912	0.93339	1.89646	1.18842	0.41563	1.25986	1.20045		0.35863	0.78552	0.8206	0.17074	0.13444	0.06555	0.01927	0.17965
14	1.41433	0.52051	0.69751	1.1017	1.45507	1.11388	1.17761		0.02174	0.09912	0.38326	0.46439	1.1736	0.34591	0.17347	0.26356
15	1.31044	1.06449	0.58321	0.69056	1.99403	1.32905	1.09532		0.30386	0.43625	0.49575	0.34897	0.26612	0.50197	0.44152	0.1952
16	1.43817	0.40772	0.51978	1.18264	3.92836	1.64355	1.21312		1.1485	0.59213	0.68373	1.06703	0.50302	0.864	0.70094	0.7818
17	1.34477	1.08104	1.09361	1.7185	2.28434	0.50763	1.1831		0.6344	0.53856	0.52089	0.97934	0.5586	0.54942	0.59793	0.68173
18	1.27769	0.57798	1.95026	0.72033	1.9477	0.77736	1.90942		1.45225	0.70756	0.35782	0.17115	0.34857	0.44475	0.37525	0.3166
19	1.07902	1.7849	1.45163	0.69585	0.75009	1.30229	0.54775		0.98937	0.26483	0.72491	0.81588	0.39411	0.2079	0.47107	0.16043
20	1.29073	1.13684	0.82828	1.32485	1.12563	1.21464	0.67289		0.58975	1.3354	0.69737	0.43569	0.5824	0.8275	0.62404	0.22112
