# Supplementary material for: Continuous cholinergic-dopaminergic updating in the nucleus accumbens underlies approaches to reward-predicting cues
Source: Nat Commun. 2022 Dec 24;13:7924. doi: 10.1038/s41467-022-35601-x (PMC9789106; doi:10.1038/s41467-022-35601-x)
Supplement: Supplementary file 4 — Source Data [file 41467_2022_35601_MOESM4_ESM.zip › Data Source_Supp Figure6.xlsx]

## Sheet: S-Figure 6a
Supp Figure 6a.	Approach behaviours to CS in male and female control littermate mice during CS presentation
Approaches to CS during CS presentation (seconds per trial)
Sessions 1-10: acquisition. Sessions 11-20: Reversal
	males																			females
	Contingency: CS+		Genotype: Control littermates							Contingency: CS-											Contingency: CS+		Genotype: Control littermates							Contingency: CS-
Session	mouse 1	mouse 2	mouse 3	mouse 4	mouse 5	mouse 6	mouse 7	mouse 8	mouse 9	mouse 1	mouse 2	mouse 3	mouse 4	mouse 5	mouse 6	mouse 7	mouse 8	mouse 9		Session	mouse 1	mouse 2	mouse 3	mouse 4	mouse 5	mouse 6	mouse 7	mouse 8	mouse 9	mouse 1	mouse 2	mouse 3	mouse 4	mouse 5	mouse 6	mouse 7	mouse 8	mouse 9
1	1.09485	0.883474	0.60405	0.13575	0.51925	1.2347	0.43555	1.32345	1.2358	0.66545	0.722353	0.96135	0.92995	1.26245	0.6967	0.766444	1.33665	1.68107		1	1.9923	1.57265	0.794	1.1565	2.35611	1.88829	1.30455	0.83965	1.0382	2.7123	0.8778	2.21345	0.87275	2.19556	2.48387	1.1223	1.83075	1.07465
2	0.22205	0.403	0.90115	0.3231	0.29665	0.4659	0.2406	0.6296	0.3223	0.47245	0.3295	0.21725	0.1978	0.3677	0.3727	0.34275	0.788	0.3091		2	1.17055	1.71415	1.59592	1.30005	1.09037	1.4548	0.00095	0.4592	2.1926	1.6505	1.20985	0.80175	0.7741	1.02256	0.62735	0.48675	1.8717	0.73405
3	0.2322	0.1846	0.91785	0	1.31155	1.3983	0.177	0.8467	0.2087	0.0839	0.3732	0.6252	1.03995	0.7946	0.71965	0.72545	0.34285	0.2915		3	0.78505	2.2126	0.87675	2.26225	0.70685	1.24375	0.25055	0.1617	0.7748	0.58135	0.5411	0.3016	0.6706	0.2531	0.7566	0.32965	1.73875	0.839889
4	0.3333	0.43285	0.14935	0.2402	1.2201	2.38185	0.0753	0.47855	0.00185	0.7569	0.8468	0.9428	0.3727	1.12565	1.07005	0.54035	0.91645	0.79155		4	0.59465	3.40955	0.10345	2.3541	0.17405	0.60485	0.20775	0.59905	1.044	0.37775	0.68855	0.00345	0.58755	0.53025	0.5293	0.7276	0.45865	0.70195
5	0.18775	0.148	0.1495	0	0.10885	3.0112	0.01635	0.795	0.24505	0.8822	0.29	0.30185	0.31895	1.4001	0.59975	0.3257	1.2523	1.16775		5	1.0656	5.0541	0	2.99365	0.44515	0.081	0.73345	0.0315	1.2331	0.90745	1.07325	0.25945	0.4763	0.36125	1.0345	0.68425	0.10225	1.0805
6	0.0002	0.13265	0.0262	0.0059	0.05325	2.12575	0.2781	1.5725	0.31505	0.49395	0.68515	0.36265	0.1998	0.84675	1.50295	0.54695	0.60805	0.947		6	1.142	4.71325	1.33365	3.40265	0.2116	0.5509	1.49995	0.92215	1.98725	0.9646	0.9676	0.19195	0.29155	0.50805	0.95035	0.55865	0.53115	0.71375
7	0.4201	0.1003	0.54165	0.11885	0.29925	1.5888	0.5834	1.2869	0.61175	0.3096	0.34635	1.14795	0.03805	0.9639	1.2105	0.50025	1.27965	0.60475		7	1.9968	5.29335	1.30545	4.0931	0.5054	1.04865	2.33835	1.38215	1.3107	0.48325	0.1345	0.62195	0.29755	0.3598	0.0851	0.9254	0.82265	0.9106
8	0.9231	1.8793	0.1831	0.10735	0.9818	2.52385	0.1162	1.74745	0.80645	0.7792	0.418	1.06155	0.1688	0.4318	0.63145	0.79775	0.55995	0.13855		8	1.965	4.45135	3.0565	4.18895	0.3676	0.80275	1.3675	1.6966	2.7525	1.19485	0.34385	0.10395	0.5671	0.28995	1.2139	1.76785	0.72065	1.0777
9	0.2102	0.6988	0.4281	0.13205	0.94985	1.6314	0.08	1.0708	0.7906	0.4334	0.8776	0.74835	0.5043	1.33445	1.84555	0.36995	1.4324	0.6921		9	1.0018	3.89825	2.047	3.63225	1.0402	2.3866	0.78995	2.33075	2.777	1.0935	0.50505	0.73855	0.5658	0.86955	0.5484	0.69185	0.64065	0.84585
10	0.00555	0.92125	0.78445	0.2058	0.6863	1.582	0.23995	1.72605	0.54955	0.3751	1.06585	0.3659	0.7388	2.37455	1.13045	0.5261	0.2577	0.56155		10	1.24615	1.9576	2.0558	4.09005	0.71065	2.46925	1.84105	1.53045	2.81716	1.2594	0.3099	0.1207	0.58955	0.86535	0.09105	1.6176	0.5374	0.967111
11	0.88755	1.57945	0.72775	0.7333	2.6135	0.5568	0	0.9964	0.64455	0.2216	0.8485	1.0135	0.34995	0.7596	2.2416	0	2.45495	0.5101		11	2.19585	1.74755	1.6283	0.572333	0.46005	0.15265	1.1923	0.179059	1.449	1.48685	2.2859	0.8013	3.08743	0.77775	2.35195	2.4774	4.13306	2.63985
12	1.3068	5.56115	1.0192	2.38015	2.30905	0.12365	1.79995	0.9476	0.2987	0.2941	0.71275	0.1681	0.46385	0.33005	2.6011	1.5456	1.11825	0.8961		12	2.4984	1.2042	0.8789	0.96015	0.21275	1.65225	2.20705	1.1752	0.63595	1.2991	3.17295	1.20085	2.43005	0.17785	1.39835	1.8912	3.0438	4.36225
13	2.0816	4.71645	1.118	1.4635	3.11445	0.00595	3.2771	1.27095	0.76455	0.16865	0.57885	1.04455	1.64695	0.7309	2.7025	0.72465	0.9165	1.22465		13	2.65535	1.9482	0.77635	0.46375	1.265	1.97105	2.1704	1.6415	1.03095	1.5846	2.14435	1.8103	1.3643	0.3699	0.8103	2.3844	1.62035	5.34416
14	2.19915	4.18475	2.15635	3.7751	3.7047	0.05005	4.5224	2.1136	0.91035	0.4332	0.98665	0.312	0.35665	1.0531	3.188	0.8516	0.9014	0.6174		14	1.55155	2.8145	0.7152	2.10255	1.20933	2.12645	2.54085	2.1079	1.2694	0.59835	1.442	1.5126	1.3465	0.787625	1.93955	0.97825	0.66979	4.97455
15	1.42825	4.19915	3.2517	3.20795	2.88215	0.029	4.26	2.60765	3.0093	0.82355	1.09	0.47305	0.57855	1.1298	3.54765	0.3981	0.5658	0.066		15	3.13818	3.8283	0.69865	2.9659	3.647	2.70995	2.7978	1.8728	1.11185	0.603529	1.5789	1.0151	1.46455	0.646286	0.32815	1.15055	1.15355	4.6787
16	0.97915	4.3102	2.11635	3.20325	2.2982	0.0893	4.443	2.12255	3.557	1.011	1.29845	0.65765	0.6802	1.08615	3.99795	0.4796	0.54765	0.45555		16	3.1159	2.55755	0.7385	2.1241	1.59045	2.88	2.79465	1.1217	3.33575	0.2295	1.13065	1.6082	1.4933	0.16265	1.4752	0.31955	0.7584	2.43745
17	0.7377	4.66495	2.02285	3.6997	2.46505	0.08785	3.75715	2.06175	5.914	1.5743	1.28155	1.04685	0.3734	0.8375	3.57565	0.33745	0.5973	0.24625		17	2.2411	3.45	0.6698	2.9376	1.66645	3.84925	2.6471	2.09535	2.5103	0.3758	0.68065	1.1918	1.53675	0.3052	0.4226	0.65755	1.61315	2.64925
18	0.8264	3.63105	4.89435	3.7676	1.93	0.40665	1.9089	1.9755	4.82385	0.87355	0.9196	0.1135	0.5272	1.2531	3.0216	0.2525	0.4916	0.6861		18	3.328	4.969	0.65555	3.2075	1.58585	2.6438	2.04885	2.6346	2.834	0.27975	0.60525	0.7019	1.3667	0.66115	0.5537	0.6189	1.24635	1.8247
19	0.9743	3.54955	5.2664	3.744	2.22575	0.4817	2.7473	2.51635	3.2423	0.2202	0.83335	0.11905	0.31555	0.79015	2.69955	0.11615	0.5417	0.36465		19	2.71115	4.524	1.31845	4.68505	1.6909	1.90275	2.37305	2.14365	2.46985	0.01745	0.45135	1.30945	0.66415	0.53735	0.97265	0.03785	1.404	1.4978
20	0.31815	3.58925	4.8967	2.8537	1.4654	0.2461	2.8677	1.55645	2.3768	0.8757	1.3623	1.05955	1.22465	1.54155	3.1231	0.3933	0.7238	0.99125		20	2.07055	2.80525	1.54255	4.78695	2.43305	3.12905	3.3112	1.5573	2.5804	0.12155	0.4858	0.8334	1.34285	0.92345	1.49785	0.34835	0.3972	2.4221
Delta (CS+ - CS-)
	males									females
	Contingency: delta		Genotype: Control littermates							Contingency:delta		Genotype: Control littermates
Session	mouse 1	mouse 2	mouse 3	mouse 4	mouse 5	mouse 6	mouse 7	mouse 8	mouse 9	mouse 1	mouse 2	mouse 3	mouse 4	mouse 5	mouse 6	mouse 7	mouse 8	mouse 9
1	0.4294	0.161121	-0.3573	-0.7942	-0.7432	0.538	-0.330894	-0.0132	-0.445271	-0.72	0.69485	-1.41945	0.28375	0.160555	-0.595573	0.182246	-0.9911	-0.03645
2	-0.2504	0.0735	0.6839	0.1253	-0.07105	0.0932	-0.10215	-0.1584	0.0132	-0.47995	0.5043	0.794173	0.52595	0.067812	0.82745	-0.4858	-1.4125	1.45855
3	0.1483	-0.1886	0.29265	-1.03995	0.51695	0.67865	-0.54845	0.50385	-0.0828	0.2037	1.6715	0.57515	1.59165	0.45375	0.48715	-0.0791	-1.57705	-0.0650889
4	-0.4236	-0.41395	-0.79345	-0.1325	0.09445	1.3118	-0.46505	-0.4379	-0.7897	0.2169	2.721	0.1	1.76655	-0.3562	0.07555	-0.51985	0.1404	0.34205
5	-0.69445	-0.142	-0.15235	-0.31895	-1.29125	2.41145	-0.30935	-0.4573	-0.9227	0.15815	3.98085	-0.25945	2.51735	0.0839	-0.9535	0.0492	-0.07075	0.1526
6	-0.49375	-0.5525	-0.33645	-0.1939	-0.7935	0.6228	-0.26885	0.96445	-0.63195	0.1774	3.74565	1.1417	3.1111	-0.29645	-0.39945	0.9413	0.391	1.2735
7	0.1105	-0.24605	-0.6063	0.0808	-0.66465	0.3783	0.08315	0.00725	0.007	1.51355	5.15885	0.6835	3.79555	0.1456	0.96355	1.41295	0.5595	0.4001
8	0.1439	1.4613	-0.87845	-0.06145	0.55	1.8924	-0.68155	1.1875	0.6679	0.77015	4.1075	2.95255	3.62185	0.07765	-0.41115	-0.40035	0.97595	1.6748
9	-0.2232	-0.1788	-0.32025	-0.37225	-0.3846	-0.21415	-0.28995	-0.3616	0.0985	-0.0917	3.3932	1.30845	3.06645	0.17065	1.8382	0.0981	1.6901	1.93115
10	-0.36955	-0.1446	0.41855	-0.533	-1.68825	0.45155	-0.28615	1.46835	-0.012	-0.01325	1.6477	1.9351	3.5005	-0.1547	2.3782	0.22345	0.99305	1.85005
11	0.66595	0.73095	-0.28575	0.38335	1.8539	-1.6848	0	-1.45855	0.13445	0.709	-0.53835	0.827	-2.5151	-0.3177	-2.1993	-1.2851	-3.954	-1.19085
12	1.0127	4.8484	0.8511	1.9163	1.979	-2.47745	0.25435	-0.17065	-0.5974	1.1993	-1.96875	-0.32195	-1.4699	0.0349	0.2539	0.31585	-1.8686	-3.7263
13	1.91295	4.1376	0.07345	-0.18345	2.38355	-2.69655	2.55245	0.35445	-0.4601	1.07075	-0.19615	-1.03395	-0.90055	0.8951	1.16075	-0.214	0.02115	-4.31321
14	1.76595	3.1981	1.84435	3.41845	2.6516	-3.13795	3.6708	1.2122	0.29295	0.9532	1.3725	-0.7974	0.75605	0.421708	0.1869	1.5626	1.43811	-3.70515
15	0.6047	3.10915	2.77865	2.6294	1.75235	-3.51865	3.8619	2.04185	2.9433	2.53465	2.2494	-0.31645	1.50135	3.00071	2.3818	1.64725	0.71925	-3.56685
16	-0.03185	3.01175	1.4587	2.52305	1.21205	-3.90865	3.9634	1.5749	3.10145	2.8864	1.4269	-0.8697	0.6308	1.4278	1.4048	2.4751	0.3633	0.8983
17	-0.8366	3.3834	0.976	3.3263	1.62755	-3.4878	3.4197	1.46445	5.66775	1.8653	2.76935	-0.522	1.40085	1.36125	3.42665	1.98955	0.4822	-0.13895
18	-0.04715	2.71145	4.78085	3.2404	0.6769	-2.61495	1.6564	1.4839	4.13775	3.04825	4.36375	-0.04635	1.8408	0.9247	2.0901	1.42995	1.38825	1.0093
19	0.7541	2.7162	5.14735	3.42845	1.4356	-2.21785	2.63115	1.97465	2.87765	2.6937	4.07265	0.009	4.0209	1.15355	0.9301	2.3352	0.73965	0.97205
20	-0.55755	2.22695	3.83715	1.62905	-0.07615	-2.877	2.4744	0.83265	1.38555	1.949	2.31945	0.70915	3.4441	1.5096	1.6312	2.96285	1.1601	0.1583

## Sheet: S-Figure 6b
Supp Figure 6b.	Approach behaviours to CS in male and female En1-Cre;VAChT lox/lox mice during CS presentation
Approaches to CS during CS presentation (seconds per trial)
Sessions 1-10: acquisition. Sessions 11-20: Reversal
	males																			females
	Contingency: CS+		Genotype: En1-Cre;VAChT lox/lox							Contingency: CS-											Contingency: CS+		Genotype: En1-Cre;VAChT lox/lox						Contingency: CS-
Session	mouse 1	mouse 2	mouse 3	mouse 4	mouse 5	mouse 6	mouse 7	mouse 8	mouse 9	mouse 1	mouse 2	mouse 3	mouse 4	mouse 5	mouse 6	mouse 7	mouse 8	mouse 9		Session	mouse 1	mouse 2	mouse 3	mouse 4	mouse 5	mouse 6	mouse 7	mouse 8	mouse 1	mouse 2	mouse 3	mouse 4	mouse 5	mouse 6	mouse 7	mouse 8
1	2.08425	1.62168	0.8556	0.875778	0.3725	0.9388	1.29255	1.6372	0.1979	1.71175	0.847353	0.8538	0.769882	0.94675	0.40385	1.2123	1.16275	1.619		1	1.894	1.7053	2.3596	1.0867	1.61085	0.9495	0.2983	0.518231	1.72237	2.08755	1.8169	1.645	1.98018	1.4948	0.2856	1.2665
2	0.60595	0.2213	0.6411	0	0.17305	0.19945	0.0024	0.1186	0.15865	1.80335	0.399579	0.50215	0.83235	0.7851	0.8684	0.09405	0.25515	0.32655		2	1.934	1.4321	0.93695	1.55175	1.0255	0.883765	0.551	1.23435	1.03129	1.1447	1.0307	0.96295	1.3542	1.9388	1.253	1.7055
3	0.75895	0.1937	0.1952	0.0731	0.51575	0.11655	0.0366	0.13565	1.1422	0.31645	0.26555	0.3768	0.38785	0.61315	0	0.10365	0.3796	0.66495		3	2.17622	1.2909	1.85025	2.11775	0.57245	0.9438	0.3254	0.933412	0.893882	0.80655	0.45925	0.64755	0.9006	0.7576	0.486	0.544125
4	0.90875	0.1025	0.05185	0.21255	2.0319	0.72965	0	0.4863	2.71205	0.09235	0.03695	0.13045	0.45525	0.77485	0.2694	0.1102	0.37625	0.2085		4	1.50905	4.3125	1.85785	1.8504	1.0255	0.5764	0.3133	1.68933	0.9089	0.8718	1.0855	0.3521	0.976	0.6916	0.5551	0.735571
5	1.5649	1.3885	0.92665	0.65515	2.5971	1.1703	0.1204	1.6424	2.9658	1.2852	0.41895	1.0223	0.41135	0.3144	0	1.0427	0.5829	0.3343		5	2.37275	3.3886	1.87935	2.10965	0.45105	1.2537	0.52945	0.715308	0.4985	1.6515	1.98835	0.3283	0.47505	0	0.1708	0.745083
6	3.4368	1.47855	1.55135	1.1926	1.40975	3.0694	0.1085	1.1579	2.97905	0.3712	0.3633	0.38165	0.6458	0.71085	0.93675	0.37775	1.0381	0.3922		6	1.85815	4.93375	3.14455	2.10375	1.58675	2.0719	0.9813	0.61625	0.47865	1.00615	0.93225	0.37335	0.3846	0.2776	0	1.894
7	2.1228	1.45835	2.2368	2.3011	2.1173	2.1354	0.1859	1.842	3.9656	1.11775	0.2249	0.4808	0.8547	0.24	0.1791	0.4614	0.8189	0.19505		7	1.97635	2.78555	3.09145	2.4955	2.62315	1.98721	1.25165	2.73487	0.17785	1.61145	1.18945	0.2704	0.4293	0.149368	0	1.14407
8	2.17935	2.83875	1.69765	1.8715	3.46695	1.1939	0.7618	0.8062	4.99115	1.0045	0.049	0.4438	1.5701	0.1371	0.0029	0.32065	0.84355	0.36155		8	3.5673	3.2212	2.1005	2.3697	2.0487	2.1834	1.974	1.3422	0.28545	1.3114	1.61175	0.33175	0.25935	0.36935	0	0.517786
9	2.27445	3.107	1.8922	1.66815	2.82645	2.979	0.31075	0.4318	4.36415	0.6961	0.2831	0.34105	0.99405	0.6564	0.00165	0.29635	0.8737	0.40015		9	2.9354	4.43465	2.788	2.491	2.48515	2.24825	1.83555	1.5402	0.3481	1.4478	1.0694	0.41415	0.26255	0.2781	0.23175	1.1915
10	2.90655	2.61915	0.9782	1.1326	2.07475	2.9331	0.52005	0.605	3.9671	1.29405	0.4446	0.35385	1.0826	0.5049	0.11485	0.97555	0.52545	0.3366		10	3.19305	3.6112	2.52775	2.41595	1.7335	1.7889	0.4373	2.98292	0.09665	0.95695	1.53005	1.07355	0.35875	0.02455	0.1012	0.473417
11	1.51365	0.3155	0.9228	1.28645	1.6136	0.19555	1.7933	0.38915	0.6381	2.939	3.8235	2.31145	1.07305	1.62705	3.00075	1.1892	1.11515	3.7101		11	0.0775	2.0967	0.85335	0.4277	0.1263	0.1739	0.26845	0.333611	3.2955	1.9206	2.8353	2.80695	1.1876	2.27345	1.0941	2.59288
12	1.25775	1.09015	1.40925	0.84345	1.16215	0.50035	2.3004	1.30935	0.2429	2.5429	1.59855	2.5588	2.0695	0.93655	1.7988	1.11715	1.66455	3.0614		12	0.36955	2.89705	1.6535	0.7344	0.26925	0.0759	0.41185	0.245923	3.2425	2.77485	1.7788	2.0845	0.50275	1.93095	0.14245	1.83529
13	1.66685	1.0059	0.1992	0.838	2.00955	0.3992	1.7209	2.08205	0.60915	1.40485	2.0144	2.1044	0.76415	0.74825	2.08985	0.55635	0.37845	1.98895		13	0.4595	2.41275	1.3387	0.8552	1.4198	0.33615	0.00695	0.295461	2.1862	1.4301	1.92315	2.80195	1.1763	2.1048	0.5973	2.39062
14	2.1162	1.64645	0.27965	2.17405	2.91355	0.68545	2.91745	0.75715	0.1472	1.0583	0.9096	2.1532	0.5234	0.64175	1.5096	0.27675	1.72075	3.4037		14	0.00875	3.27795	1.0855	2.2327	0.2685	0.6868	0.1574	0.0794545	1.2869	1.54635	1.88565	1.80885	0.9459	1.11825	0.67505	2.94909
15	2.3712	1.91285	0.21125	2.09425	3.7998	1.8878	2.3108	0.72645	0.38655	0.7538	1.6764	1.55195	0.44695	0.7176	0.56795	0.1371	1.33665	3.0389		15	0.2466	2.98045	0.99265	1.943	0.956	1.05865	0.11615	0.798462	1.07125	1.0891	1.54045	1.85235	1.4358	1.3737	0.40195	2.44718
16	4.26675	1.5867	0.18885	0.9529	1.2411	2.8925	3.06115	0.89455	0.9497	0.8089	1.4674	1.97155	3.0861	2.3721	0.5017	0.02705	0.38925	1.9784		16	0.0792	3.22625	1.40015	1.52175	1.30435	1.32005	0.15785	0.15385	1.2886	1.4888	1.4121	1.5085	0.85285	0.20475	0.3911	2.88763
17	4.0906	2.15565	0.2078	1.9773	1.5016	2.86265	0.6619	1.1057	0.6754	0.595	1.36675	0.927	0.77435	1.6533	0.62555	0.3292	0.5249	2.8114		17	0.15195	4.2686	2.0651	3.00605	1.5527	1.398	0.1456	0.811571	0.5137	0.9901	1.54365	1.21615	0.3716	1.16155	0.38015	2.19614
18	4.3774	3.0978	0.1826	4.03075	3.21215	2.63315	0.79955	0.7312	0.19635	0.9235	0.80115	1.23345	0.82215	0.8725	0.96355	0.3607	0.36725	2.78115		18	0.01945	4.98565	2.3053	3.4035	0.93525	2.54015	0.2675	0.363818	1.86565	0.49765	0.6957	1.9218	1.3868	1.50755	0.48415	3.6694
19	5.11335	3.4922	0.0338	2.5737	3.0594	2.9985	3.9292	0.7644	1.02675	1.08875	0.1103	0.95035	1.32675	0.69055	0.22135	0.57645	0.32285	0.821		19	0.01425	4.60435	1.84585	4.4332	1.0094	2.58145	0.4297	0.289375	0.53675	1.0942	0.6251	0.8632	0.7211	0.9743	0.340526	3.62117
20	5.0462	2.3293	0.00155	3.3252	2.3315	2.40085	2.82585	1.497	2.4287	0.6987	1.05445	0.6896	1.58155	0.57075	0.07025	0.58935	0.44175	1.4952		20	0.2046	4.0215	2.5157	2.45845	1.25455	2.91486	0.166333	1.02075	0.63235	1.3426	0.52755	1.13985	1.10695	1.69079	0.212941	2.633
Delta (CS+ - CS-)
	males										females
	Contingency: delta		Genotype: En1-Cre;VAChT lox/lox								Contingency:delta		Genotype: En1-Cre;VAChT lox/lox
Session	mouse 1	mouse 2	mouse 3	mouse 4	mouse 5	mouse 6	mouse 7	mouse 8	mouse 9	mouse 10	mouse 1	mouse 2	mouse 3	mouse 4	mouse 5	mouse 6	mouse 7	mouse 8	mouse 9
1	-0.82455	0.0174	-1.33132	-0.387851	1.2558	-0.0134	1.15145	-0.99175	0.0533971	-1.95313	-0.481375	-1.06728	-0.05715	-1.69208	-0.696047	-0.99199	-0.482011	-0.194733	-1.56054
2	0.68665	-0.54315	-2.44577	0.3389	-0.8763	1.1224	0.261475	-0.52975	0.2455	-0.9549	-2.10161	-2.23515	0.4391	-1.60604	-1.93199	-0.11785	-0.739455	3.18	0.24645
3	-0.23895	-0.2198	-0.896083	-0.49735	-0.0519	0.5366	-0.31585	0.7974	0.09435	0.98435	0.448417	1.5175	-0.1769	0.008316	0.1675	0.354	-0.6693	-0.1686	-0.14225
4	0.3796	-0.1051	-1.53123	-0.2096	1.4022	1.00925	-0.45555	1.3984	0.2846	2.3346	-0.48535	2.162	-0.51335	0.0952	0.3529	0.1676	-0.2934	3.36824	-0.40375
5	1.2552	-0.1332	-0.142533	2.85835	-0.54855	1.9407	2.09115	2.0608	0.722875	2.2735	-1.0781	2.56305	-0.39765	0.14705	1.93016	0.1039	-0.43145	1.15183	0.17825
6	2.93285	-0.36125	1.15548	0.843	-1.42285	0.46875	2.5164	0.44875	2.8492	1.5998	-0.51685	2.97635	-0.4017	0.2054	1.86665	1.41825	0.1217	2.08368	0.0469
7	2.73545	-0.0783	-1.523	0.5098	-1.25065	-0.1183	1.27745	0.2202	1.6086	0.3335	-0.5059	-0.10625	-0.8832	0.18845	2.06036	1.352	-0.10395	2.0646	1.0204
8	1.4902	-0.3138	0.814625	2.3734	-1.09385	0.13675	0.2017	1.9116	3.21415	2.43045	-0.56365	-0.4626	2.47475	-0.32165	-0.1728	1.6484	-0.309275	2.8635	0.43025
9	1.6798	-0.2797	1.17981	1.95165	1.1453	0.438	-0.7844	1.25715	3.0342	3.2354	0.3003	-1.18195	4.52485	-0.11795	0.84435	3.7004	-0.2752	4.34189	-0.4433
10	2.194	0.1767	0.976016	2.1723	-1.2511	0.4379	1.06445	2.33335	2.57695	0.3673	1.53605	-1.6874	-0.7016	-0.46655	-0.4426	1.67225	-0.4805	0	-0.3391
11	-0.44975	0.37575	0.2921	-0.4089	1.02295	1.84975	-0.6801	-1.9753	-2.1213	-2.15725	-0.00445	1.6784	1.51525	0.73505	1.83645	-3.21145	0.116119	-1.96455	0.6629
12	1.05635	-0.1854	0.34585	0.5973	0.3931	3.70195	0.5249	-0.2999	-1.30965	-0.6494	1.7664	3.2913	0.01145	-0.0285	0.9158	-0.32935	0.1704	-1.7569	0.689
13	2.1078	-1.4031	-1.6507	1.0251	0.84475	3.70045	0.54675	1.54985	-0.0759	2.60365	2.23535	4.26715	0.10265	-0.0948	1.9606	1.30655	0.2067	-3.11052	2.44485
14	1.67575	-1.1204	-0.501327	1.03075	1.9508	4.7428	0	5.0025	1.08225	2.1652	4.6842	5.359	0.32485	-0.04115	4.7172	0.37435	-0.1013	-2.20125	4.04265
15	1.60795	-0.9161	1.96532	4.142	1.5956	4.3419	2.9135	3.86175	1.4176	3.04155	4.9793	5.4037	1.4449	-0.42685	1.4217	2.0364	-1.8057	-1.0465	3.9525
16	1.91965	-1.1291	1.68562	1.91745	1.2123	5.874	0.7775	2.22	1.5621	2.12655	2.823	3.9327	1.42545	2.56285	2.3876	-0.065683	-0.22705	-1.37768	2.41225
17	2.30015	-0.53535	1.02919	3.2386	2.5221	5.6235	3.50395	3.6047	2.7861	0.98675	3.25155	2.67925	0.4524	1.4968	1.8328	2.7617	0.2243	-1.12343	1.9484
18	2.4646	0.1093	-3.94281	5.4312	2.1368	7.25405	2.9637	2.30985	2.7323	3.57215	4.27955	5.8536	-0.3922	0.719509	0.477	3.76285	-0.0547679	0.803482	-2.67765
19	2.01865	0.6041	-1.91898	3.3169	0.67395	1.63715	4.08725	2.62865	3.6414	4.1988	5.1519	6.24875	0.51715	2.01075	1.72815	-0.6667	1.22905	0.0021	0.1345
20	1.5654	-0.6085	-2.60435	3.3267	1.57015	6.22735	4.10705	2.0836	2.80655	4.0177	4.51675	5.37245	-0.7838	1.51134	0.7373	1.6197	-0.64835	0.07325	-0.0938

## Sheet: S-Figure 6c
Supp Figure 6c.	Approach behaviours to CS in male and female mice during opposite CS presentation
Approaches to CS during CS presentation (seconds per trial)
Sessions 1-10: acquisition. Sessions 11-20: Reversal
	males		Genotype: Control littermates																	females			Genotype: Control littermates
	Contingency: to CS- during CS+									Contingency: to CS+ during CS-											Contingency: to CS- during CS+									Contingency: to CS+ during CS-
Session	mouse 1	mouse 2	mouse 3	mouse 4	mouse 5	mouse 6	mouse 7	mouse 8	mouse 9	mouse 1	mouse 2	mouse 3	mouse 4	mouse 5	mouse 6	mouse 7	mouse 8	mouse 9		Session	mouse 1	mouse 2	mouse 3	mouse 4	mouse 5	mouse 6	mouse 7	mouse 8	mouse 9	mouse 1	mouse 2	mouse 3	mouse 4	mouse 5	mouse 6	mouse 7	mouse 8	mouse 9
1	0	0.053579	0.0006	0.01605	0.0012	0	0.0264	0.11515	0.244733	0	0.356471	0.10005	0	0.001	0.27855	0	0.2963	0.428071		1	1.17485	0.00755	0.2597	0.0492	0.468	0.407765	0	0.6295	0	0.87015	0.5397	0.612444	0.11315	1.06511	0.0587333	0.0823	0.043	0.0753
2	0.0254	0.01395	0	0.00705	0.0298	0.00655	0.2235	0.03235	0.01465	0.08525	0.22565	0.34805	0	0.001	0.0036	0.05875	0.43535	0.1302		2	0.50485	0.1483	0.202308	0.1973	0.129368	0.0003	0.06475	0.14465	0.21725	0	0.2291	0.04525	0.29025	0.516	0.1178	0	0	0.8395
3	0.00375	0.22255	0	0.44655	0.55275	0.09335	0.1337	0.00115	0.00025	0.2289	0.13275	0.5725	0	0.6165	0.2318	0.0518	0.65945	0		3	0.1505	0.0823	0.0644	0.03285	0.1593	0	0.0028	0.23715	0.37535	0.3279	0.8953	0.36955	0.5194	0.3344	0.2481	0	0	0.274889
4	0.134	0.24215	0.09815	0.00225	0.34425	0	0.13105	0.00245	0.0003	0.3292	0.15805	0.1069	0	0.7096	0.4191	0.0753	0.134	0.0004		4	0.0003	0.0713	0.00155	0.11095	0.28235	0.0012	0.1486	0.1573	0.04505	0.27685	0.50445	0	0.3732	0.1726	0.39395	0	0.0448	0.2384
5	0.00705	0.0477	0.0017	0.00645	0.05265	0.04435	0.0392	0.0027	0.39135	0.18265	0.0012	0.1495	0	0.0109	0.8797	0	0.5584	0.09455		5	0.06215	0.0017	0.0862	0.00315	0.21	0.0037	0.1832	0	0.04855	0.1059	0.94545	0	0.97315	0.34405	0.081	0.2503	0.02875	0.56565
6	0.0022	0.24055	0.0012	0.0055	0.0458	0.0892	0.11105	0.0317	0.0341	0.0002	0.0916	0.0262	0	0.00905	0.2499	0.2781	0.60455	0.2324		6	0.0009	0.1234	0.00035	0.0015	0	0.3184	0.11955	0.04795	0.06445	0.26515	1.6462	0.30905	0.96125	0.0744	0.4197	0.7576	0.1596	0.522
7	0.0032	0.1318	0	0.0011	0.06975	0.0047	0	0.1228	0.00125	0.14025	0.01765	0.45045	0.11785	0.28165	0.2331	0.5834	0.9815	0.22435		7	0.0012	0.06955	0.06185	0.0019	0.03315	0.0056	0.0546	0.0004	0.0432	0.34915	2.25485	0.13695	1.27135	0.2551	0.69055	1.0906	0.2397	0.3228
8	0	0.0075	0.13745	0.001	0.12965	0	0.2412	0.0209	0	0.4186	1.8779	0.1828	0.09185	0.76575	0.46485	0.1162	1.1428	0.3087		8	0.01875	0.0024	0.07045	0.0132	0.14235	0.05965	0.66545	0.2295	0.1716	0.7129	2.2361	1.34555	1.10105	0.3343	0.2173	0.5176	0.43375	0.87365
9	0	0.04105	0.0239	0	0.2949	0.099	0	0.2812	0	0.1075	0.6315	0.4281	0.1233	0.77425	0.2639	0.06615	0.6743	0.44725		9	0.17805	0.20725	0.0101	0	0.56065	0.16325	0.1047	0.2862	0.00515	0.36635	1.4925	0.3707	0.9803	0.6225	0.7076	0.2569	1.09875	0.61885
10	0.03275	0.41455	0	0.0003	0.6764	0.00735	0.0725	0.06625	0	0	0.92055	0.78425	0.1249	0.4185	0.13055	0.23995	0.9052	0.37155		10	0.61105	0.29575	0.0018	0.00455	0.73275	0.0015	0.63215	0.09725	0.0698421	0.6433	0.7182	1.22965	1.2429	0.62535	0.8577	0.594	0.55515	1.097
11	0.21325	0.6366	0.3775	0.16955	0.40245	0.66615	0	1.40965	0.2371	0.0146	0.34875	0.0243	0.0011	1.17635	0.05055	0	0.0009	0.00085		11	0.4924	0.4179	0.30545	1.3206	0.6209	0.40055	0.5629	1.93047	1.37045	0.7865	0.4787	0.6384	0.178429	0.27575	0	0.1985	0	0.7698
12	0.1162	0.47775	0.12765	0.011	0.1596	0.99285	0.66785	0.2602	0.36625	0.1656	1.93165	0.2001	0.6981	0.82925	0.0033	0.6449	0.1087	0		12	0.3146	0.6497	0.38595	0.4463	0.17655	0.2654	0.61325	0.7432	1.8956	1.3396	0.0041	0.6534	0.1307	0.0886	0.303	0.97105	0.4787	0.15165
13	0	0.2395	0.0349	0.8404	0.1159	1.289	0.05235	0.17895	0.2686	1.04825	1.5285	0.16245	0.5296	0.7653	0.0015	1.3554	0.49755	0.00555		13	0.43395	0.2381	0.81275	0.5392	0.21745	0.0382	0.86625	0.48255	2.77955	1.0233	0.09385	0.18945	0.19215	0.29565	0.77315	0.7933	0.4578	0.716579
14	0.0038	0.3943	0.20665	0.07135	0.28695	1.68985	0.25585	0	0.13115	1.30155	1.1096	0.6551	2.2065	1.70225	0.0464	2.58125	0.9805	0.07525		14	0.27715	0.11865	0.3956	0.2332	0.421167	0	0.4069	0.2908	2.9538	0.7928	0.46205	0.25785	0.8604	0.713812	0.4534	1.1683	1.17032	0.7171
15	0.08995	0.0036	0.2376	0	0.2076	2.19015	0.0003	0	0	0.8935	1.4485	1.19035	1.05905	0.7397	0.028	1.769	0.985	0.81875		15	0.343765	0.3443	0.1131	0.19415	0.557571	0.0032	0.05895	0.24625	2.1238	2.13482	1.2185	0.0519	0.77785	1.70386	0.7753	1.2552	0.61505	0.4225
16	0.0763	0.04215	0.05505	0.06385	0.0552	2.32665	0	0.05775	0.05675	0.61225	1.31145	0.49875	1.10265	1.0066	0.05005	1.4106	1.09265	0.67225		16	0.07	0.0766	0.06715	0.18775	0.08095	0	0	0.201	0.73935	1.57065	0.8091	0.1998	0.38425	0.7664	0.65735	1.39965	0.48495	1.6297
17	0	0.1681	0	0	0.04545	2.0399	0	0	0	0.46705	1.3426	0.72495	1.11045	0.86875	0.08755	0.9508	0.97695	0.8881		17	0	0	0.14065	0.09355	0.0006	0	0.12485	0.05835	1.1842	0.7483	0.87985	0.2219	0.7736	1.1925	2.0701	1.07975	0.4011	1.2873
18	0.0005	0.0157	0.0002	0	0.05735	1.9775	0	0.04965	0.0014	0.2996	1.3844	2.00055	1.22965	0.2509	0.30955	1.0192	0.98655	0.34		18	0.14985	0.0004	0.234	0.12685	0.5032	0.22625	0.0505	0.3174	0.89105	1.70935	1.75575	0.1258	0.747	1.10175	0.62525	0.89815	0.90425	0.837
19	0	0	0.0035	0	0.0375	2.1883	0	0.02805	0.0012	0.5889	0.955	2.361	1.21445	0.5125	0.21905	0.93685	1.36535	0.18145		19	0	0	0.17785	0.0006	0.16995	0.0229	0	0.1038	0.88695	1.4744	1.901	0.4288	1.3049	0.5654	0.74885	0.27865	0.8197	1.2364
20	0.0032	0.43735	0.0028	0.7906	0.8923	2.33415	0	0.0236	0	0.1961	1.5029	1.89485	1.7563	0.743	0.2423	0.7413	0.6524	0.3845		20	0	0.0157	0.0305	0	0.47645	0	0	0.00475	1.3682	0.7843	0.97715	0.77065	1.42945	0.79615	0.62285	1.1453	0.55995	1.38305
Sessions 1-10: acquisition. Sessions 11-20: Reversal
	males		Genotype: En1-Cre;VAChT lox/lox																	females			Genotype: En1-Cre;VAChT lox/lox
	Contingency: to CS- during CS+									Contingency: to CS+ during CS-											Contingency: to CS- during CS+								Contingency: to CS+ during CS-
Session	mouse 1	mouse 2	mouse 3	mouse 4	mouse 5	mouse 6	mouse 7	mouse 8	mouse 9	mouse 1	mouse 2	mouse 3	mouse 4	mouse 5	mouse 6	mouse 7	mouse 8	mouse 9		Session	mouse 1	mouse 2	mouse 3	mouse 4	mouse 5	mouse 6	mouse 7	mouse 8	mouse 1	mouse 2	mouse 3	mouse 4	mouse 5	mouse 6	mouse 7	mouse 8
1	0.0724	0.180895	0	0.00055556	0.17495	0.0014	0	0.00905	0.0011	0.54295	0	0.095	0.0391765	0.116	0	0.0009	0.07515	0.00165		1	0.005875	0.28005	0	0.0826	0	0.242812	0	0	0.284625	0.1354	0.33235	0.14185	0	0	0	0.0921667
2	0.0471	0.0324	0	0	0	0.1745	0	0.002	0.01185	0	0.002	0.0053	0	0.0552	0	0.001	0	0.06305		2	0.0941765	0.1389	0.08455	0.1533	0	0.00258824	0.336533	0.47585	0.165412	0.0152	0.0666	0.3963	0.1178	0	0	0.20585
3	0.0001	0	0	0	0	0	0	0.0081	0.0004	0.27015	0	0.07365	0	0.038	0	0.0366	0.12755	0.1016		3	0.145667	0.2713	0.05615	0.05275	0	0	0.0589	0.366765	0.256765	0.13935	0.57985	0.9379	0.09695	0.1271	0.1232	0.618
4	0.0001	0	0	0	0	0	0	0.0032	0	0.18575	0	0	0	0.77085	0.0166	0	0.19175	0.80395		4	0.5248	0.30985	0.37855	0.0527	0.0761	0.0738	0	0.0738	0.3153	1.09395	0.72725	0.3849	0.0415	0.0119	0.24535	1.00186
5	0.0683	0	0.22905	0.0039	0	0	0	0.24665	0.0004	0.34685	0.04475	0.07415	0	0.90265	0.09475	0.0013	0.80915	1.1048		5	0.08175	0.2406	0.67705	0	0	0	0.0004	0.225231	0.88625	0.36805	0.8583	0.7044	0	0.30655	0.2207	0.432833
6	0.03885	0	0	0	0	0.0012	0	0.3182	0.00505	0.91035	0.0827	0.1271	0.2691	0.13065	0.6765	0.1075	0.80575	1.1925		6	0.08725	0.162	0.3496	0.0005	0	0.00225	0	0.578625	0.8161	1.73035	1.17595	1.0272	0.83105	0.4372	0.4422	0.546571
7	0.00075	0.0005	0.1149	0	0	0.0006	0	0.20005	0.00155	0.45845	0.1517	0.26625	0.14415	0.3764	0.24895	0.08995	0.9841	1.34045		7	0.0003	0.4013	0.42275	0.0529	0.01875	0.00168421	0	0.145933	0.8113	0.4049	0.96945	1.70335	1.0634	0.560105	0.26775	1.44671
8	0.15055	0	0	0.0744	0.0081	0	0	0.19805	0	0.693	0.56895	0.13005	0.22405	1.23335	0.0887	0.39385	0.59775	1.6327		8	0.0006	0.15335	0.8998	0	0	0.0038	0	0.00526667	1.5088	0.79965	0.52005	1.3621	1.19415	0.7691	0.6742	0.453643
9	0.1559	0	0.0007	0.2106	0.00185	0	0	0.074	0.00035	0.92395	0.9681	0.21785	0.30045	0.49095	0.66985	0.0056	0.23135	0.91585		9	0	0.26235	0.4441	0.1335	0	0.001	0.23175	0.369667	1.54215	0.8053	1.2027	1.16295	0.6683	0.78255	0.58675	0.536857
10	0.06995	0	0	0.0006	0.0701	0.0015	0.0578	0.24785	0	0.8913	0.866	0.13965	0.10055	0.39955	0.6528	0.10885	0.4191	1.03225		10	0.0053	0.3017	0.76255	0.46365	0	0	0	0	1.64885	0.6785	0.9397	1.11945	0.2974	0.23495	0.25865	1.56
11	0.8069	1.18945	0.3343	0.1286	0.1628	0.1983	0.0522	0.42305	0.9133	0.15345	0.0015	0.00325	0	0.30045	0.002	0.1707	0.0003	0.0023		11	1.3263	0.26035	1.22395	1.29275	0.0768	0.59025	0.81165	1.25033	0	0.56135	0.37925	0.1161	0.0029	0.0149	0.26845	0.215941
12	0.5149	0.28275	1.03206	0.61435	0.1525	0.0348	0.02215	0.7425	0.1457	0.0679	0.39045	0.458733	0.3394	0.1693	0.00675	0.2013	0.43295	0.05885		12	1.02115	0.36935	0.1808	1.01	0.1059	0.7936	0.04085	0.665769	0	0.47615	0.35425	0.0705	0.04665	0.0026	0	0.00278571
13	0.20045	0.1943	0.80485	0.05765	0.00295	0.19555	0.0284	0	0.4171	0.4367	0.13715	0.1992	0.12855	0.1381	0.19475	0.2492	0.81785	0.2958		13	0.70425	0.47735	0.23445	1.16855	0.07805	0.53225	0.3894	0.990538	0.16475	0.502	0.30425	0.26185	0.20135	0.0531	0.00695	0.0353846
14	0.21065	0.33685	0.66795	0.0546	0.0006	0	0.0059	0.5486	1.39365	0.56165	0.2601	0	0.19925	0.8215	0.1053	0.52145	0.21335	0.0737		14	0.43755	0.1364	0.43265	0.55965	0	0.1187	0.41745	1.81673	0.00135	0.91135	0.4535	0.9845	0.13945	0.12545	0.1234	0
15	0.04165	0.247	0.2721	0.00275	0.09975	0.20925	0.00495	0.6862	1.73645	0.71265	0.1482	0.0002	0.54615	1.49265	0.16985	0.3063	0.33295	0.3386		15	0.33445	0.1435	0.3615	0.3558	0	0.25295	0.1135	1.30085	0.07825	0.6548	0.36375	0.64605	0	0.26325	0.11615	0.476182
16	0.28595	0.316	0.1631	0.7791	0.92285	0.12555	0	0	1.5823	1.41625	0.3644	0	0.12465	0.2023	0.6427	0.40625	0.3303	0.9481		16	0.0308	0.06785	0.4122	0.0844	0.0726	0.20385	0.00755	1.01415	0.0002	0.99655	0.35855	0.27645	0.2756	0.3964	0.14025	0.11579
17	0.12935	0.0899	0.2306	0.17815	0.70655	0	0.0003	0.06065	1.39155	1.5538	0.38725	0.0228	0.65685	0.4156	0.6494	0.0338	0.42	0.5632		17	0.07525	0.03125	0.21015	0.05735	0	0.0922	0	0.692929	0	1.61895	0.62695	1.1109	0.3892	0.48425	0.10715	0.120143
18	0	0.42695	0.42125	0.17745	0.0611	0	0.1781	0.1367	1.22915	1.1828	0.95845	0.06425	1.67575	1.20135	0.3324	0.02255	0.70575	0.12515		18	0.3685	0.13505	0	0.45355	0.13745	0.7102	0.02465	1.25755	0.0069	1.9064	0.93645	0.94515	0.0418	1.1768	0.22125	0
19	0.2043	0	0.30585	0.33315	0.1758	0	0.0002	0.05215	0.5307	1.84085	0.95305	0.0008	0.8021	1.20425	0.58725	1.1477	0.59555	0.85335		19	0	0.00045	0	0.0664	0.00545	0.16885	0.09685	1.61088	0	1.39975	0.72995	2.2184	0.0733	0.65085	0.183526	0.0563333
20	0.05665	0.01535	0.32155	0.65215	0.06165	0	0.09675	0.16875	0.7326	1.70875	0.4344	0.0003	1.42965	1.03145	0.89035	0.9835	0.71205	1.3214		20	0.17205	0	0	0.35185	0	0.304714	0	1.56212	0.1497	1.278	1.17525	1.006	0.47835	1.26721	0.131529	1.03014

## Sheet: S-Figure 6d
Supp Figure 6d.	Latency to approach CS during CS presentation
Sessions 1-10: acquisition. Sessions 11-20: Reversal
	males		Genotype: Control littermates																	females			Genotype: Control littermates
	Contingency: to CS+									Contingency: to CS-											Contingency: to CS+									Contingency: to CS-
Session	mouse 1	mouse 2	mouse 3	mouse 4	mouse 5	mouse 6	mouse 7	mouse 8	mouse 9	mouse 1	mouse 2	mouse 3	mouse 4	mouse 5	mouse 6	mouse 7	mouse 8	mouse 9		Session	mouse 1	mouse 2	mouse 3	mouse 4	mouse 5	mouse 6	mouse 7	mouse 8	mouse 9	mouse 1	mouse 2	mouse 3	mouse 4	mouse 5	mouse 6	mouse 7	mouse 8	mouse 9
1	4.61317	2.6738	3.8845	3.61033	6.6678	3.67831	4.50325	5.6813	6.62437	6.06783	4.11914	4.49318	2.60867	4.54338	7.5985	3.67183	5.17075	5.63267		1	5.415	5.15308	0	4.59225	4.17575	4.72508	4.7264	4.46433	7.11283	3.31986	4.2753	0.452833	6.3771	5.05517	4.29727	3.3894	5.90407	6.93111
2	8.233	0.621	4.892	6.416	1.98267	2.54583	1.69067	6.62975	7.1315	2.07267	3.271	5.09767	1.15029	2.3402	3.7824	2.988	3.54925	6.8368		2	2.75056	5.38727	5.64817	5.0931	6.4156	3.12927	1.477	7.15787	6.07321	5.52714	4.66367	4.4995	4.86843	4.64814	4.71988	2.98275	5.06053	3.19314
3	0.043	8.963	2.1015	0	7.0165	4.4243	3.306	3.507	8.179	1.0435	3.04525	5.795	5.76717	2.649	3.2356	5.15417	2.54875	6.67725		3	6.9637	3.68944	4.289	4.88707	6.43	5.18008	1.885	6.06267	5.578	5.20283	3.301	4.2888	5.468	4.6145	2.29886	4.18733	4.00306	3.359
4	0.103	3.4888	4.208	3.976	5.498	3.59183	0	3.271	0.013	4.17771	5.729	3.46214	4.5138	5.64167	4.68975	2.27444	2.45073	6.96529		4	5.08436	1.81082	2.808	4.17581	0.002	5.882	4.7635	6.19913	5.411	5.43083	4.18867	0.2305	4.1692	1.78933	3.3695	3.77137	6.49167	7.0768
5	4.4045	1.4795	0	0	0.279667	3.42406	2.058	1.145	3.272	4.423	5.4655	5.8198	0.618444	2.61909	4.81425	6.38675	3.12637	6.56129		5	5.13579	2.79883	0	3.755	2.8185	0	3.59583	0.101	7.57322	5.9983	4.0925	0	6.7408	2.9745	4.8366	3.4625	6.356	4.43343
6	0	0.361	0	5.17	4.673	3.26721	0	2.971	0	6.2225	2.9198	5.36575	2.65975	2.394	5.14867	4.44233	2.102	5.63867		6	4.22273	2.05032	6.39425	2.88117	4.4075	3.25925	3.83033	5.20425	5.16336	4.0625	2.85375	3.5535	6.74467	5.7742	3.2139	3.857	5.7066	4.00817
7	4.04867	0	1.39167	2.439	1.9875	2.1714	0	2.883	4.211	6.757	7.38	3.94614	0.104429	2.13414	4.0363	6.21617	1.88767	5.29514		7	3.45935	2.14794	5.04455	3.27633	4.59367	4.28367	4.11477	4.92654	5.28512	6.235	0.05975	3.81162	4.31633	5.0234	3.8395	3.66314	5.034	4.54
8	3.8738	0.01	0.002	3.13633	1.591	2.08588	0	4.17563	2.15671	6.2212	3.17738	7.09337	3.903	3.13662	3.57829	3.83057	2.28525	6.19375		8	3.05542	3.21167	5.8657	2.79633	3.17	4.67811	4.12129	2.76256	4.8055	4.80922	2.0212	2.12675	5.7642	3.814	4.40723	2.45883	6.18063	5.01987
9	5.87033	2.512	0	2.8075	0.1055	1.14359	8.183	3.54833	1.66037	6.153	4.29962	6.18914	3.05814	1.729	4.46125	6.19143	2.70242	4.358		9	3.11367	2.99476	3.21593	3.79742	3.2709	3.43193	4.47533	2.56385	4.40521	4.3301	4.31875	4.59775	4.1665	1.5874	5.8335	4.747	4.024	5.77956
10	0.0505	0	0.031	1.46	1.121	1.41328	0	4.09814	1.7322	5.847	2.32256	7.29367	2.79688	3.121	6.47275	7.36078	2.4145	6.3774		10	2.25913	5.64908	5.85389	2.53818	3.06775	4.73611	3.00838	4.56154	4.97983	4.43267	9.8585	5.604	6.21486	3.989	0	4.78842	5.139	5.366
11	5.0722	3.63925	5.55317	4.09818	2.6411	4.1814	0	3.35955	5.2442	0.031	3.644	3.8815	5.21389	2.2275	2.06061	0	5.04146	2.7172		11	3.45986	4.39446	3.72587	5.175	6.504	6.947	4.8843	3.6775	6.12186	3.11929	3.14192	5.02775	3.87591	7.42	4.51792	3.54433	4.79843	4.3042
12	4.85078	3.7015	5.4435	4.20241	2.11842	0	4.34073	3.72479	5.13533	5.30433	1.479	9.304	3.87271	1.76175	3.27106	4.25136	4.63745	4.46144		12	5.74371	3.99422	3.21867	5.3079	7.517	4.07971	4.20731	5.9248	2.7184	3.56	3.311	2.6925	4.15518	0.153	4.91714	2.5869	3.54531	3.48827
13	5.50107	2.87573	4.30475	4.69883	2.44765	0.017	3.71233	4.65054	3.942	3.06167	1.989	4.32913	4.403	5.39675	3.35606	2.36525	3.39356	6.39138		13	4.84023	4.10844	2.35562	8.84067	4.8429	5.63233	3.64267	5.0575	4.57733	3.8052	2.98272	3.58589	3.86143	8.25733	4.36957	2.81242	5.40583	4.9562
14	1.94567	2.22573	4.49981	3.17118	2.28735	0.223	3.36533	5.3948	8.1114	3.88033	2.4044	1.75867	4.317	2.9655	3.00921	1.60367	3.828	5.05109		14	6.83892	2.84671	2.15114	5.09775	5.30738	3.92008	4.49185	6.4838	2.47975	6.57117	3.60446	4.088	3.0119	7.4565	4.99967	3.60971	4.509	2.84346
15	2.2494	3.59547	3.98975	3.58265	3.59915	0.119	4.43412	3.74605	4.04016	2.25633	3.28475	7.066	5.416	2.54167	3.7037	3.85267	5.4685	6.128		15	5.7687	2.77443	5.7814	2.583	2.773	3.29085	3.84207	6.19989	5.71067	2.799	2.35518	5.1218	2.99711	7.655	5.2805	4.412	3.69625	3.01356
16	1.347	2.64153	2.84692	2.63472	2.2958	3.518	3.52046	2.73972	3.22953	3.46988	2.50237	2.63367	4.10914	2.08178	3.94165	5.2438	3.86475	3.82633		16	5.8265	3.21722	3.77744	3.1768	5.34537	3.952	3.6444	5.25063	3.1195	4.667	3.5373	6.89511	2.44533	6.80425	4.51138	6.394	3.58188	1.98091
17	3.68125	2.39273	3.31973	1.77563	2.78706	0.124	3.9165	4.1151	3.35915	4.4795	2.2545	2.824	5.48029	3.49388	3.349	3.99017	5.63257	3.993		17	3.90494	2.8231	1.9255	3.10594	4.496	3.81988	2.56393	5.60907	4.74144	4.3405	4.2985	6.071	3.2612	5.963	9.858	3.9692	3.87236	2.07433
18	2.28078	4.204	3.44147	1.98137	3.439	1.793	4.71092	3.30406	2.79883	4.4154	3.56775	4.0635	5.3495	3.51629	3.07531	6.35033	5.009	5.918		18	3.5435	2.275	2.07467	2.19771	2.66529	3.63907	2.915	4.76033	3.28515	6.7935	3.6044	7.4538	3.7405	0	4.44471	3.2868	5.21627	4.61357
19	1.548	2.90511	3.12444	1.7907	3.06	0.9115	3.81492	2.91669	3.22059	6.32867	3.68286	0.045	7.6425	1.89709	3.27083	6.8605	4.67286	6.1004		19	4.33425	1.89855	3.7913	2.599	2.4792	4.846	4.83993	5.40729	4.3205	3.736	4.5294	4.2925	5.93925	6.45425	4.542	5.425	3.75911	4.16917
20	4.0005	3.82054	2.16725	2.5302	3.21762	0.0325	3.60406	3.56068	3.11856	5.30825	4.72257	3.26457	4.85767	3.2122	3.67777	5.97975	5.01638	5.14844		20	3.4706	2.18111	3.086	2.24188	2.564	3.21747	2.44067	5.228	3.16209	6.823	6.435	1.4522	5.7915	6.9438	4.77067	3.245	2.8058	3.4724
Sessions 1-10: acquisition. Sessions 11-20: Reversal
	males		Genotype: En1-Cre;VAChT lox/lox																	females			Genotype: En1-Cre;VAChT lox/lox
	Contingency: to CS+									Contingency: to CS-											Contingency: to CS+								Contingency: to CS-
Session	mouse 1	mouse 2	mouse 3	mouse 4	mouse 5	mouse 6	mouse 7	mouse 8	mouse 9	mouse 1	mouse 2	mouse 3	mouse 4	mouse 5	mouse 6	mouse 7	mouse 8	mouse 9		Session	mouse 1	mouse 2	mouse 3	mouse 4	mouse 5	mouse 6	mouse 7	mouse 8	mouse 1	mouse 2	mouse 3	mouse 4	mouse 5	mouse 6	mouse 7	mouse 8
1	5.6437	4.57689	6.35329	5.3992	3.94817	7.09489	4.94711	4.86747	4.88633	4.14983	5.207	5.25671	6.38687	6.1937	6.36778	5.39633	3.01367	3.90173		1	6.95533	5.06142	4.39105	6.4008	6.4255	4.10429	6.9222	6.641	3.31133	3.68221	4.11008	4.19707	4.72283	5.02478	6.6438	3.91286
2	5.82164	3.99267	6.1565	0	6.65814	7.87517	0.025	5.423	6.485	4.45439	7.7924	8.02	5.35286	5.40025	3.12733	7.3725	2.53943	3.98467		2	4.56669	4.34036	3.76679	4.37087	6.401	6.385	4.4965	4.10529	4.14729	5.62933	3.9328	4.39283	6.48207	6.30762	6.695	4.02575
3	5.0208	4.7915	6.41925	8.342	7.12911	8.26575	0	3.813	5.14262	3.8046	6.28367	5.57667	6.54133	7.5062	0	6.338	1.94414	3.87629		3	5.17914	3.54536	4.2738	4.30365	7.1905	6.072	8.11425	4.193	2.20067	3.69756	4.6205	4.52975	5.62422	5.836	5.69175	4.897
4	4.80508	7.147	8.815	5.294	4.11044	6.031	0	3.5254	3.41763	7.826	4.228	7.05	7.16683	5.316	2.615	8.1535	2.32575	3.086		4	5.4811	1.618	2.4012	3.56939	5.1092	4.04625	8.371	3.6166	3.30286	2.9886	5.23086	3.35167	5.0745	5.6492	5.126	3.269
5	2.68754	4.66693	3.58675	6.02056	4.333	5.9166	1.968	2.33429	3.36744	3.07731	6.83525	5.16233	6.55771	7.3146	0	5.05325	2.7254	2.912		5	4.46537	2.62389	3.39658	4.31531	6.12567	4.49007	7.20829	5.141	1.3548	2.27956	2.72838	6.1384	6.60433	0	7.293	5.31475
6	2.62489	4.2628	4.2399	5.2905	3.60812	4.61289	0.032	2.99	2.556	2.068	6.97217	6.68983	5.4076	4.69943	5.39825	7.017	3.78313	3.34375		6	4.22985	1.73975	2.285	4.01606	5.25727	2.85107	7.15463	6.93433	2.92833	4.5035	3.03367	5.1076	5.2345	1.631	0	3.769
7	3.17874	3.69837	4.97144	4.44685	4.48742	4.72711	2.857	2.65417	1.86337	3.61117	6.5915	6.56267	6.4469	4.99367	0	6.12775	1.37178	5.704		7	3.312	2.2055	2.25239	2.86494	5.18232	3.49458	6.18783	2.8824	4.2728	3.10875	4.30443	5.81175	3.65767	1.35575	0	5.21475
8	3.34375	3.34316	4.49367	4.73139	2.98826	6.53337	4.91214	2.05657	2.55705	1.69314	9.02	7.19025	5.37738	6.563	0.007	7.6505	3.614	1.86617		8	3.55518	2.70694	1.72914	3.745	5.09108	3.81237	5.89115	4.23013	4.43875	2.19471	4.62162	5.8665	5.3615	4.5925	0	3.94225
9	3.38825	2.45565	4.37156	5.0105	3.24805	4.20515	4.92213	2.03575	2.33489	2.436	5.31533	5.467	5.06686	4.3174	0	6.09133	5.074	5.258		9	3.7194	2.71073	2.13344	3.616	4.73244	4.09237	6.49371	4.55733	3.23433	1.803	3.4096	4.848	3.184	6.08333	0	5.4688
10	3.19971	4.0935	4.75182	4.43543	3.16588	4.68732	4.257	3.79488	2.01611	3.18936	3.51717	7.896	5.07656	3.4422	7.271	5.5717	5.878	4.183		10	4.03247	1.67772	2.55758	5.8946	4.72433	3.42073	7.15071	3.78443	3.63533	4.8174	4.8055	4.47933	6.67575	9.509	5.062	4.4985
11	3.63857	3.4225	4.7606	5.81992	4.549	4.40333	4.07755	4.5083	6.18083	3.92982	3.18894	5.24247	4.95715	3.49909	4.59744	4.63108	3.52454	3.00129		11	1.90767	4.71157	2.65543	5.7748	6.143	7.157	0	5.037	5.46706	2.22975	3.20867	4.59793	5.34762	2.58173	7.71567	5.7097
12	3.20291	5.49044	2.884	6.12733	5.86638	3.28917	4.4682	5.4835	1.9542	3.06321	3.95508	2.27518	4.54214	1.38614	6.00682	3.94017	2.54886	2.62307		12	5.8378	3.90117	4.35338	6.35329	7.655	4.8915	4.52967	4.162	4.16341	3.25294	3.28709	3.32907	6.71729	3.37393	8.355	4.969
13	3.71507	6.75858	0	6.83222	3.93737	4.4498	5.09494	4.00907	2.51929	4.13514	4.49856	5.23656	6.1775	4.15157	5.49542	4.8452	4.3708	4.53309		13	2.10333	3.722	4.91014	5.58014	5.53691	5.01025	0	5.45033	6.22467	3.696	3.61061	4.10407	5.22375	2.92244	4.85633	5.18157
14	3.76527	5.94392	6.512	4.179	4.58572	7.48178	3.94314	4.90271	0.583286	3.5632	6.2883	6.25967	6.10467	4.23075	5.08117	3.51875	2.69071	4.09867		14	2.49775	4.00567	3.12844	4.77642	5.101	6.79386	9.32	0	6.45656	3.7875	2.97125	4.1835	4.9276	5.57533	7.01717	4.301
15	2.84811	4.69825	0	5.39994	2.60531	5.61479	2.55907	5.49075	0.55125	4.16222	5.2745	5.2193	7.17914	1.68111	3.067	0.824	2.9622	4.42214		15	6.78833	2.78983	4.43	3.74089	5.74964	6.63827	0	4.791	4.8555	3.17	3.93138	5.15573	6.15493	5.91133	7.31367	4.23367
16	1.8456	5.50307	5.68867	4.08833	4.5076	2.88662	4.25256	5.1232	0.003	2.63733	4.867	4.08675	3.00206	3.03381	5.2485	8.3415	4.68025	3.10633		16	6.14617	2.91005	3.6878	4.53444	6.535	5.73633	9.66567	8.18	4.42812	2.44	2.771	5.71894	6.27609	9.982	7.11467	4.18485
17	3.31141	5.54788	4.625	4.97167	2.83336	2.78553	5.04264	2.84164	0.505857	4.941	4.09669	5.05522	5.4032	3.85036	4.22886	4.21175	3.00989	4.89645		17	5.9208	2.21837	4.98241	4.12061	5.317	5.2885	8.341	3.93667	3.798	2.32617	2.7569	4.72936	5.954	3.99487	5.355	5.6036
18	3.07794	4.96456	1.98067	3.21882	3.47743	4.39339	4.20787	4.62	0.743	4.6775	4.085	4.57867	3.402	2.44183	5.68522	1.6665	2.58475	5.10637		18	8.7065	2.42377	4.71927	2.63314	6.14222	4.53955	7.909	0.7945	5.78285	3.802	4.3575	4.90925	3.85669	4.52888	5.315	3.87114
19	1.94267	5.08889	2.416	2.682	3.11747	4.20225	3.477	1.199	0.7862	4.07833	3.5864	5.52556	2.69343	4.86314	6.611	2.32086	2.3528	5.66525		19	4.874	3.156	5.7668	3.09947	5.85908	4.73412	2.724	7.536	6.54525	3.79375	3.21871	4.73325	4.45312	4.005	7.652	4.16433
20	2.46606	4.75022	0.019	2.71857	2.88853	4.2145	2.4326	4.336	3.07938	1.93256	4.76513	6.3978	3.44811	3.6385	8.969	3.0524	4.29567	4.90025		20	7.3755	3.17455	4.01573	3.71021	5.39755	3.89742	8.04625	1.532	5.0455	2.6357	4.495	3.92433	3.248	4.475	4.321	1.99767

## Sheet: S-Figure 6e
Supp Figure 6e.	Latency to collect rewards
Sessions 1-10: acquisition. Sessions 11-20: Reversal
	males		Genotype: Control littermates										females
Session	mouse 1	mouse 2	mouse 3	mouse 4	mouse 5	mouse 6	mouse 7	mouse 8	mouse 9				mouse 1	mouse 2	mouse 3	mouse 4	mouse 5	mouse 6	mouse 7	mouse 8	mouse 9
1	1.24115	1.91984	1.5419	2.71553	5.62722	2.25225	1.3738	1.73075	4.13893				4.2381	2.48865	23.2488	2.73445	15.8983	3.28294	3.19636	7.63995	4.03455
2	0.8445	1.0441	0.71385	3.09274	4.23489	2.3583	1.02245	1.69558	2.3607				3.4353	1.42385	4.58869	2.25715	3.11447	5.01311	1.38326	3.6668	2.1181
3	0.6141	4.40605	1.22832	10.3078	2.2723	1.61125	2.05463	0.624158	1.559				1.59815	1.15965	2.80265	1.6422	2.44045	2.17365	3.4696	1.6363	2.07175
4	0.74195	3.54595	0.38095	3.92967	1.7078	1.11425	0.563789	0.2037	1.14535				10.4358	1.3318	2.8714	1.87785	2.09995	5.4518	8.79121	1.38805	1.0749
5	1.59095	0.8051	0.23885	17.4433	0.394632	1.04545	0.301842	0.335933	0.49745				4.06305	1.58815	2.7932	1.69825	1.11228	0.436632	1.55939	1.2064	1.0461
6	4.6485	0.377789	0.2349	9.08889	0.307263	0.72705	0.219111	0.708278	0.446895				11.6587	1.50955	1.3044	1.4435	0.7395	1.27485	1.28689	0.8456	1.16435
7	2.60269	0.6037	0.38465	1.40854	0.230842	0.714889	0.32735	0.47275	0.866053				1.2115	1.0106	1.2437	1.2536	1.86347	1.16645	1.79256	1.22185	0.7581
8	2.31608	0.487105	0.278	1.32473	0.7921	0.83915	1.89937	1.27316	0.680053				9.68685	1.1236	1.60985	1.27035	1.76818	1.185	2.27628	0.65545	1.452
9	0.958588	0.4897	0.259944	5.7572	0.24655	0.73305	0.999235	2.73972	1.03883				1.83386	1.06725	2.60525	0.95975	1.4105	1.75845	0.933737	0.7142	1.2736
10	3.28692	0.7162	0.259353	0.618706	0.6613	0.527474	2.708	0.853684	1.70078				1.8804	0.9607	0.855474	0.8939	2.02975	0.8077	1.8694	1.20325	1.23368
11	1.62363	1.8401	1.6185	2.49525	2.34565	1.4236	2.82215	1.5672	2.5528				2.4792	1.85745	2.78665	3.1584	1.69215	3.47125	1.73432	1.12771	2.6449
12	1.79615	4.424	1.2329	2.70045	1.5152	1.41225	2.98795	1.07665	2.74835				2.3747	1.3724	1.71405	1.41115	1.8036	3.0917	1.55185	1.25115	2.66715
13	1.11047	1.6202	4.35145	1.2982	1.8585	1.42	2.81175	1.20945	2.03245				1.66215	1.02685	1.2934	4.82865	1.81075	2.2825	1.23715	1.1567	1.9132
14	1.67713	1.37085	1.17865	2.06455	1.3631	1.1117	1.86365	1.8586	1.5598				2.53885	1.1601	2.66375	1.35025	1.88939	1.5596	1.54365	1.37579	1.60415
15	2.09092	1.20225	0.92365	2.06115	1.3301	1.325	1.8604	1.0072	2.24885				3.81182	1.2388	0.96685	2.13935	1.76071	1.7819	1.46005	1.52335	1.81315
16	1.19785	1.1953	0.9589	1.7151	1.3605	1.363	1.1128	0.76375	1.30855				1.82579	0.8146	0.9702	1.34705	1.4344	1.4931	2.43785	1.18495	2.2966
17	2.05712	1.12305	0.9967	1.2525	1.31075	2.1455	1.5131	0.92775	1.683				3.18939	0.9438	0.88455	1.25925	1.66365	2.67175	3.72965	1.35835	1.3402
18	4.23175	0.9758	1.19705	1.13975	1.2478	0.9567	1.92635	3.75905	1.2573				4.44015	1.05485	0.89835	1.1841	1.75215	2.00665	1.8415	0.95975	1.83111
19	2.86425	0.8171	0.8495	1.15405	1.07755	1.1868	2.59315	0.7969	1.3376				1.6795	0.70695	0.6691	0.8822	1.11368	2.06435	2.0368	1.07389	2.24425
20	5.24975	1.74665	0.83425	1.806	1.2945	0.6842	2.30625	0.7631	1.2627				0.967474	1.3365	2.44595	0.98455	5.64405	1.7013	1.6763	0.71775	1.7363
	males		Genotype: En1-Cre;VAChT lox/lox										females
Session	mouse 1	mouse 2	mouse 3	mouse 4	mouse 5	mouse 6	mouse 7	mouse 8	mouse 9				mouse 1	mouse 2	mouse 3	mouse 4	mouse 5	mouse 6	mouse 7	mouse 8
1	4.42695	1.63505	1.97865	1.40194	2.3218	1.66175	1.62095	1.1329	2.00995				4.25619	2.3437	2.5141	4.5658	5.69108	9.17137	1.70035	2.60685
2	1.97565	1.17255	2.27375	0.81905	1.14889	0.8696	4.25869	1.5468	1.0119				5.33906	2.14895	1.4525	2.0709	2.4407	1.81947	3.39307	2.86355
3	1.6948	1.0449	1.1684	0.80765	1.70133	0.96565	0.984053	0.230632	1.0285				31.0241	1.45763	1.2546	1.66065	2.12235	1.35979	0.9521	2.23565
4	1.35285	1.85168	0.5495	0.7641	1.03624	1.0079	3.04844	2.01753	0.8713				3.071	1.485	1.27725	0.83985	1.76045	1.66325	1.49555	0.577143
5	1.6872	1.52395	1.52615	0.948	0.707824	0.9645	0.450368	0.60275	0.61065				2.089	1.25325	1.295	0.8837	1.82095	1.28205	2.7146	9.38023
6	1.9785	1.03611	0.51265	1.16985	1.21072	1.1006	0.377421	0.3098	0.6233				1.2603	1.54775	0.99155	1.18853	1.20855	1.1299	1.0606	1.22017
7	1.10337	0.723316	1.417	0.9219	0.77365	0.6891	0.78275	0.483667	0.8282				1.34595	1.6481	1.00565	0.547158	1.1698	3.87768	1.67525	1.0386
8	3.6546	0.853579	1.04137	1.3131	0.825	0.71165	0.4233	0.384222	0.7897				2.03835	1.18405	1.7432	0.726789	8.04685	0.9828	0.87675	1.15738
9	0.868947	0.65245	0.81035	0.651632	1.32037	0.95835	0.6679	0.3355	0.86575				0.854737	1.2211	1.1008	1.25074	0.9878	0.79995	0.90085	1.40967
10	0.864474	0.7036	1.0448	1.8749	1.19647	0.8177	0.6552	0.5149	0.9891				1.705	1.081	0.97595	1.32817	0.8269	0.6986	1.05455	2.3835
11	1.7219	2.0173	2.16355	1.6437	1.55645	2.39125	2.13615	2.34195	2.12815				2.38625	1.5489	1.59935	2.43555	1.4895	1.31235	1.77465	2.24289
12	1.96545	2.8717	1.89637	1.1298	1.09955	1.77425	1.5508	1.22005	1.44405				2.01025	1.50285	1.3105	1.7079	3.1892	0.92685	2.41647	1.54746
13	4.47955	1.71955	1.26335	1.2589	0.6872	0.6937	1.787	2.32044	1.68015				1.46984	1.1246	1.26925	2.2303	1.40685	1.17385	0.9177	1.2405
14	1.9446	2.1108	0.99075	1.0331	1.21525	1.2175	1.37955	0.76365	1.194				1.36085	1.0917	1.11915	0.944	1.4589	0.8825	1.31905	1.4065
15	1.32645	2.7815	0.6983	1.22037	1.3464	1.036	1.2686	0.92085	1.0322				1.63365	1.19685	1.09935	1.68225	1.4359	1.2822	0.5942	4.50938
16	1.29805	1.60305	0.765316	0.9975	1.09253	0.7668	1.25825	0.65045	0.97165				3.0305	1.0244	0.69985	1.05285	1.3927	1.1089	1.1082	3.9938
17	1.33205	1.6486	0.6083	1.0425	0.9043	0.8407	1.9861	0.516	1.6913				0.9819	1.21485	0.99525	1.40695	0.8742	1.2692	1.9163	0.967857
18	1.85445	1.74155	0.65295	0.88885	0.89025	0.96005	1.22695	0.571158	0.6834				0.67425	1.4025	1.04215	0.964684	1.2795	2.3914	1.7025	10.0574
19	1.30155	1.25055	0.709368	0.99465	0.75715	0.82435	0.86375	0.407526	0.904526				1.07015	1.13065	0.63445	1.03365	2.2788	1.3867	2.36275	2.2835
20	1.25215	0.9765	0.81095	1.71015	0.5634	0.73855	1.3953	1.64685	1.8019				1.27645	0.7281	0.89125	2.12195	1.204	1.31629	0.698278	8.40225

## Sheet: S-Figure 6f
Supp Figure 6f.	Number of screen touches
Sessions 1-10: acquisition. Sessions 11-20: Reversal
	males		Genotype: Control littermates																	females			Genotype: Control littermates
	Contingency: to CS+									Contingency: to CS-											Contingency: to CS+									Contingency: to CS-
Session	mouse 1	mouse 2	mouse 3	mouse 4	mouse 5	mouse 6	mouse 7	mouse 8	mouse 9	mouse 1	mouse 2	mouse 3	mouse 4	mouse 5	mouse 6	mouse 7	mouse 8	mouse 9		Session	mouse 1	mouse 2	mouse 3	mouse 4	mouse 5	mouse 6	mouse 7	mouse 8	mouse 9	mouse 1	mouse 2	mouse 3	mouse 4	mouse 5	mouse 6	mouse 7	mouse 8	mouse 9
1	0.25	0	0.05	0	0.05	0.15	0.1	0.2	0.2	0.15	0.176471	0.1	0.35	0.25	0.2	0.166667	0.15	0.142857		1	0.3	0.15	0	0.3	0.222222	0.117647	0.272727	0.25	0.25	0.65	0.2	0.222222	0.1	0.555556	0.466667	0.2	0.5	0.2
2	0.05	0	0.05	0.05	0.05	0.1	0.05	0	0	0.1	0.15	0	0	0	0.1	0.05	0.2	0.1		2	0.2	0.15	0.384615	0.1	0.105263	0.3	0	0.1	0.3	0.35	0.2	0.0833333	0.1	0.0555556	0.05	0.05	0.45	0.15
3	0	0.05	0.05	0	0.25	0.2	0.05	0.05	0.05	0.05	0	0.2	0.25	0.05	0.05	0.2	0.15	0		3	0.1	0.3	0.2	0.2	0	0.3	0.05	0	0	0.15	0.15	0.05	0.05	0	0.2	0.15	0.55	0.0555556
4	0	0.1	0	0.05	0.1	0.45	0	0	0	0.2	0.15	0.15	0.1	0	0.2	0.15	0.25	0.1		4	0.05	0.75	0	0.6	0	0	0.1	0	0	0.25	0.15	0	0.1	0.05	0.2	0.15	0.2	0.1
5	0	0	0	0	0	0.45	0	0	0	0.4	0.05	0.05	0.2	0.05	0.1	0.15	0.3	0.1		5	0.1	0.8	0.35	0.55	0	0	0.25	0	0	0.2	0.3	0.1	0.15	0.05	0.25	0.05	0.1	0.3
6	0	0	0	0	0	0.3	0	0	0	0.3	0.1	0	0.05	0.15	0.4	0.15	0.2	0.2		6	0.15	0.95	0.15	0.45	0.1	0	0.15	0	0.1	0.3	0.2	0.05	0.2	0.05	0.2	0.2	0.3	0.2
7	0.1	0.05	0	0	0	0.55	0	0	0.1	0.1	0.1	0.2	0	0.1	0.2	0.3	0.35	0.2		7	0.25	0.75	0.15	0.3	0	0.1	0.35	0.05	0.15	0.3	0.05	0.15	0.1	0.1	0.05	0.4	0.25	0.2
8	0.2	0	0	0	0.05	0.55	0	0.15	0.25	0.25	0.25	0.2	0.1	0.15	0.15	0.25	0.05	0.1		8	0.15	0.55	0.25	0.8	0	0.1	0.4	0.2	0.35	0.35	0.15	0.05	0.15	0.05	0.4	0.35	0.35	0.3
9	0.05	0.05	0	0	0	0.35	0	0.25	0.05	0.1	0.3	0.1	0.15	0.25	0.4	0.2	0.35	0.15		9	0.2	0.45	0.4	0.2	0	0.3	0.1	0.2	0.35	0.4	0.2	0.3	0.05	0.15	0.1	0.3	0.3	0.3
10	0	0	0	0	0.05	0.05	0	0.3	0.1	0.1	0.1	0.05	0.2	0.3	0.2	0.25	0.1	0.05		10	0.15	0.5	0.25	0.6	0	0.15	0.2	0.25	0.473684	0.3	0	0	0.1	0.05	0	0.5	0.15	0.277778
11	0.25	0.3	0.25	0.2	0.6	0.2	0.55	0.15	0.05	0	0.05	0.15	0	0.05	0.3	0.1	0.25	0.1		11	0.6	0.55	0.3	0.133333	0.1	0	0.5	0	0.25	0.25	0.5	0.2	0.642857	0.05	0.35	0	0.375	0.15
12	0.1	0.65	0.1	0.95	0.5	0.05	0.5	0.3	0	0	0.15	0	0.1	0.05	0.2	0.5	0.2	0.2		12	0.6	0.3	0	0.25	0	0.25	0.7	0.2	0.2	0.3	0.6	0.25	0.3	0	0.35	0.6	0.25	0.55
13	0.15	0.55	0.3	0.05	0.7	0	0.85	0.1	0.05	0	0.05	0.2	0.1	0.05	0.4	0.3	0.25	0.3		13	0.65	0.05	0.15	0.05	0.2	0.15	0.75	0.45	0.1	0.55	0.7	0.35	0.2	0.05	0.2	0.65	0.2	0.631579
14	0.3	0.35	0.15	0.9	0.8	0	0.85	0.1	0	0	0.2	0	0.1	0.3	0.15	0.15	0	0.35		14	0.6	0.3	0.1	0.35	0.277778	0.2	0.7	0.3	0.2	0.25	0.4	0.45	0.3	0.0625	0.15	0.3	0.0526316	0.35
15	0.2	0.55	0.2	0.75	0.65	0	0.7	0.25	0.05	0.15	0.4	0.05	0.15	0.2	0.15	0.15	0.2	0		15	0.529412	0.25	0.1	0.55	0.428571	0.55	0.75	0.3	0.35	0.117647	0.35	0.3	0.35	0.0714286	0.1	0.2	0.15	0.65
16	0	0.4	0.2	0.9	0.95	0.05	0.65	0.25	0	0.25	0.35	0.15	0.25	0.2	0.2	0.25	0.05	0.05		16	0.75	0.3	0.25	0.5	0.3	0.65	0.75	0.2	0.6	0.05	0.1	0.45	0.5	0.05	0.4	0.15	0	0.2
17	0.05	0.3	0.3	1	0.95	0	0.7	0.2	0.05	0.1	0.4	0.15	0.1	0.2	0.2	0.2	0.15	0		17	0.8	0.25	0.15	0.5	0.3	0.75	0.75	0.5	0.3	0.1	0.1	0.25	0.05	0.1	0.05	0.25	0.15	0.2
18	0.15	0.1	0.55	0.95	0.9	0	0.5	0.5	0	0.1	0.3	0.05	0.2	0.1	0.1	0.05	0.15	0.1		18	0.9	0.4	0.25	0.6	0.05	0.65	0.7	0.45	0.6	0.05	0.2	0.2	0.2	0.05	0.15	0.25	0.15	0.25
19	0.05	0.05	0.25	1	0.75	0.05	0.6	0.35	0.05	0.1	0.3	0	0.05	0.25	0.2	0.1	0.15	0.1		19	0.55	0.15	0.35	0.8	0.3	0.5	0.55	0.35	0.55	0	0.05	0.3	0.25	0.2	0.15	0.05	0.15	0.25
20	0.05	0	0.35	0.25	0	0	0.8	0.3	0	0.25	0	0.15	0.05	0	0.2	0.15	0.2	0.15		20	0.65	0.25	0.3	0.5	0.05	0.95	0.85	0.15	0.45	0.05	0.1	0.2	0.3	0	0.4	0.15	0.1	0.35
Sessions 1-10: acquisition. Sessions 11-20: Reversal
	males		Genotype: En1-Cre;VAChT lox/lox																	females			Genotype: En1-Cre;VAChT lox/lox
	Contingency: to CS+									Contingency: to CS-											Contingency: to CS+								Contingency: to CS-
Session	mouse 1	mouse 2	mouse 3	mouse 4	mouse 5	mouse 6	mouse 7	mouse 8	mouse 9	mouse 1	mouse 2	mouse 3	mouse 4	mouse 5	mouse 6	mouse 7	mouse 8	mouse 9		Session	mouse 1	mouse 2	mouse 3	mouse 4	mouse 5	mouse 6	mouse 7	mouse 8	mouse 1	mouse 2	mouse 3	mouse 4	mouse 5	mouse 6	mouse 7	mouse 8
1	0.2	0.31579	0.1	0.166667	0	0	0.2	0.35	0.05	0.45	0.176471	0.15	0.117647	0.05	0.1	0.2	0.25	0.2		1	0.625	0.25	0.1	0.1	0	0.25	0.05	0	0.4375	0.35	0.25	0.7	0.363636	0.4	0.05	0.25
2	0.05	0	0.05	0	0	0	0	0	0	0.45	0.105263	0.05	0.2	0.05	0.1	0	0.05	0		2	0.352941	0.05	0	0.25	0.15	0	0.133333	0.2	0.529412	0.35	0.1	0.15	0.3	0.466667	0.266667	0.25
3	0	0	0.05	0	0	0	0	0	0	0.1	0.05	0.05	0.05	0.2	0	0.05	0.05	0.1		3	0.555556	0.2	0.1	0.1	0.05	0	0	0.117647	0.411765	0.1	0	0.2	0	0.25	0.15	0.125
4	0	0	0	0.05	0	0	0	0	0	0	0	0	0.05	0.2	0	0.05	0.15	0		4	0.35	0.4	0.15	0.05	0.25	0.05	0	0.2	0.15	0.35	0.3	0.3	0.35	0.15	0.15	0.285714
5	0.05	0	0.1	0.05	0.15	0	0	0.1	0	0.35	0.05	0.1	0.1	0.1	0	0.25	0.05	0.1		5	0.6	0.2	0.35	0.1	0	0.3	0	0	0.15	0.5	0	0.15	0	0	0.05	0.333333
6	0.15	0.45	0.1	0.15	0.1	0	0	0.05	0	0.15	0.15	0	0.2	0.25	0.1	0.1	0.25	0.1		6	0.25	0.5	0.5	0.2	0.05	0.55	0.05	0	0.05	0.25	0.1	0.1	0.05	0	0	0.428571
7	0.3	0.3	0	0.25	0.1	0	0	0.35	0.05	0.3	0.1	0	0.2	0.05	0	0.15	0.05	0.05		7	0.55	0.4	0.3	0.15	0.3	0.263158	0.15	0.0666667	0.1	0.4	0.05	0	0	0.0526316	0	0.357143
8	0.15	0.4	0.1	0.05	0.25	0	0.05	0	0.05	0.1	0	0.05	0.45	0	0	0.1	0.25	0.1		8	0.8	0.7	0.25	0	0.05	0.1	0.25	0.266667	0.15	0.4	0.15	0.05	0.05	0	0	0.214286
9	0.2	0.45	0	0.35	0.15	0	0	0.05	0	0.2	0.05	0.05	0.15	0.15	0	0.15	0.3	0.05		9	0.35	0.7	0.65	0	0.1	0.15	0.3	0.266667	0	0.45	0.2	0.1	0	0	0	0.214286
10	0.1	0.45	0	0	0.1	0	0	0	0	0.15	0.1	0	0.15	0.05	0.05	0.2	0.1	0.15		10	0.25	0.45	0.55	0.2	0.2	0.35	0	0.230769	0.1	0.3	0.3	0.25	0.05	0	0.05	0.166667
11	0.35	0	0.1	0.15	0.35	0.05	0.25	0.1	0.2	0.45	0.55	0.05	0.15	0.15	0.05	0.1	0.05	0.1		11	0.05	0.35	0.35	0.1	0.05	0.05	0	0.111111	0.45	0.5	0.35	0.05	0.05	0.25	0	0.294118
12	0.15	0.3	0.1875	0	0.15	0	0.3	0.15	0.05	0.3	0.25	0.0666667	0.35	0.1	0	0.15	0.25	0.15		12	0.05	0.65	0.3	0.25	0.1	0	0.05	0	0.5	0.7	0.05	0.1	0.2	0.4	0	0.571429
13	0.05	0.25	0	0	0.5	0	0.15	0.65	0.1	0.1	0.2	0.1	0.05	0.15	0.1	0	0.15	0.1		13	0.05	0.45	0.05	0.35	0.2	0.05	0	0.153846	0.35	0.5	0.35	0.4	0.15	0.2	0	0.307692
14	0.3	0.25	0	0.2	0.2	0	0.35	0.05	0.05	0.3	0.1	0	0.15	0.15	0.1	0	0.2	0.4		14	0	0.65	0.25	0.45	0	0.05	0	0	0.25	0.4	0.2	0.15	0.3	0.15	0.05	0.454545
15	0.25	0.3	0	0.1	0.6	0	0	0.05	0	0.1	0.2	0.05	0.1	0.1	0.05	0	0.2	0.4		15	0.05	0.7	0.05	0.4	0.15	0.3	0	0.0769231	0.15	0.35	0.25	0.15	0.4	0.2	0.05	0.272727
16	0.15	0.5	0.05	0.05	0.15	0.4	0.05	0	0	0.05	0.05	0.15	0.65	0.25	0.05	0	0.1	0		16	0	0.55	0.1	0.3	0.25	0.15	0	0	0.3	0.4	0.3	0.1	0.15	0	0.05	0.631579
17	0.2	0.3	0	0.15	0	0.2	0	0.1	0.05	0.1	0.1	0	0.3	0	0.05	0	0.05	0.25		17	0	0.6	0.15	0.4	0.1	0.25	0	0.0714286	0.15	0.35	0.4	0	0.1	0.1	0.05	0.642857
18	0.2	0.15	0.05	0.45	0.45	0.1	0	0	0.05	0.1	0.05	0	0.05	0.05	0	0	0	0.6		18	0	0.7	0.15	0.35	0.15	0.3	0	0.0909091	0.15	0.1	0.1	0.2	0.15	0.1	0.1	0.7
19	0.3	0.55	0	0	0.25	0.15	0	0	0.05	0	0	0.05	0.1	0.05	0	0.05	0.1	0.15		19	0	0.6	0	0.4	0.1	0.25	0.05	0	0.05	0.25	0.25	0.1	0.1	0.2	0	0.333333
20	0.2	0.25	0	0	0	0.2	0.05	0.1	0	0.05	0.1	0	0	0	0	0	0	0		20	0	0.6	0	0.05	0.15	0.214286	0	0.125	0.05	0.15	0.25	0	0.2	0.142857	0.0588235	0.428571

## Sheet: S-Figure 6g
Supp Figure 6g.	Total time (s) approaching the CS
Sessions 1-10: acquisition. Sessions 11-20: Reversal
	males		Genotype: Control littermates																	females			Genotype: Control littermates
	Contingency: to CS+									Contingency: to CS-											Contingency: to CS+									Contingency: to CS-
Session	mouse 1	mouse 2	mouse 3	mouse 4	mouse 5	mouse 6	mouse 7	mouse 8	mouse 9	mouse 1	mouse 2	mouse 3	mouse 4	mouse 5	mouse 6	mouse 7	mouse 8	mouse 9		Session	mouse 1	mouse 2	mouse 3	mouse 4	mouse 5	mouse 6	mouse 7	mouse 8	mouse 9	mouse 1	mouse 2	mouse 3	mouse 4	mouse 5	mouse 6	mouse 7	mouse 8	mouse 9
1	0.886941	0.748519	1.28812	0.68725	0.463958	1.01734	0.812625	1.05672	0.703825	0.369119	1.1643	0.911654	0.721363	1.35353	0.821825	0.830297	0.811965	0.678186		1	1.33216	1.44253	0.819369	0.819397	1.39194	0.911411	0.598297	0.495529	0.753646	1.23285	0.43866	2.08608	0.71521	1.15388	1.09794	0.815464	1.95212	1.03626
2	0.544069	1.00642	1.40421	0.505061	0.50427	0.839692	0.846955	1.0886	0.653559	0.539055	1.08769	0.815627	0.680865	1.06115	0.793762	0.829059	1.00123	0.712688		2	0.885062	1.42295	0.788069	1.08893	1.33437	0.804972	0.656883	0.404627	1.14593	1.01416	0.621273	1.27079	0.865215	0.416689	0.834565	0.591878	2.18938	1.09077
3	0.441686	0.793951	0.997288	0.697683	1.01404	0.899758	1.10465	1.05389	0.763701	0.68459	1.11642	0.632448	1.03579	1.32015	0.890687	0.715074	1.03819	0.665866		3	0.822517	2.6669	0.875825	1.15623	1.28417	0.760311	0.774828	0.539683	0.920422	0.650509	0.472978	0.757354	1.04971	0.477394	0.600173	0.835773	1.99403	1.84128
4	0.589463	0.881335	0.717794	0.575051	0.863915	1.51758	0.674682	0.488195	0.811618	0.662856	1.63047	0.612676	0.92215	1.4024	0.629566	0.769115	1.08172	0.843685		4	0.683103	2.55069	0.849799	1.42225	0.562403	0.667252	0.697751	0.551619	1.37824	0.571011	0.503823	0.759557	0.90404	0.523305	0.649406	0.697498	2.65253	1.95612
5	0.663197	0.773609	0.796065	0.645317	0.755879	1.40904	0.922196	0.393144	1.09358	0.597385	0.965882	0.587166	1.17892	1.79227	0.922051	0.562713	1.29717	0.765442		5	1.14662	2.51226	0	1.11337	0.568397	0.467351	1.12567	0.438432	1.61282	0.680438	0.50556	0.527428	0.819726	0.314685	1.04544	0.69932	2.51223	1.26184
6	0.563476	0.911177	0.707812	0.427817	0.601696	1.16115	0.676387	0.682218	0.74546	0.607122	1.41735	0.414449	1.72741	1.43724	0.979156	0.654571	0.844847	0.988559		6	0.970576	2.06626	0.947672	1.38685	0.837912	0.819346	1.25564	0.814485	1.56963	0.601756	0.677557	0.626809	0.878902	0.499937	0.992639	0.783972	2.12853	1.21391
7	0.581573	0.720793	1.19885	1.22036	0.884336	1.16018	0.885398	0.627653	0.822888	0.547495	1.1471	0.500485	1.12076	1.49816	1.11811	0.578862	0.998772	0.967084		7	0.900341	1.81657	1.09593	1.45974	1.01018	0.875693	0.982534	1.00762	1.17514	0.744188	0.459168	0.75397	0.959693	0.474473	0.629176	0.758231	1.35935	1.65093
8	0.924619	1.33095	0.780716	0.815023	1.21971	0.836583	0.48514	0.822318	0.933599	0.808739	1.12598	0.78094	0.99784	1.22897	0.959702	0.693113	0.75175	0.59302		8	0.934854	1.52435	1.68243	1.62105	0.624517	0.792091	0.760426	0.603442	1.54646	0.70591	0.436123	0.768192	0.977756	0.510653	0.705193	0.795717	2.07014	1.6986
9	0.814411	1.09353	1.3225	0.858269	0.72917	1.08241	0.664519	0.83983	0.697639	0.561836	1.1756	0.483693	1.04175	1.36413	0.68332	0.37678	0.883109	0.632696		9	0.8731	1.47988	1.13096	1.66408	1.83203	1.08325	0.681916	0.69243	1.23725	0.683216	0.529978	0.661823	1.26881	0.476937	0.703966	0.620622	2.64214	2.14722
10	0.280517	1.05051	1.8729	0.836145	0.996302	1.17414	0.823334	1.21131	0.773134	0.464441	1.25025	0.513572	1.52576	1.7877	0.727627	0.48279	1.03538	0.580303		10	0.832579	1.63746	1.12987	1.64415	1.08055	1.33187	0.909608	1.04359	0.932536	0.749591	0.564481	0.716992	0.579976	0.486102	0.308668	0.682749	1.57713	2.75844
11	0.573948	1.34757	0.610341	1.54366	1.34914	0.575956	0	0.760738	0.579962	0.781332	0.873043	1.93795	0.628701	0.561412	1.28717	0	1.54178	0.693356		11	0.944748	0.776042	0.853441	0.938169	0.558724	0.48886	0.7362	2.74703	3.4518	0.758642	1.61866	0.950569	1.07729	0.599861	0.805117	0.934837	0.923706	0.998989
12	0.724309	2.46876	1.07001	1.35587	2.03079	0.585289	0.859243	0.816604	0.615658	0.82828	0.688056	1.05646	0.49536	0.30237	1.12736	0.860563	1.06787	0.514035		12	0.901533	0.749426	0.892945	1.194	0.256156	1.05843	0.909381	1.79519	2.63602	0.959017	1.52567	1.39933	1.14361	0.568944	0.619588	0.997187	1.36147	1.15135
13	0.82137	2.12227	0.731032	1.07915	2.28732	0.690072	1.0062	0.881971	1.1035	0.749972	0.858767	0.723807	0.765277	0.546349	1.15528	0.590843	0.994703	0.893658		13	0.864807	0.960578	1.45497	0.88822	0.476839	1.01111	0.919435	2.77254	3.18773	0.67798	1.21202	1.04427	1.13248	0.554008	0.642513	0.69208	0.525893	1.41026
14	1.02677	2.17392	0.941832	1.76274	2.76991	0.950538	1.33104	1.08816	1.2051	0.677926	0.848148	0.755552	0.82975	0.55889	1.23197	0.974597	0.995006	0.799831		14	0.772864	1.45669	1.11352	1.2311	0.438989	1.3321	0.836104	2.92002	3.06923	0.468027	1.03462	1.22613	0.986629	1.01554	0.843911	0.593141	0.338514	1.31625
15	0.530533	1.6726	1.15568	1.91611	1.99142	0.792973	1.43404	1.02998	1.01742	0.881637	0.910889	0.942	0.643749	0.667659	1.27941	0.559291	1.21577	0.575311		15	0.803625	1.95931	0.809076	1.38624	0.428689	0.922037	1.31844	2.37276	2.91525	0.615244	0.915305	0.813889	1.01607	1.22625	0.694421	0.502416	0.776013	1.3033
16	0.727	2.19095	1.14867	2.35759	1.79201	0.787846	1.12196	1.15368	1.4867	0.977493	0.774767	1.09196	0.43765	0.620636	1.46435	0.67296	0.919133	0.836157		16	1.024	1.56143	1.17452	1.33482	0.733975	1.31656	1.17472	3.79136	2.73536	0.5592	0.878971	0.834493	0.661779	0.903579	0.726399	0.578407	0.453776	0.643982
17	1.15967	2.21271	1.14579	1.77386	1.65971	1.07721	1.06149	0.906935	1.57054	0.695	0.966261	1.39698	0.58672	0.771962	1.24772	0.801233	1.15465	0.617661		17	0.969815	1.45007	0.769044	1.47002	0.879473	1.31426	0.928867	2.48771	3.35847	0.672228	0.804307	0.934661	0.919509	0.924725	0.58774	0.690669	0.802802	0.735505
18	0.846059	1.89948	1.65897	1.90969	1.3028	0.916524	0.914118	1.03132	1.56966	0.451787	0.778142	2.29883	0.501989	0.708714	0.955249	0.787803	0.878865	0.696466		18	1.28401	1.79902	1.07559	1.73761	0.650788	1.08509	1.07076	2.54887	2.4721	0.552104	0.467751	0.996864	0.794417	2.0025	0.921092	0.554546	0.785067	0.650186
19	0.79796	1.729	1.2335	1.64751	1.1296	0.707578	0.812572	0.970318	1.52857	0.409692	1.03521	2.35989	0.437143	0.899942	1.02113	0.896792	1.21355	0.872303		19	1.0075	1.7742	0.755357	1.77576	0.886271	0.724372	0.394698	1.94515	2.64675	0.397527	0.620546	1.14512	0.793795	1.14916	0.687608	0.193921	0.372112	0.500975
20	0.680977	2.52832	1.4382	1.63043	1.28395	0.792729	0.811368	0.775761	1.26379	1.10605	0.836422	2.03855	0.9939	0.798649	1.10649	0.660224	1.08736	0.928396		20	1.01074	1.47746	0.714395	1.80174	1.49585	1.69713	1.17882	2.25277	3.08209	0.477195	0.551646	0.761349	0.969095	1.86946	0.625745	0.428612	0.411771	0.763592
Sessions 1-10: acquisition. Sessions 11-20: Reversal
	males		Genotype: En1-Cre;VAChT lox/lox																	females			Genotype: En1-Cre;VAChT lox/lox
	Contingency: to CS+									Contingency: to CS-											Contingency: to CS+								Contingency: to CS-
Session	mouse 1	mouse 2	mouse 3	mouse 4	mouse 5	mouse 6	mouse 7	mouse 8	mouse 9	mouse 1	mouse 2	mouse 3	mouse 4	mouse 5	mouse 6	mouse 7	mouse 8	mouse 9		Session	mouse 1	mouse 2	mouse 3	mouse 4	mouse 5	mouse 6	mouse 7	mouse 8	mouse 1	mouse 2	mouse 3	mouse 4	mouse 5	mouse 6	mouse 7	mouse 8
1	1.03271	0.666661	0.656678	0.824186	1.24105	0.616416	0.758316	0.860561	0.533363	1.03899	0.522283	0.504892	1.38976	0.747215	0.672076	0.675637	1.62932	0.558891		1	1.45036	0.999797	1.06107	0.747068	0.51635	0.60045	0.54907	0.573347	0.667336	1.18949	0.906249	0.731463	0.4304	0.910294	0.283842	1.03281
2	0.777533	0.698181	1.04605	1.08673	1.21036	1.06407	0.90887	0.807807	1.22078	1.20839	0.351725	0.443379	0.76896	0.871779	0.880567	0.494616	1.11937	0.85342		2	1.16856	1.04851	0.874266	1.16907	1.09563	0.485239	1.86112	0.70703	0.846578	0.612112	0.781369	0.792037	0.718253	0.980439	0.965583	1.46719
3	1.07805	0.644886	1.12131	0.99353	1.26924	0.388914	0.562135	0.612963	1.46201	0.642861	0.29459	0.437758	0.539794	0.708578	0.510343	0.147408	1.20485	0.865904		3	1.42667	1.05114	1.03124	1.12261	0.722862	0.828937	0.896916	0.587219	0.638247	0.77256	0.91949	0.729405	0.388043	0.61321	0.753522	0.578675
4	1.11809	0.417778	0.611333	0.769786	1.51893	0.769924	0.482004	1.01983	1.22486	0.496329	0.260731	0.495016	0.47489	0.535915	0.221228	0.464712	0.687201	0.521869		4	1.59139	1.67617	0.810913	1.27368	0.779861	1.12871	0.747873	0.573561	0.389554	0.926768	0.903043	0.579522	0.657197	0.560872	1.17291	0.451556
5	1.04467	0.962634	1.30328	0.80078	1.39165	0.973832	0.884321	0.780597	0.803514	0.895271	0.319854	0.976973	0.852027	1.04381	0.477848	0.507771	1.18027	1.30201		5	1.13218	1.38776	0.940428	1.13613	0.685159	1.06255	1.20036	0.336367	0.570922	0.814101	0.796271	0.581242	0.452003	0.546671	0.958394	1.13806
6	1.49021	1.33028	1.15987	1.12994	1.04978	1.76847	0.762588	0.590872	0.889691	0.622012	0.445415	0.960133	0.533599	1.19234	0.868469	0.693242	1.04658	1.02535		6	1.07497	2.08095	1.26074	1.19693	1.06405	1.27998	1.06333	0.536811	0.439507	0.989875	0.627584	0.808998	0.505395	0.485123	0.912857	0.664661
7	1.03428	1.23814	1.15692	1.26121	1.16025	1.02568	0.662649	0.735158	0.963184	1.1351	0.337285	0.645236	0.696488	0.865279	0.50177	0.302482	0.922342	1.0557		7	0.796327	1.66498	0.882223	1.04373	1.30853	1.13945	1.19632	0.705369	0.937483	0.7384	0.81791	0.620157	0.448341	0.4655	0.919817	0.992972
8	1.38712	1.32496	0.861695	1.32761	1.31722	1.01372	0.704522	0.458988	0.977839	0.759048	0.311343	0.607699	1.05408	0.720773	0.192476	0.462313	0.903103	0.956586		8	1.51124	1.45924	0.839485	1.12885	0.878416	1.11462	0.858655	0.853228	0.583215	0.86581	0.986154	0.653401	0.385918	0.629414	0.519646	0.509353
9	0.960894	1.48944	0.978272	1.25823	1.16457	1.31474	0.764797	0.289346	1.19295	1.00597	0.450974	0.595798	0.801924	1.15271	0.265369	0.426994	0.74082	0.865483		9	1.42756	1.50901	0.949716	1.02886	1.00948	1.11335	1.22922	0.999261	0.430193	0.919379	0.604522	0.617506	0.722319	0.645097	0.802695	0.530697
10	0.889668	1.17233	1.06843	1.03601	1.38654	0.77923	1.1336	0.414859	0.893563	1.08566	0.645944	0.774876	0.77029	0.857252	0.350422	0.653171	0.468484	0.677064		10	1.46602	1.46656	1.18522	0.68073	0.758806	1.15317	0.604148	0.602428	0.342224	0.803763	0.758709	1.3465	0.669693	0.457546	0.733485	0.432003
11	0.989876	0.455255	0.942708	0.7421	1.15635	0.430542	0.697192	0.81537	0.863476	0.904812	1.10747	0.983755	1.05552	1.3063	1.25168	1.39697	0.53265	0.793831		11	0.400937	0.865034	0.633734	1.06325	0.3378	0.697542	0.402398	0.474269	1.76113	1.01144	1.00031	1.54011	0.47799	1.22016	0.925156	1.00579
12	1.01807	0.742068	2.02254	0.80207	0.946338	0.663236	1.3015	0.881542	0.950073	0.953061	0.762964	1.49727	1.0691	0.944035	0.742286	0.843763	0.506527	0.781823		12	0.355413	0.985072	1.22148	0.650844	0.358611	0.598589	0.484435	0.391469	1.58271	0.873131	0.853434	1.32174	0.582133	0.993249	0.464121	0.816144
13	1.26795	1.04914	0.561305	1.03852	1.02018	0.704713	1.00991	1.10795	1.1399	0.679405	0.796742	1.3062	0.87892	0.901381	0.602282	0.692708	0.824381	0.851963		13	0.344324	1.33134	1.04703	0.645948	0.988076	0.747571	0.678218	0.497769	1.16071	1.02754	1.48008	1.25476	0.673882	1.34558	0.779764	0.835853
14	1.08454	1.06399	0.736952	1.65966	1.25347	0.607936	1.07389	0.939899	0.868978	0.703435	0.573023	1.39839	0.631396	1.12789	0.676228	0.65191	0.664811	0.89711		14	0.459512	0.946474	0.899796	1.05427	0.582337	0.95673	0.550998	0.305061	1.29468	0.943974	1.01315	1.14082	0.77995	0.846327	0.677837	0.720986
15	1.23564	0.962754	0.348982	1.59866	1.30423	0.919766	1.04653	0.932105	0.934051	0.508764	0.581048	0.993461	1.00595	0.937235	0.636495	0.636713	0.572776	1.11216		15	0.468609	1.40393	1.0274	0.936864	0.834279	1.52022	0.485736	0.456361	0.980889	0.76082	1.01273	0.902382	1.10103	0.557814	0.581732	0.748267
16	1.67304	0.850748	0.451295	0.959692	1.4653	1.24106	1.47453	0.879376	1.16991	0.658528	0.626251	1.11037	1.12231	1.20228	0.471824	0.687299	0.558418	0.696444		16	0.378514	1.48839	1.23786	0.835047	0.938112	1.63821	0.425049	0.613886	0.741197	0.627789	0.712174	0.996236	0.57897	0.507451	0.582536	0.825536
17	1.4861	1.09442	0.448293	1.17633	0.967459	1.00721	0.692417	0.9087	1.05165	0.803204	0.75805	1.11044	1.30669	1.06767	0.552841	0.64401	0.615766	1.34844		17	0.324923	1.30849	1.31387	1.40783	1.43521	1.29543	0.59653	0.692222	0.555577	0.843617	0.663719	0.652541	0.423564	0.422774	0.355222	0.699083
18	1.52934	1.06824	0.645599	1.90813	1.66271	1.1911	0.805427	1.07914	1.03002	0.780412	0.821891	0.791691	1.02256	0.911523	0.430817	0.784171	0.454455	1.03228		18	0.580138	1.46951	1.14767	1.35194	0.913364	2.15441	0.680488	0.255578	1.3962	0.605385	0.457695	0.77053	0.855295	0.389275	0.640343	0.459881
19	1.54688	1.33605	0.543437	1.37468	1.15253	1.17165	1.39789	0.807292	0.782927	0.938426	0.707735	0.823384	1.04324	1.3298	0.6519	0.675658	0.415976	0.9174		19	0.278699	1.19265	1.53827	1.3802	1.12116	1.84805	0.557233	0.247064	0.811311	0.990645	0.329375	0.50003	0.776295	0.578089	0.319192	0.298875
20	1.53209	1.535	0.665116	1.59988	1.12184	1.1952	0.986978	0.87344	1.54423	0.649721	1.14632	1.28453	1.11852	0.824432	0.263195	0.865656	0.554047	0.68301		20	0.3219	1.2917	1.07392	0.907144	1.37319	1.20533	0.482842	0.294658	0.977503	0.773693	0.402253	1.14677	0.619657	0.552844	0.321175	0.329075

## Sheet: S-Figure 6h
Supp Figure 6h.	Total time (s) approaching the reward magazine
Sessions 1-10: acquisition. Sessions 11-20: Reversal
			Genotype: Control littermates
	males									females
Session	mouse 1	mouse 2	mouse 3	mouse 4	mouse 5	mouse 6	mouse 7	mouse 8	mouse 9	mouse 1	mouse 2	mouse 3	mouse 4	mouse 5	mouse 6	mouse 7	mouse 8	mouse 9
1	1.02831	1.13226	0.757869	1.24727	1.61128	0.634457	0.686422	0.827088	1.78088	0.87625	0.279686	0.659722	0.511016	1.03507	0.776208	3.07276	0.47371	0.512161
2	0.625638	0.729393	0.757227	1.89951	1.60923	0.459542	0.650601	0.966751	1.03241	0.905741	0.277252	0.791889	0.445507	0.551642	1.73549	2.15291	0.266644	0.317226
3	0.741264	0.444855	0.679366	1.47843	0.52401	0.435502	0.719915	0.901326	0.522853	1.11229	0.292112	0.52863	0.300818	0.583912	1.03218	1.36879	0.301577	0.216906
4	0.993246	0.339302	0.739733	2.10742	0.74155	0.429629	0.645841	0.823885	0.641889	1.84998	0.544584	0.403003	0.321027	0.525932	1.07677	1.23424	0.285363	0.236199
5	1.07506	0.456516	0.661824	2.0262	1.19556	0.458923	0.615225	0.948356	0.411757	1.37666	0.39663	0.420577	0.313833	0.539554	0.729596	0.878851	0.335177	0.222968
6	1.30234	0.43221	1.16227	1.47338	0.938649	0.614655	0.623329	0.896138	0.602924	1.00703	0.388491	0.569183	0.289884	0.708799	0.513895	0.782434	0.325163	0.231581
7	1.19728	0.371607	0.616671	1.02381	0.857589	0.559214	0.427999	0.706708	0.62837	0.853612	0.534702	0.458811	0.320137	0.80005	0.40053	0.612425	0.298928	0.202812
8	1.16575	0.344179	0.645486	0.879884	0.771858	0.620655	1.36334	0.771722	0.539171	0.914287	0.511047	0.513029	0.280702	0.810049	0.497007	0.573566	0.245766	0.203437
9	1.01895	0.362101	0.643908	1.05876	0.768147	0.759864	0.719626	1.17707	0.630219	0.962164	0.474227	0.581223	0.34024	0.501998	0.406739	0.673694	0.247783	0.178939
10	1.17519	0.324311	0.696999	0.618651	0.761043	0.634791	0.75268	0.797687	0.754278	0.852163	0.515815	0.54422	0.3325	0.432764	0.786418	0.703738	0.209695	0.129361
11	0.856055	0.354657	0.564874	0.462112	0.599277	0.504042	0.762837	0.758708	0.396028	0.571967	0.333708	0.452053	0.223986	0.462834	0.772033	0.590214	0.173675	0.145246
12	0.891253	0.138454	0.518979	0.494353	0.512955	0.519997	0.529372	0.759788	0.526711	0.532739	0.684063	0.567161	0.315155	0.478948	1.2596	0.529556	0.194193	0.104301
13	1.06506	0.377184	0.279155	0.876959	0.589532	0.603415	0.458446	0.689731	0.484983	0.46366	0.488817	0.508411	0.24589	0.364369	0.947579	0.618445	0.263736	0.133644
14	1.09493	0.36608	0.52443	0.544369	0.569116	0.52547	0.428777	0.67549	0.473029	0.44219	0.661421	0.501867	0.340574	0.272597	0.518339	0.607026	0.21317	0.151115
15	1.24961	0.374825	0.487008	0.472489	0.677249	0.561307	0.446321	0.678825	2.02789	0.680633	0.42177	0.49476	0.344009	0.216	0.507952	0.507043	0.257814	0.109184
16	1.24185	0.348456	0.747405	0.580749	0.633324	0.52253	0.965399	0.67665	0.718078	1.15702	0.604226	0.632068	0.557657	0.427083	0.725284	0.733796	0.207677	0.123413
17	1.08614	0.371193	0.561841	0.525584	0.562946	0.660267	0.681712	0.853088	1.02366	1.69485	0.446372	0.720669	0.302732	0.444256	0.456349	1.83579	0.266983	0.135859
18	1.15104	0.344083	0.415763	0.728471	0.749566	0.650232	0.515776	0.699412	0.497107	1.498	0.496029	0.50728	0.274133	0.399033	0.548451	1.09455	0.29676	0.147214
19	1.61708	0.37596	0.491597	0.672614	0.686343	1.16947	0.525163	0.709038	0.538265	1.09569	0.518228	0.566784	0.381626	0.397405	0.525596	1.1907	0.244945	0.120591
20	1.28344	0.341919	0.782389	0.587526	0.678302	0.863201	0.540237	0.713649	0.463847	0.633848	0.864495	0.546763	0.273694	0.366083	0.439961	0.649802	0.291214	0.0961042
			Genotype: En1-Cre;VAChT lox/lox
	males									females
Session	mouse 1	mouse 2	mouse 3	mouse 4	mouse 5	mouse 6	mouse 7	mouse 8	mouse 9	mouse 1	mouse 2	mouse 3	mouse 4	mouse 5	mouse 6	mouse 7	mouse 8
1	0.499169	1.06481	0.607151	0.565456	0.615649	0.640055	1.4252	0.918505	2.43067	0.681428	0.380567	0.438247	0.850707	0.792564	0.740219	0.981815	1.12345
2	0.729787	0.974297	0.761297	0.339731	0.458281	0.271122	0.832005	1.66137	0.368921	0.523731	0.306988	0.390681	0.425669	0.438057	0.470086	0.290328	0.533939
3	0.590104	0.762223	0.490162	0.286029	0.649531	0.324639	1.3197	0.988599	0.351037	0.445311	0.237511	0.365789	0.698934	0.411079	0.427631	0.588066	0.498089
4	1.03482	1.30818	0.524736	0.273292	0.532956	0.333902	1.13746	0.819001	0.571459	0.502963	0.219434	0.369883	0.454782	0.397339	0.295387	0.397095	0.383375
5	0.823326	1.43697	0.47456	0.312116	0.502826	0.351327	0.963731	0.627707	0.606243	0.412897	0.271004	0.362778	0.795199	0.404298	0.306695	0.487751	0.362878
6	0.641113	1.08421	0.463563	0.314761	0.46613	0.41765	0.71391	0.666999	0.418684	0.734636	0.245154	0.38534	0.649759	0.383531	0.345658	0.401573	0.159117
7	0.484053	0.763946	0.556254	0.278759	0.517826	0.427688	0.815849	0.63469	0.379421	0.484813	0.261532	0.381694	0.572294	0.348876	0.309698	0.467131	0.221164
8	0.629874	1.28982	0.475533	0.271261	0.502969	0.486635	0.656282	0.72766	0.348888	0.2933	0.264714	0.392823	0.543739	0.33703	0.302503	0.469071	0.242028
9	0.441197	0.841739	0.552132	0.300185	0.485765	0.424244	0.488892	0.568944	0.402448	0.454772	0.299042	0.374512	0.592017	0.348947	0.297159	0.359195	0.207625
10	0.398904	0.748664	0.389217	0.337712	0.557126	0.995766	0.52411	0.547362	0.33902	0.306145	0.232088	0.356303	0.411898	0.366957	0.307297	0.409209	0.191458
11	0.352839	0.687539	0.49446	0.341468	0.571814	0.707393	0.669365	0.480729	0.514753	0.289504	0.238371	0.330893	0.350607	0.361057	0.279418	0.49549	0.2265
12	0.404816	1.27615	0.334728	0.302629	0.54476	0.658927	0.624058	0.467729	0.619293	0.259935	0.326915	0.333007	0.335966	0.432329	0.31144	0.372689	0.178803
13	0.508977	1.24833	0.519208	0.325752	0.560667	0.433721	0.838221	0.598778	0.394954	0.485706	0.290957	0.337909	0.300496	0.322148	0.300631	0.29799	0.312883
14	0.416476	1.12684	0.585712	0.232096	0.558908	0.48772	0.798211	0.613176	0.3892	0.350094	1.00909	0.411782	0.300633	0.308943	0.307816	0.412223	0.229764
15	0.449892	0.925894	0.82747	0.241183	0.495638	0.369783	0.931674	0.483488	0.411665	1.39129	0.320698	0.35389	0.264085	0.254669	0.245474	0.625983	0.181208
16	0.403008	0.900607	2.46859	0.393981	0.343259	0.456743	0.720043	0.601925	0.37608	1.91011	0.813449	1.004	0.41069	0.293008	0.290671	0.683422	0.318661
17	0.353298	0.879028	1.14064	0.294729	0.664244	0.374069	0.65559	0.627825	0.667571	2.20864	0.525586	0.640216	0.396878	0.350743	0.2508	0.818358	0.206397
18	0.33933	0.694844	0.572765	0.271273	0.542777	0.450861	0.656908	0.620706	0.615779	0.515034	0.619019	1.00959	0.400994	0.322969	0.213991	1.48003	0.144086
19	0.435064	0.715441	0.623003	0.250986	0.495012	0.325658	0.762194	0.516313	0.63765	1.61776	0.550879	0.476618	0.36554	0.280598	0.230565	1.43473	0.121539
20	0.491623	0.898773	0.636828	0.273525	0.480599	0.448227	0.858952	0.983878	0.850802	0.554532	0.427436	0.523251	0.418422	0.27539	0.154753	1.41012	0.112194
