# Supplementary material for: Continuous cholinergic-dopaminergic updating in the nucleus accumbens underlies approaches to reward-predicting cues
Source: Nat Commun. 2022 Dec 24;13:7924. doi: 10.1038/s41467-022-35601-x (PMC9789106; doi:10.1038/s41467-022-35601-x)
Supplement: Supplementary file 4 — Source Data [file 41467_2022_35601_MOESM4_ESM.zip › Data Source_Supp Figure7.xlsx]

## Sheet: Figure 7a
Figure 7a.	Dopamine signaling (delta F/F) during CS presentation
	Genotype: Control littermate
	Contingency: CS+								Contingency: CS-
Session	mouse 1	mouse 2	mouse 3	mouse 4	mouse 5	mouse 6	mouse 7	mouse 8	mouse 1	mouse 2	mouse 3	mouse 4	mouse 5	mouse 6	mouse 7	mouse 8
1	0.011314	0.0033	0.03123	0.038783	0.017301	0.078017	0.080154	0.074189	0.002901	0.013639	0.032521	0.079945	0.050332	0.084712	0.145741	0.085041
2	0.014796	0.003027	0.012117	0.086172	0.03355	0.075011	0.137861	0.056572	0.020076	0.009532	0.025704	0.075805	0.054198	0.041999	0.077196	0.05027
3	0.01287	0.009383	0.014792	0.129911	0.05112	0.089317	0.204464	0.12359	0.017262	0.012317	0.024199	0.118701	0.034948	0.085012	0.098202	0.117482
4	0.018253	0.004963	0.037022	0.118879	0.048673	0.095079	0.22744	0.166069	0.017368	0.008202	0.01746	0.130485	0.017456	0.075	0.096071	0.111254
5	0.025137	0.00741	0.030744	0.163152	0.044632	0.104193	0.208962	0.099093	0.008404	0.004224	0.004468	0.116159	0.007785	0.04577	0.051856	0.048563
6	0.014614	0.008593	0.033971	0.168143	0.027751	0.103615	0.216532	0.087099	0.003807	0.007508	0.002171	0.10022	-0.00065	0.028265	0.021311	0.03331
7	0.022502	0.006677	0.025655	0.19103	0.043681	0.105324	0.118214	0.095858	0.000115	0.000933	-0.00538	0.11979	-0.00295	0.022829	0.018939	0.012613
8	0.009256	0.003652	0.027633	0.22336	0.03293	0.181705	0.198232	0.065699	-0.00086	-0.00563	0.005804	0.077051	0.004161	0.058987	0.001042	0.0105
9	0.021267	0.010693	0.026025	0.056713	0.046142	0.180769	0.197839	0.065272	-0.00429	0.00436	-0.01265	0.066527	-0.0055	0.026426	-0.00998	0.009463
10	0.024619	0.004758	0.018877	0.090946	0.035591	0.161862	0.169222	0.052143	0.002488	-0.00045	-0.00665	0.053507	0.001549	0.011782	0.007452	0.008729
11	-0.00572	-0.00236	-0.00092	0.044951	-0.01002	0.022095	0.003194	0.020778	0.018299	0.003994	0.013583	0.135132	0.019255	0.112977	0.144235	0.055335
12	-0.00393	0.002193	-0.00117	0.065887	-0.00737	0.026262	0.011939	0.041362	0.018591	0.003818	0.01644	0.136394	0.001316	0.081873	0.094286	0.044805
13	0.004266	0.001078	0.000322	0.114228	0.005016	0.037443	0.00787	0.048889	0.006562	0.008358	0.013366	0.140965	0.009817	0.101386	0.055147	0.070648
14	0.001715	-0.002	0.007491	0.119603	0.012392	0.039597	0.056098	0.064178	0.010966	0.004352	0.01002	0.128465	-0.0012	0.057818	0.056061	0.036085
15	0.008854	0.002222	0.004926	0.102265	0.01666	0.057997	0.077987	0.087915	0.005566	-0.0005	0.021934	0.147053	0.007418	0.075234	0.061643	0.05585
16	0.009947	0.003163	0.009005	0.107462	0.025161	0.064695	0.102684	0.075418	0.006509	0.007594	0.006312	0.090083	0.008114	0.074609	0.067225	0.016401
17	0.0087	0.005593	0.007794	0.120229	0.017011	0.082675	0.1284	0.099907	0.002319	0.000462	0.000302	0.100663	0.005252	0.063033	0.071474	0.023783
18	0.02015	0.004749	0.023113	0.114324	0.014584	0.086019	0.096906	0.105424	0.005906	0.003161	0.012638	0.089066	-6.6e-05	0.060342	0.035046	0.008767
19	0.020574	0.008034	0.014988	0.14699	0.014125	0.057344	0.100059	0.106075	0.004481	0.005447	0.025628	0.079559	-0.00956	0.054062	0.027689	0.012542
20	0.015918	0.005063	0.015109	0.145595	0.023905	0.085234	0.173636	0.090915	-0.00247	0.004695	0.018141	0.080122	-0.00294	0.036408	0.044119	0.01057
	Genotype: VAChTcKO
	Contingency: CS+								Contingency: CS-
Session	mouse 1	mouse 2	mouse 3	mouse 4	mouse 5	mouse 6	mouse 7		mouse 1	mouse 2	mouse 3	mouse 4	mouse 5	mouse 6	mouse 7
1	0.002856	0.008685	0.034899	-0.00069	0.022341	0.018802	0.017693		0.017136	0.007725	0.04466	-0.00537	0.061079	0.006693	0.018452
2	-0.0014	0.008641	0.036139	0.003146	0.026733	-0.01043	0.004654		0.000803	0.005172	0.021404	0.003271	-0.01101	0.011729	0.016629
3	0.010002	0.024235	0.06142	0.003387	0.074932	0.003567	0.010853		0.008118	0.025569	0.047541	0.001189	0.067449	-0.00698	0.013707
4	0.010679	0.022952	0.070531	0.004189	0.06904	0.036127	0.019598		0.006653	0.016347	0.02286	0.000385	0.02892	0.020848	0.014511
5	0.008382	0.017211	0.061606	0.00076	0.088682	0.015258	0.028893		0.001929	0.006563	0.036566	0.003886	0.02407	0.025513	0.010769
6	0.017701	0.025393	0.079327	0.000961	0.036906	0.039626	0.030233		0.002351	0.01158	0.031191	0.00464	0.019382	-0.00198	0.005073
7	0.014895	0.021657	0.101005	-0.00051	0.055547	0.047139	0.030697		0.00296	0.006004	0.047452	0.003033	0.016922	0.012153	0.010973
8	0.013853	0.020506	0.102081	-0.00044	0.074742	0.050253	0.030338		0.007055	0.003199	0.046	0.003991	0.003262	0.020434	0.004388
9	0.016766	0.018081	0.078893	0.000112	0.081991	0.048535	0.029975		0.005748	0.001922	0.022338	0.003096	0.004188	0.025549	0.01468
10	0.014372	0.021047	0.111576	-0.00285	0.055139	0.027086	0.025346		0.008555	0.008587	0.026456	0.003244	-0.00796	0.058367	0.00228
11	0.007581	0.004732	0.015434	0.000441	-0.00302	0.026343	-0.00175		0.015792	0.026096	0.111805	0.002449	0.040827	0.036939	0.018365
12	0.007402	0.002615	0.008658	-3e-05	0.023711	0.042539	0.000427		0.013796	0.018232	0.052336	0.000359	0.026979	0.063568	0.012494
13	0.013003	0.00986	0.015421	-0.00163	0.006923	0.046512	0.007947		0.01917	0.01468	0.051585	0.001152	0.01955	0.05271	0.011296
14	0.007018	0.013184	0.037744	0.001385	-0.01134	0.048703	0.013009		0.014672	0.013761	0.074914	0.002862	0.03064	0.048212	0.01517
15	0.01209	0.019853	0.049468	-0.00235	0.014586	0.086884	0.025652		0.010207	0.015828	0.059671	0.003405	0.031462	0.063301	0.006481
16	0.01108	0.01926	0.05908	-0.00122	0.024599	0.085238	0.02099		0.00747	0.011682	0.06477	0.000607	0.011055	0.051879	0.007853
17	0.015714	0.023876	0.069286	-0.00245	0.031551	0.090892	0.017544		0.01563	0.019607	0.048461	0.000236	0.05537	0.05602	0.014143
18	0.017038	0.020069	0.06711	-0.00239	0.011022	0.09158	0.014377		0.010624	0.014015	0.055693	0.001397	0.018571	0.062116	0.002648
19	0.017497	0.029411	0.067912	-0.0018	0.04258	0.076516	0.014349		0.017172	0.013337	0.04399	0.060729	0.001386	0.028744	0.061808
20	0.012635	0.028029	0.097399	0.000985	0.034597	0.054306	0.015894		0.01325	0.016807	0.060729	0.002358	0.030879	0.022713	0.00696
	Delta (CS+ - CS-)
	Genotype: Control littermate								Genotype: VAChTcKO
Session	mouse 1	mouse 2	mouse 3	mouse 4	mouse 5	mouse 6	mouse 7		mouse 1	mouse 2	mouse 3	mouse 4	mouse 5	mouse 6	mouse 7
1	0.008413	-0.01034	-0.00129	-0.04116	-0.03303	-0.00669	-0.06559	-0.01085	-0.01428	0.00096	-0.00976	0.004679	-0.03874	0.012109	-0.00076
2	-0.00528	-0.00651	-0.01359	0.010367	-0.02065	0.033012	0.060665	0.006303	-0.0022	0.003469	0.014735	-0.00013	0.037741	-0.02216	-0.01198
3	-0.00439	-0.00293	-0.00941	0.01121	0.016171	0.004305	0.106263	0.006108	0.001884	-0.00133	0.013879	0.002197	0.007483	0.01055	-0.00285
4	0.000885	-0.00324	0.019562	-0.01161	0.031218	0.020079	0.131369	0.054815	0.004026	0.006604	0.047672	0.003805	0.04012	0.015278	0.005087
5	0.016733	0.003186	0.026276	0.046993	0.036848	0.058422	0.157106	0.05053	0.006453	0.010647	0.02504	-0.00313	0.064612	-0.01025	0.018124
6	0.010807	0.001085	0.0318	0.067923	0.028399	0.07535	0.195221	0.05379	0.015349	0.013813	0.048137	-0.00368	0.017525	0.041606	0.02516
7	0.022387	0.005745	0.031035	0.071241	0.046626	0.082495	0.099275	0.083245	0.011935	0.015653	0.053553	-0.00354	0.038625	0.034986	0.019724
8	0.010117	0.00928	0.021829	0.14631	0.028768	0.122718	0.19719	0.0552	0.006798	0.017307	0.056082	-0.00443	0.071479	0.029819	0.02595
9	0.025556	0.006333	0.038677	-0.00981	0.051646	0.154343	0.207819	0.055809	0.011018	0.016159	0.056555	-0.00298	0.077803	0.022986	0.015295
10	0.022131	0.005207	0.025528	0.037439	0.034042	0.150081	0.16177	0.043414	0.005816	0.01246	0.08512	-0.00609	0.063103	-0.03128	0.023066
11	-0.02402	-0.00635	-0.0145	-0.09018	-0.02928	-0.09088	-0.14104	-0.03456	-0.00821	-0.02136	-0.09637	-0.00201	-0.04385	-0.0106	-0.02011
12	-0.02252	-0.00162	-0.01761	-0.07051	-0.00869	-0.05561	-0.08235	-0.00344	-0.00639	-0.01562	-0.04368	-0.00039	-0.00327	-0.02103	-0.01207
13	-0.0023	-0.00728	-0.01304	-0.02674	-0.0048	-0.06394	-0.04728	-0.02176	-0.00617	-0.00482	-0.03616	-0.00278	-0.01263	-0.0062	-0.00335
14	-0.00925	-0.00636	-0.00253	-0.00886	0.013591	-0.01822	3.76e-05	0.028093	-0.00765	-0.00058	-0.03717	-0.00148	-0.04198	0.000491	-0.00216
15	0.003288	0.002719	-0.01701	-0.04479	0.009242	-0.01724	0.016344	0.032065	0.001882	0.004025	-0.0102	-0.00575	-0.01688	0.023583	0.019171
16	0.003438	-0.00443	0.002692	0.017379	0.017047	-0.00991	0.03546	0.059017	0.003611	0.007578	-0.00569	-0.00183	0.013544	0.033359	0.013137
17	0.006381	0.005131	0.007491	0.019566	0.011758	0.019642	0.056927	0.076124	8.4e-05	0.004269	0.020825	-0.00269	-0.02382	0.034873	0.003401
18	0.014243	0.001588	0.010475	0.025258	0.01465	0.025678	0.06186	0.096657	0.006414	0.006055	0.011417	-0.00379	-0.00755	0.029464	0.011729
19	0.016093	0.002587	-0.01064	0.06743	0.023682	0.003282	0.07237	0.093533	0.000324	0.016074	0.023922	-0.06253	0.041194	0.047772	-0.04746
20	0.018391	0.000368	-0.00303	0.065473	0.026846	0.048826	0.129517	0.080345	-0.00062	0.011222	0.036671	-0.00137	0.003719	0.031593	0.008934

## Sheet: Figure 7b
Figure 7b.	Dopamine signaling (AUC, delta F/F) during reward delivery
	AUC
	Genotype: Control littermate								Genotype: VAChTcKO
Session	mouse 1	mouse 2	mouse 3	mouse 4	mouse 5	mouse 6	mouse 7	mouse 8	mouse 1	mouse 2	mouse 3	mouse 4	mouse 5	mouse 6	mouse 7
1	0.25531	0.04799	0.18054	0.61626	0.17572	0.25725	0.67588	0.41718	0.03063	0.04364	0.02887	4.13e-05	0.08195	0.00412	0.014525
2	0.19147	0.05817	0.12568	0.47712	0.51415	0.26649	0.42074	0.34914	0.0548	0.06108	0.10276	0.00863	0.04751	0.04582	0.03535
3	0.30195	0.05559	0.10602	0.10423	0.44064	0.19904	0.52877	0.19361	0.10954	0.15251	0.32965	0.03163	0.07156	0.10232	0.13522
4	0.18418	0.0445	0.05084	0.18852	0.25756	0.1706	0.4217	0.15421	0.0703	0.06064	0.18409	0.03084	0.06671	0.19584	0.13716
5	0.14266	0.02916	0.04422	0.20323	0.19363	0.18443	0.35859	0.21037	0.12351	0.06805	0.17864	0.02456	0.08918	0.10695	0.07865
6	0.12324	0.03994	0.03665	0.17293	0.12324	0.12633	0.29785	0.25977	0.06452	0.08169	0.18782	0.02267	0.1144	0.18928	0.03517
7	0.13825	0.0308	0.07501	0.21041	0.20606	0.18603	0.18009	0.13084	0.07451	0.08965	0.09921	0.01385	0.01936	0.18211	0.06026
8	0.15938	0.03531	0.04923	0.07019	0.23052	0.2037	0.26823	0.25731	0.04114	0.03852	0.14871	0.0033	0.11145	0.11624	0.04176
9	0.17638	0.02555	0.02053	0.078	0.10236	0.20886	0.16909	0.12196	0.06103	0.05299	0.08292	0.00889	0.07757	0.1412	0.01963
10	0.08743	0.02326	0.03399	0.10942	0.13316	0.21907	0.13998	0.13599	0.03866	0.05103	0.12036	0.00315	0.1067	0.16052	0.03601
11	0.3722	0.1045	0.07162	0.25704	0.26152	0.34556	0.73952	0.52594	0.09667	0.09293	0.16349	0.006	0.11083	0.07596	0.0526
12	0.21628	0.06801	0.05385	0.23589	0.42889	0.29543	0.57096	0.38162	0.04603	0.04861	0.10693	0.01452	0.17908	0.25284	0.04627
13	0.43114	0.09165	0.00965	0.16329	0.29501	0.24011	0.41561	0.31969	0.05803	0.072	0.32415	0.01378	0.12634	0.25367	0.08507
14	0.40519	0.08503	0.01168	0.10368	0.2589	0.14576	0.3629	0.11321	0.06413	0.05695	0.17022	0.00353	0.09212	0.21876	0.06913
15	0.21958	0.07657	0.00748	0.18203	0.06015	0.14091	0.39236	0.26677	0.07646	0.06418	0.24438	0.00854	0.09336	0.17274	0.03374
16	0.21961	0.0752	0.01898	0.11664	0.1479	0.05496	0.45557	0.14946	0.0456	0.03782	0.20292	0.01197	0.09899	0.1561	0.04483
17	0.27312	0.08975	0.00341	0.14987	0.12719	0.06916	0.27482	0.11799	0.08155	0.05814	0.13842	0.00237	0.0664	0.2585	0.05493
18	0.20017	0.035	0.03426	0.07047	0.18814	0.16497	0.1919	0.09985	0.06043	0.03215	0.03946	0.00754	0.0368	0.23259	0.00302
19	0.11135	0.03898	0.01533	0.03779	0.20033	0.09472	0.27889	0.06842	0.10182	0.07571	0.18473	-0.00251	0.07396	0.16328	0.00658
20	0.06156	0.02665	0.03995	0.17401	0.21446	0.09782	0.16383	0.099	0.07084	0.03719	0.2219	0.00541	0.04548	0.13356	0.02273
