# Supplementary material for: Continuous cholinergic-dopaminergic updating in the nucleus accumbens underlies approaches to reward-predicting cues
Source: Nat Commun. 2022 Dec 24;13:7924. doi: 10.1038/s41467-022-35601-x (PMC9789106; doi:10.1038/s41467-022-35601-x)
Supplement: Supplementary file 4 — Source Data [file 41467_2022_35601_MOESM4_ESM.zip › Data Source_Supp Figure8.xlsx]

## Sheet: S-Figure 8d
Supp Figure 8d.	Calcium signal (delta F/F) before and after systemic cocaine administration in D1- and D2-SPN
	D1-SPN		D2-SPN
	Saline	Cocaine	Saline	Cocaine
	6	15	16	3
	7	13	16	4
	4	24	15	7
	5	21	10	9
	3	13	13	10
	10	14	17	10
	8	26	14	7
	14	19	13	6
